# Supplementary material for: User-centric design of a 3D search interface for protein-ligand complexes
Source: J Comput Aided Mol Des. 2024 May 30;38(1):23. doi: 10.1007/s10822-024-00563-3 (PMC11139749; doi:10.1007/s10822-024-00563-3)
Supplement: Supplementary file 1 — Supplementary Material 1 [file 10822_2024_563_MOESM1_ESM.json]

{"pointsTable":[{"":"","Point ID":"2","Element":"<select id=\"geomine_ElementDropdown\" class=\"query\"><option value=\"Any\" selected=\"\">Any</option><option value=\"B\">B</option><option value=\"BR\">BR</option><option value=\"C\">C</option><option value=\"CA\">CA</option><option value=\"CL\">CL</option><option value=\"CO\">CO</option><option value=\"CU\">CU</option><option value=\"F\">F</option><option value=\"FE\">FE</option><option value=\"I\">I</option><option value=\"MG\">MG</option><option value=\"MN\">MN</option><option value=\"N\">N</option><option value=\"NI\">NI</option><option value=\"O\">O</option><option value=\"P\">P</option><option value=\"S\">S</option><option value=\"ZN\">ZN</option></select>","Type":"<select id=\"geomine_TypeDropdown\" class=\"query\" size=\"3\" multiple=\"\"><option value=\"Any\">Any</option><option value=\"Acceptor\">Acceptor</option><option value=\"Anion\">Anion</option><option value=\"Aromatic\" selected=\"\">Aromatic Ring Center</option><option value=\"Cation\">Cation</option><option value=\"Donor\">Donor</option><option value=\"Metal\">Metal</option><option value=\"Hydrophobic\">Hydrophobic</option></select>","Molecule":"<select id=\"geomine_MoleculeDropdown\" class=\"query\"><option value=\"Any\">Any</option><option value=\"Ligand\">Ligand</option><option value=\"Metal\">Metal</option><option value=\"Protein\" selected=\"\">Protein</option><option value=\"Nucleic Acid\">Nucleic Acid</option><option value=\"Water\">Water</option></select>","<span class=\"glyphicon glyphicon-info-sign\" data-container=\"body\" data-toggle=\"popover\" data-placement=\"left\" data-content=\"In the case of points that are located in a\n                    protein, nucleic acid, or ligand, further specifications can be made in the respective\n                    dropdown of the row.\" data-original-title=\"\" title=\"\">\n          </span>\n          ":"","ChildRowData":"Any__Any_Any_0","\n            <span class=\"glyphicon glyphicon-info-sign\" data-container=\"body\" data-toggle=\"popover\" data-placement=\"left\" data-content=\"Delete a point by clicking on the x button of the respective row.\" data-original-title=\"\" title=\"\">\n            </span>\n          ":"<button class=\"query close\" type=\"button\" aria-label=\"Close\"><span aria-hidden=\"true\">×</span></button>","NglID":"GeomineQuery_1277127812791280128112828EmptyPocket1","LigandType":"x-x-Template_AromaticRingCenter_Protein_1277127812791280128112828EmptyPocket1-Aromatic","Color":"#c2f200"},{"":"","Point ID":"3","Element":"<select id=\"geomine_ElementDropdown\" class=\"query\"><option value=\"Any\">Any</option><option value=\"B\">B</option><option value=\"BR\">BR</option><option value=\"C\" selected=\"\">C</option><option value=\"CA\">CA</option><option value=\"CL\">CL</option><option value=\"CO\">CO</option><option value=\"CU\">CU</option><option value=\"F\">F</option><option value=\"FE\">FE</option><option value=\"I\">I</option><option value=\"MG\">MG</option><option value=\"MN\">MN</option><option value=\"N\">N</option><option value=\"NI\">NI</option><option value=\"O\">O</option><option value=\"P\">P</option><option value=\"S\">S</option><option value=\"ZN\">ZN</option></select>","Type":"<select id=\"geomine_TypeDropdown\" class=\"query\" size=\"3\" multiple=\"\"><option value=\"Any\">Any</option><option value=\"Acceptor\">Acceptor</option><option value=\"Anion\">Anion</option><option value=\"Aromatic\">Aromatic Ring Center</option><option value=\"Cation\">Cation</option><option value=\"Donor\">Donor</option><option value=\"Metal\">Metal</option><option value=\"Hydrophobic\" selected=\"selected\">Hydrophobic</option></select>","Molecule":"<select id=\"geomine_MoleculeDropdown\" class=\"query\"><option value=\"Any\">Any</option><option value=\"Ligand\">Ligand</option><option value=\"Metal\">Metal</option><option value=\"Protein\" selected=\"\">Protein</option><option value=\"Nucleic Acid\">Nucleic Acid</option><option value=\"Water\">Water</option></select>","<span class=\"glyphicon glyphicon-info-sign\" data-container=\"body\" data-toggle=\"popover\" data-placement=\"left\" data-content=\"In the case of points that are located in a\n                    protein, nucleic acid, or ligand, further specifications can be made in the respective\n                    dropdown of the row.\" data-original-title=\"\" title=\"\">\n          </span>\n          ":"","ChildRowData":"Any__Any_Any_0.1","\n            <span class=\"glyphicon glyphicon-info-sign\" data-container=\"body\" data-toggle=\"popover\" data-placement=\"left\" data-content=\"Delete a point by clicking on the x button of the respective row.\" data-original-title=\"\" title=\"\">\n            </span>\n          ":"<button class=\"query close\" type=\"button\" aria-label=\"Close\"><span aria-hidden=\"true\">×</span></button>","NglID":"GeomineQuery_27","LigandType":"x-x-411-Any","Color":"#8091ff"},{"":"","Point ID":"4","Element":"<select id=\"geomine_ElementDropdown\" class=\"query\"><option value=\"Any\">Any</option><option value=\"B\">B</option><option value=\"BR\">BR</option><option value=\"C\">C</option><option value=\"CA\">CA</option><option value=\"CL\">CL</option><option value=\"CO\">CO</option><option value=\"CU\">CU</option><option value=\"F\">F</option><option value=\"FE\">FE</option><option value=\"I\">I</option><option value=\"MG\">MG</option><option value=\"MN\">MN</option><option value=\"N\">N</option><option value=\"NI\">NI</option><option value=\"O\" selected=\"\">O</option><option value=\"P\">P</option><option value=\"S\">S</option><option value=\"ZN\">ZN</option></select>","Type":"<select id=\"geomine_TypeDropdown\" class=\"query\" size=\"3\" multiple=\"\"><option value=\"Any\">Any</option><option value=\"Acceptor\" selected=\"selected\">Acceptor</option><option value=\"Anion\">Anion</option><option value=\"Aromatic\">Aromatic Ring Center</option><option value=\"Cation\">Cation</option><option value=\"Donor\">Donor</option><option value=\"Metal\">Metal</option><option value=\"Hydrophobic\">Hydrophobic</option></select>","Molecule":"<select id=\"geomine_MoleculeDropdown\" class=\"query\"><option value=\"Any\">Any</option><option value=\"Ligand\">Ligand</option><option value=\"Metal\">Metal</option><option value=\"Protein\" selected=\"\">Protein</option><option value=\"Nucleic Acid\">Nucleic Acid</option><option value=\"Water\">Water</option></select>","<span class=\"glyphicon glyphicon-info-sign\" data-container=\"body\" data-toggle=\"popover\" data-placement=\"left\" data-content=\"In the case of points that are located in a\n                    protein, nucleic acid, or ligand, further specifications can be made in the respective\n                    dropdown of the row.\" data-original-title=\"\" title=\"\">\n          </span>\n          ":"","ChildRowData":"Any__Any_Any_0.1","\n            <span class=\"glyphicon glyphicon-info-sign\" data-container=\"body\" data-toggle=\"popover\" data-placement=\"left\" data-content=\"Delete a point by clicking on the x button of the respective row.\" data-original-title=\"\" title=\"\">\n            </span>\n          ":"<button class=\"query close\" type=\"button\" aria-label=\"Close\"><span aria-hidden=\"true\">×</span></button>","NglID":"GeomineQuery_179","LigandType":"x-x-1046-Any","Color":"#735656"},{"":"","Point ID":"5","Element":"<select id=\"geomine_ElementDropdown\" class=\"query\"><option value=\"Any\">Any</option><option value=\"B\">B</option><option value=\"BR\">BR</option><option value=\"C\">C</option><option value=\"CA\">CA</option><option value=\"CL\">CL</option><option value=\"CO\">CO</option><option value=\"CU\">CU</option><option value=\"F\">F</option><option value=\"FE\">FE</option><option value=\"I\">I</option><option value=\"MG\">MG</option><option value=\"MN\">MN</option><option value=\"N\">N</option><option value=\"NI\">NI</option><option value=\"O\" selected=\"\">O</option><option value=\"P\">P</option><option value=\"S\">S</option><option value=\"ZN\">ZN</option></select>","Type":"<select id=\"geomine_TypeDropdown\" class=\"query\" size=\"3\" multiple=\"\"><option value=\"Any\">Any</option><option value=\"Acceptor\">Acceptor</option><option value=\"Anion\" selected=\"selected\">Anion</option><option value=\"Aromatic\">Aromatic Ring Center</option><option value=\"Cation\">Cation</option><option value=\"Donor\">Donor</option><option value=\"Metal\">Metal</option><option value=\"Hydrophobic\">Hydrophobic</option></select>","Molecule":"<select id=\"geomine_MoleculeDropdown\" class=\"query\"><option value=\"Any\">Any</option><option value=\"Ligand\">Ligand</option><option value=\"Metal\">Metal</option><option value=\"Protein\" selected=\"\">Protein</option><option value=\"Nucleic Acid\">Nucleic Acid</option><option value=\"Water\">Water</option></select>","<span class=\"glyphicon glyphicon-info-sign\" data-container=\"body\" data-toggle=\"popover\" data-placement=\"left\" data-content=\"In the case of points that are located in a\n                    protein, nucleic acid, or ligand, further specifications can be made in the respective\n                    dropdown of the row.\" data-original-title=\"\" title=\"\">\n          </span>\n          ":"","ChildRowData":"Any__Any_Any_0.1","\n            <span class=\"glyphicon glyphicon-info-sign\" data-container=\"body\" data-toggle=\"popover\" data-placement=\"left\" data-content=\"Delete a point by clicking on the x button of the respective row.\" data-original-title=\"\" title=\"\">\n            </span>\n          ":"<button class=\"query close\" type=\"button\" aria-label=\"Close\"><span aria-hidden=\"true\">×</span></button>","NglID":"GeomineQuery_134","LigandType":"x-x-878-Any","Color":"#92a67c"},{"":"","Point ID":"6","Element":"<select id=\"geomine_ElementDropdown\" class=\"query\"><option value=\"Any\" selected=\"\">Any</option><option value=\"B\">B</option><option value=\"BR\">BR</option><option value=\"C\">C</option><option value=\"CA\">CA</option><option value=\"CL\">CL</option><option value=\"CO\">CO</option><option value=\"CU\">CU</option><option value=\"F\">F</option><option value=\"FE\">FE</option><option value=\"I\">I</option><option value=\"MG\">MG</option><option value=\"MN\">MN</option><option value=\"N\">N</option><option value=\"NI\">NI</option><option value=\"O\">O</option><option value=\"P\">P</option><option value=\"S\">S</option><option value=\"ZN\">ZN</option></select>","Type":"<select id=\"geomine_TypeDropdown\" class=\"query\" size=\"3\" multiple=\"\"><option value=\"Any\" selected=\"\">Any</option><option value=\"Acceptor\">Acceptor</option><option value=\"Anion\">Anion</option><option value=\"Aromatic\">Aromatic Ring Center</option><option value=\"Cation\">Cation</option><option value=\"Donor\">Donor</option><option value=\"Metal\">Metal</option><option value=\"Hydrophobic\">Hydrophobic</option></select>","Molecule":"<select id=\"geomine_MoleculeDropdown\" class=\"query\"><option value=\"Any\">Any</option><option value=\"Ligand\" selected=\"selected\">Ligand</option><option value=\"Metal\">Metal</option><option value=\"Protein\">Protein</option><option value=\"Nucleic Acid\">Nucleic Acid</option><option value=\"Water\">Water</option></select>","<span class=\"glyphicon glyphicon-info-sign\" data-container=\"body\" data-toggle=\"popover\" data-placement=\"left\" data-content=\"In the case of points that are located in a\n                    protein, nucleic acid, or ligand, further specifications can be made in the respective\n                    dropdown of the row.\" data-original-title=\"\" title=\"\">\n          </span>\n          ":"","ChildRowData":"Any_","\n            <span class=\"glyphicon glyphicon-info-sign\" data-container=\"body\" data-toggle=\"popover\" data-placement=\"left\" data-content=\"Delete a point by clicking on the x button of the respective row.\" data-original-title=\"\" title=\"\">\n            </span>\n          ":"<button class=\"query close\" type=\"button\" aria-label=\"Close\"><span aria-hidden=\"true\">×</span></button>","NglID":"GeomineQuery_v6","LigandType":"x-x-undefined-Any","Color":"#bf40ff"},{"":"","Point ID":"8","Element":"<select id=\"geomine_ElementDropdown\" class=\"query\"><option value=\"Any\">Any</option><option value=\"B\">B</option><option value=\"BR\">BR</option><option value=\"C\">C</option><option value=\"CA\">CA</option><option value=\"CL\">CL</option><option value=\"CO\">CO</option><option value=\"CU\">CU</option><option value=\"F\">F</option><option value=\"FE\">FE</option><option value=\"I\">I</option><option value=\"MG\">MG</option><option value=\"MN\">MN</option><option value=\"N\">N</option><option value=\"NI\">NI</option><option value=\"O\" selected=\"\">O</option><option value=\"P\">P</option><option value=\"S\">S</option><option value=\"ZN\">ZN</option></select>","Type":"<select id=\"geomine_TypeDropdown\" class=\"query\" size=\"3\" multiple=\"\"><option value=\"Any\">Any</option><option value=\"Acceptor\" selected=\"selected\">Acceptor</option><option value=\"Anion\">Anion</option><option value=\"Aromatic\">Aromatic Ring Center</option><option value=\"Cation\">Cation</option><option value=\"Donor\">Donor</option><option value=\"Metal\">Metal</option><option value=\"Hydrophobic\">Hydrophobic</option></select>","Molecule":"<select id=\"geomine_MoleculeDropdown\" class=\"query\"><option value=\"Any\">Any</option><option value=\"Ligand\">Ligand</option><option value=\"Metal\">Metal</option><option value=\"Protein\" selected=\"\">Protein</option><option value=\"Nucleic Acid\">Nucleic Acid</option><option value=\"Water\">Water</option></select>","<span class=\"glyphicon glyphicon-info-sign\" data-container=\"body\" data-toggle=\"popover\" data-placement=\"left\" data-content=\"In the case of points that are located in a\n                    protein, nucleic acid, or ligand, further specifications can be made in the respective\n                    dropdown of the row.\" data-original-title=\"\" title=\"\">\n          </span>\n          ":"","ChildRowData":"Any__Any_Any_0.1","\n            <span class=\"glyphicon glyphicon-info-sign\" data-container=\"body\" data-toggle=\"popover\" data-placement=\"left\" data-content=\"Delete a point by clicking on the x button of the respective row.\" data-original-title=\"\" title=\"\">\n            </span>\n          ":"<button class=\"query close\" type=\"button\" aria-label=\"Close\"><span aria-hidden=\"true\">×</span></button>","NglID":"GeomineQuery_211","LigandType":"x-x-1271-Any","Color":"#81cc66"}],"distanceTable":[{"":"","Distance ID":"10","Point ID 1":"3","Point ID 2":"4","Length":"<input class=\"query\" id=\"geomine_distanceLength\" type=\"number\" value=\"6.9\" min=\"0\" max=\"15\" step=\"0.1\" style=\"width: 4.5em\" required=\"\"><span>Å</span>","Tolerance":"<input class=\"query\" id=\"geomine_distanceTolerance\" type=\"number\" value=\"1\" min=\"0\" max=\"15\" step=\"0.1\" style=\"width: 4.5em\" required=\"\"><span>Å</span>","\n            <span class=\"glyphicon glyphicon-info-sign\" data-container=\"body\" data-toggle=\"popover\" data-placement=\"left\" data-content=\"Delete a distance by clicking on the x button of the respective row.\" data-original-title=\"\" title=\"\">\n            </span>\n          ":"<button class=\"query close\" type=\"button\" aria-label=\"Close\"><span aria-hidden=\"true\">×</span></button>","NglID":"GeomineQuery_27_179_D","Color":"#ffbfbf"},{"":"","Distance ID":"11","Point ID 1":"3","Point ID 2":"6","Length":"<input class=\"query\" id=\"geomine_distanceLength\" type=\"number\" value=\"3.8\" min=\"0\" max=\"15\" step=\"0.1\" style=\"width: 4.5em\" required=\"\"><span>Å</span>","Tolerance":"<input class=\"query\" id=\"geomine_distanceTolerance\" type=\"number\" value=\"1\" min=\"0\" max=\"15\" step=\"0.1\" style=\"width: 4.5em\" required=\"\"><span>Å</span>","\n            <span class=\"glyphicon glyphicon-info-sign\" data-container=\"body\" data-toggle=\"popover\" data-placement=\"left\" data-content=\"Delete a distance by clicking on the x button of the respective row.\" data-original-title=\"\" title=\"\">\n            </span>\n          ":"<button class=\"query close\" type=\"button\" aria-label=\"Close\"><span aria-hidden=\"true\">×</span></button>","NglID":"GeomineQuery_27_v6_D","Color":"#792080"},{"":"","Distance ID":"12","Point ID 1":"3","Point ID 2":"2","Length":"<input class=\"query\" id=\"geomine_distanceLength\" type=\"number\" value=\"8.0\" min=\"0\" max=\"15\" step=\"0.1\" style=\"width: 4.5em\" required=\"\"><span>Å</span>","Tolerance":"<input class=\"query\" id=\"geomine_distanceTolerance\" type=\"number\" value=\"1\" min=\"0\" max=\"15\" step=\"0.1\" style=\"width: 4.5em\" required=\"\"><span>Å</span>","\n            <span class=\"glyphicon glyphicon-info-sign\" data-container=\"body\" data-toggle=\"popover\" data-placement=\"left\" data-content=\"Delete a distance by clicking on the x button of the respective row.\" data-original-title=\"\" title=\"\">\n            </span>\n          ":"<button class=\"query close\" type=\"button\" aria-label=\"Close\"><span aria-hidden=\"true\">×</span></button>","NglID":"GeomineQuery_27_1277127812791280128112828EmptyPocket1_D","Color":"#b27159"},{"":"","Distance ID":"16","Point ID 1":"3","Point ID 2":"5","Length":"<input class=\"query\" id=\"geomine_distanceLength\" type=\"number\" value=\"14.1\" min=\"0\" max=\"15\" step=\"0.1\" style=\"width: 4.5em\" required=\"\"><span>Å</span>","Tolerance":"<input class=\"query\" id=\"geomine_distanceTolerance\" type=\"number\" value=\"0.9\" min=\"0\" max=\"15\" step=\"0.1\" style=\"width: 4.5em\" required=\"\"><span>Å</span>","\n            <span class=\"glyphicon glyphicon-info-sign\" data-container=\"body\" data-toggle=\"popover\" data-placement=\"left\" data-content=\"Delete a distance by clicking on the x button of the respective row.\" data-original-title=\"\" title=\"\">\n            </span>\n          ":"<button class=\"query close\" type=\"button\" aria-label=\"Close\"><span aria-hidden=\"true\">×</span></button>","NglID":"GeomineQuery_27_134_D","Color":"#00ff00"},{"":"","Distance ID":"17","Point ID 1":"5","Point ID 2":"6","Length":"<input class=\"query\" id=\"geomine_distanceLength\" type=\"number\" value=\"10.6\" min=\"0\" max=\"15\" step=\"0.1\" style=\"width: 4.5em\" required=\"\"><span>Å</span>","Tolerance":"<input class=\"query\" id=\"geomine_distanceTolerance\" type=\"number\" value=\"1\" min=\"0\" max=\"15\" step=\"0.1\" style=\"width: 4.5em\" required=\"\"><span>Å</span>","\n            <span class=\"glyphicon glyphicon-info-sign\" data-container=\"body\" data-toggle=\"popover\" data-placement=\"left\" data-content=\"Delete a distance by clicking on the x button of the respective row.\" data-original-title=\"\" title=\"\">\n            </span>\n          ":"<button class=\"query close\" type=\"button\" aria-label=\"Close\"><span aria-hidden=\"true\">×</span></button>","NglID":"GeomineQuery_134_v6_D","Color":"#005930"},{"":"","Distance ID":"18","Point ID 1":"5","Point ID 2":"4","Length":"<input class=\"query\" id=\"geomine_distanceLength\" type=\"number\" value=\"9.4\" min=\"0\" max=\"15\" step=\"0.1\" style=\"width: 4.5em\" required=\"\"><span>Å</span>","Tolerance":"<input class=\"query\" id=\"geomine_distanceTolerance\" type=\"number\" value=\"1\" min=\"0\" max=\"15\" step=\"0.1\" style=\"width: 4.5em\" required=\"\"><span>Å</span>","\n            <span class=\"glyphicon glyphicon-info-sign\" data-container=\"body\" data-toggle=\"popover\" data-placement=\"left\" data-content=\"Delete a distance by clicking on the x button of the respective row.\" data-original-title=\"\" title=\"\">\n            </span>\n          ":"<button class=\"query close\" type=\"button\" aria-label=\"Close\"><span aria-hidden=\"true\">×</span></button>","NglID":"GeomineQuery_134_179_D","Color":"#ff40a6"},{"":"","Distance ID":"19","Point ID 1":"8","Point ID 2":"3","Length":"<input class=\"query\" id=\"geomine_distanceLength\" type=\"number\" value=\"8.9\" min=\"0\" max=\"15\" step=\"0.1\" style=\"width: 4.5em\" required=\"\"><span>Å</span>","Tolerance":"<input class=\"query\" id=\"geomine_distanceTolerance\" type=\"number\" value=\"1\" min=\"0\" max=\"15\" step=\"0.1\" style=\"width: 4.5em\" required=\"\"><span>Å</span>","\n            <span class=\"glyphicon glyphicon-info-sign\" data-container=\"body\" data-toggle=\"popover\" data-placement=\"left\" data-content=\"Delete a distance by clicking on the x button of the respective row.\" data-original-title=\"\" title=\"\">\n            </span>\n          ":"<button class=\"query close\" type=\"button\" aria-label=\"Close\"><span aria-hidden=\"true\">×</span></button>","NglID":"GeomineQuery_211_27_D","Color":"#d93a00"},{"":"","Distance ID":"20","Point ID 1":"4","Point ID 2":"8","Length":"<input class=\"query\" id=\"geomine_distanceLength\" type=\"number\" value=\"9.6\" min=\"0\" max=\"15\" step=\"0.1\" style=\"width: 4.5em\" required=\"\"><span>Å</span>","Tolerance":"<input class=\"query\" id=\"geomine_distanceTolerance\" type=\"number\" value=\"1\" min=\"0\" max=\"15\" step=\"0.1\" style=\"width: 4.5em\" required=\"\"><span>Å</span>","\n            <span class=\"glyphicon glyphicon-info-sign\" data-container=\"body\" data-toggle=\"popover\" data-placement=\"left\" data-content=\"Delete a distance by clicking on the x button of the respective row.\" data-original-title=\"\" title=\"\">\n            </span>\n          ":"<button class=\"query close\" type=\"button\" aria-label=\"Close\"><span aria-hidden=\"true\">×</span></button>","NglID":"GeomineQuery_179_211_D","Color":"#cc6d00"},{"":"","Distance ID":"21","Point ID 1":"8","Point ID 2":"2","Length":"<input class=\"query\" id=\"geomine_distanceLength\" type=\"number\" value=\"7.1\" min=\"0\" max=\"15\" step=\"0.1\" style=\"width: 4.5em\" required=\"\"><span>Å</span>","Tolerance":"<input class=\"query\" id=\"geomine_distanceTolerance\" type=\"number\" value=\"1\" min=\"0\" max=\"15\" step=\"0.1\" style=\"width: 4.5em\" required=\"\"><span>Å</span>","\n            <span class=\"glyphicon glyphicon-info-sign\" data-container=\"body\" data-toggle=\"popover\" data-placement=\"left\" data-content=\"Delete a distance by clicking on the x button of the respective row.\" data-original-title=\"\" title=\"\">\n            </span>\n          ":"<button class=\"query close\" type=\"button\" aria-label=\"Close\"><span aria-hidden=\"true\">×</span></button>","NglID":"GeomineQuery_211_1277127812791280128112828EmptyPocket1_D","Color":"#39e6da"},{"":"","Distance ID":"22","Point ID 1":"2","Point ID 2":"6","Length":"<input class=\"query\" id=\"geomine_distanceLength\" type=\"number\" value=\"4.5\" min=\"0\" max=\"15\" step=\"0.1\" style=\"width: 4.5em\" required=\"\"><span>Å</span>","Tolerance":"<input class=\"query\" id=\"geomine_distanceTolerance\" type=\"number\" value=\"1\" min=\"0\" max=\"15\" step=\"0.1\" style=\"width: 4.5em\" required=\"\"><span>Å</span>","\n            <span class=\"glyphicon glyphicon-info-sign\" data-container=\"body\" data-toggle=\"popover\" data-placement=\"left\" data-content=\"Delete a distance by clicking on the x button of the respective row.\" data-original-title=\"\" title=\"\">\n            </span>\n          ":"<button class=\"query close\" type=\"button\" aria-label=\"Close\"><span aria-hidden=\"true\">×</span></button>","NglID":"GeomineQuery_1277127812791280128112828EmptyPocket1_v6_D","Color":"#331a27"},{"":"","Distance ID":"23","Point ID 1":"6","Point ID 2":"4","Length":"<input class=\"query\" id=\"geomine_distanceLength\" type=\"number\" value=\"5.0\" min=\"0\" max=\"15\" step=\"0.1\" style=\"width: 4.5em\" required=\"\"><span>Å</span>","Tolerance":"<input class=\"query\" id=\"geomine_distanceTolerance\" type=\"number\" value=\"1\" min=\"0\" max=\"15\" step=\"0.1\" style=\"width: 4.5em\" required=\"\"><span>Å</span>","\n            <span class=\"glyphicon glyphicon-info-sign\" data-container=\"body\" data-toggle=\"popover\" data-placement=\"left\" data-content=\"Delete a distance by clicking on the x button of the respective row.\" data-original-title=\"\" title=\"\">\n            </span>\n          ":"<button class=\"query close\" type=\"button\" aria-label=\"Close\"><span aria-hidden=\"true\">×</span></button>","NglID":"GeomineQuery_v6_179_D","Color":"#663600"},{"":"","Distance ID":"24","Point ID 1":"8","Point ID 2":"6","Length":"<input class=\"query\" id=\"geomine_distanceLength\" type=\"number\" value=\"8.1\" min=\"0\" max=\"15\" step=\"0.1\" style=\"width: 4.5em\" required=\"\"><span>Å</span>","Tolerance":"<input class=\"query\" id=\"geomine_distanceTolerance\" type=\"number\" value=\"1\" min=\"0\" max=\"15\" step=\"0.1\" style=\"width: 4.5em\" required=\"\"><span>Å</span>","\n            <span class=\"glyphicon glyphicon-info-sign\" data-container=\"body\" data-toggle=\"popover\" data-placement=\"left\" data-content=\"Delete a distance by clicking on the x button of the respective row.\" data-original-title=\"\" title=\"\">\n            </span>\n          ":"<button class=\"query close\" type=\"button\" aria-label=\"Close\"><span aria-hidden=\"true\">×</span></button>","NglID":"GeomineQuery_211_v6_D","Color":"#b386aa"},{"":"","Distance ID":"25","Point ID 1":"5","Point ID 2":"2","Length":"<input class=\"query\" id=\"geomine_distanceLength\" type=\"number\" value=\"8.9\" min=\"0\" max=\"15\" step=\"0.1\" style=\"width: 4.5em\" required=\"\"><span>Å</span>","Tolerance":"<input class=\"query\" id=\"geomine_distanceTolerance\" type=\"number\" value=\"1\" min=\"0\" max=\"15\" step=\"0.1\" style=\"width: 4.5em\" required=\"\"><span>Å</span>","\n            <span class=\"glyphicon glyphicon-info-sign\" data-container=\"body\" data-toggle=\"popover\" data-placement=\"left\" data-content=\"Delete a distance by clicking on the x button of the respective row.\" data-original-title=\"\" title=\"\">\n            </span>\n          ":"<button class=\"query close\" type=\"button\" aria-label=\"Close\"><span aria-hidden=\"true\">×</span></button>","NglID":"GeomineQuery_134_1277127812791280128112828EmptyPocket1_D","Color":"#ffd9bf"},{"":"","Distance ID":"26","Point ID 1":"2","Point ID 2":"4","Length":"<input class=\"query\" id=\"geomine_distanceLength\" type=\"number\" value=\"6.4\" min=\"0\" max=\"15\" step=\"0.1\" style=\"width: 4.5em\" required=\"\"><span>Å</span>","Tolerance":"<input class=\"query\" id=\"geomine_distanceTolerance\" type=\"number\" value=\"1\" min=\"0\" max=\"15\" step=\"0.1\" style=\"width: 4.5em\" required=\"\"><span>Å</span>","\n            <span class=\"glyphicon glyphicon-info-sign\" data-container=\"body\" data-toggle=\"popover\" data-placement=\"left\" data-content=\"Delete a distance by clicking on the x button of the respective row.\" data-original-title=\"\" title=\"\">\n            </span>\n          ":"<button class=\"query close\" type=\"button\" aria-label=\"Close\"><span aria-hidden=\"true\">×</span></button>","NglID":"GeomineQuery_1277127812791280128112828EmptyPocket1_179_D","Color":"#4d6466"}],"interactionTable":[],"angleTable":[],"filterTable":[["Pocket - Ligand Name","<textarea class=\"query\" placeholder=\"\" spellcheck=\"false\" style=\"border: solid 2px lightgrey; height:5em; width:13em;\">SAM\nSAH\nSFG</textarea>","","","<select id=\"\" class=\"query\"><option value=\"including\" selected=\"\">including</option><option value=\"excluding\">excluding</option></select>","<button class=\"query close\" type=\"button\" aria-label=\"Close\"><span aria-hidden=\"true\">×</span></button>"],["Pocket - Property","<select id=\"\" class=\"query\"><option value=\"Acceptors\">Acceptors</option><option value=\"Depth\">Depth</option><option value=\"Donors\">Donors</option><option value=\"Hydrophobicity\">Hydrophobicity</option><option value=\"Metal\">Metal</option><option value=\"Protein Heavy Atoms\">Protein Heavy Atoms</option><option value=\"Surface\">Surface</option><option value=\"Surface-Volume-Ratio\">Surface-Volume-Ratio</option><option value=\"Volume\" selected=\"\">Volume</option></select>","<input class=\"readOnlyInput\" type=\"text\" value=\"Min\" style=\"width:4em;\" readonly=\"\"><br><input class=\"query\" id=\"geomine_filterTableMin\" type=\"number\" value=\"0\" min=\"0\" max=\"5000\" step=\"0.1\" style=\"width: 5em\" required=\"\">","<input class=\"readOnlyInput\" type=\"text\" value=\"Max\" style=\"width:4em;\" readonly=\"\"><br><input class=\"query\" id=\"geomine_filterTableMax\" type=\"number\" value=\"3000\" min=\"0\" max=\"5000\" step=\"0.1\" style=\"width: 5em\" required=\"\">","<select id=\"\" class=\"query\"><option value=\"including\" selected=\"\">including</option><option value=\"excluding\">excluding</option></select>","<button class=\"query close\" type=\"button\" aria-label=\"Close\"><span aria-hidden=\"true\">×</span></button>"]],"selectedPDBs":"","currentID":27,"selectedPoints":[["GeomineQuery_1277127812791280128112828EmptyPocket1",[-8.459499999999998,5.0655,-1.539],[194,242,0]],["GeomineQuery_27",[-5.698999881744385,5.761000156402588,-8.96500015258789],[128,145,255]],["GeomineQuery_179",[-9.817000389099121,0.9229999780654907,-6.2789998054504395],[115,86,86]],["GeomineQuery_134",[-7.291999816894531,-3.1029999256134033,1.8550000190734863],[146,166,124]],["GeomineQuery_v6",[-6.408527095047916,4.539802909929942,-5.46461506783852],[191,64,255]],["GeomineQuery_211",[-12.213000297546387,10.142999649047852,-4.790999889373779],[129,204,102]]],"selectedDistances":[["GeomineQuery_27_179_D",[-5.698999881744385,5.761000156402588,-8.96500015258789],[-9.817000389099121,0.9229999780654907,-6.2789998054504395],[255,191,191]],["GeomineQuery_27_v6_D",[-5.698999881744385,5.761000156402588,-8.96500015258789],[-6.408527095047916,4.539802909929942,-5.46461506783852],[121,32,128]],["GeomineQuery_27_1277127812791280128112828EmptyPocket1_D",[-5.698999881744385,5.761000156402588,-8.96500015258789],[-8.459499999999998,5.0655,-1.539],[178,113,89]],["GeomineQuery_27_134_D",[-5.698999881744385,5.761000156402588,-8.96500015258789],[-7.291999816894531,-3.1029999256134033,1.8550000190734863],[0,255,0]],["GeomineQuery_134_v6_D",[-7.291999816894531,-3.1029999256134033,1.8550000190734863],[-6.408527095047916,4.539802909929942,-5.46461506783852],[0,89,48]],["GeomineQuery_134_179_D",[-7.291999816894531,-3.1029999256134033,1.8550000190734863],[-9.817000389099121,0.9229999780654907,-6.2789998054504395],[255,64,166]],["GeomineQuery_211_27_D",[-12.213000297546387,10.142999649047852,-4.790999889373779],[-5.698999881744385,5.761000156402588,-8.96500015258789],[217,58,0]],["GeomineQuery_179_211_D",[-9.817000389099121,0.9229999780654907,-6.2789998054504395],[-12.213000297546387,10.142999649047852,-4.790999889373779],[204,109,0]],["GeomineQuery_211_1277127812791280128112828EmptyPocket1_D",[-12.213000297546387,10.142999649047852,-4.790999889373779],[-8.459499999999998,5.0655,-1.539],[57,230,218]],["GeomineQuery_1277127812791280128112828EmptyPocket1_v6_D",[-8.459499999999998,5.0655,-1.539],[-6.408527095047916,4.539802909929942,-5.46461506783852],[51,26,39]],["GeomineQuery_v6_179_D",[-6.408527095047916,4.539802909929942,-5.46461506783852],[-9.817000389099121,0.9229999780654907,-6.2789998054504395],[102,54,0]],["GeomineQuery_211_v6_D",[-12.213000297546387,10.142999649047852,-4.790999889373779],[-6.408527095047916,4.539802909929942,-5.46461506783852],[179,134,170]],["GeomineQuery_134_1277127812791280128112828EmptyPocket1_D",[-7.291999816894531,-3.1029999256134033,1.8550000190734863],[-8.459499999999998,5.0655,-1.539],[255,217,191]],["GeomineQuery_1277127812791280128112828EmptyPocket1_179_D",[-8.459499999999998,5.0655,-1.539],[-9.817000389099121,0.9229999780654907,-6.2789998054504395],[77,100,102]]],"selectedInteractions":[],"selectedAngles":[]}
