# Supplementary material for: User-centric design of a 3D search interface for protein-ligand complexes
Source: J Comput Aided Mol Des. 2024 May 30;38(1):23. doi: 10.1007/s10822-024-00563-3 (PMC11139749; doi:10.1007/s10822-024-00563-3)
Supplement: Supplementary file 2 — Supplementary Material 2 [file 10822_2024_563_MOESM2_ESM.pdb]

HELIX    1   1 THR A   11  ILE A   14  1                                   4
HELIX    2   2 VAL A   26  LYS A   39  1                                  14
HELIX    3   3 LEU A   42  ALA A   47  1                                   6
HELIX    4   4 THR A   49  TRP A   68  1                                  20
HELIX    5   5 PHE A   83  GLY A   98  1                                  16
HELIX    6   6 GLY A  115  THR A  124  1                                  10
HELIX    7   7 ASP A  135  LEU A  147  1                                  13
HELIX    8   8 THR A  180  HIS A  182  1                                   3
HELIX    9   9 LYS A  186  VAL A  196  1                                  11
HELIX   10  10 GLU A  219  ASP A  232  1                                  14
HELIX   11  11 CYS A  240  GLN A  249  1                                  10
HELIX   12  12 VAL A  260  SER A  266  1                                   7
HELIX   13  13 GLN A  276  VAL A  279  1                                   4
HELIX   14  14 LEU A  285  SER A  290  1                                   6
HELIX   15  15 PRO A  292  PHE A  307  1                                  16
HELIX   16  16 THR A  315  GLN A  334  1                                  20
SHEET    1   1 1 HIS A 105  VAL A 109  0
SHEET    2   2 1 ASN A 127  ASN A 132  0
SHEET    3   3 1 ILE A 154  LYS A 158  0
SHEET    4   4 1 GLY A 173  ILE A 177  0
SHEET    5   5 1 CYS A 202  GLU A 207  0
SHEET    6   6 1 VAL A 253  ASP A 259  0
SHEET    7   7 1 PHE A 342  ARG A 347  0
ATOM      1  N   MET A   1       6.547  -6.018 -15.628  1.00  0.00           N
ATOM      2  CA  MET A   1       7.639  -6.673 -14.869  1.00  0.00           C
ATOM      3  C   MET A   1       7.025  -7.636 -13.863  1.00  0.00           C
ATOM      4  O   MET A   1       5.993  -7.294 -13.302  1.00  0.00           O
ATOM      5  CB  MET A   1       8.502  -5.611 -14.188  1.00  0.00           C
ATOM      6  CG  MET A   1       9.358  -4.905 -15.245  1.00  0.00           C
ATOM      7  SD  MET A   1      10.200  -3.447 -14.624  1.00  0.00           S
ATOM      8  CE  MET A   1       8.837  -2.269 -14.760  1.00  0.00           C
ATOM      9  H   MET A   1       6.470  -5.021 -15.633  1.00  0.00           H
ATOM     10  HA  MET A   1       8.209  -7.192 -15.506  1.00  0.00           H
ATOM     11  HB2 MET A   1       9.097  -6.046 -13.512  1.00  0.00           H
ATOM     12  HB3 MET A   1       7.913  -4.943 -13.733  1.00  0.00           H
ATOM     13  HG2 MET A   1       8.764  -4.630 -16.001  1.00  0.00           H
ATOM     14  HG3 MET A   1      10.046  -5.550 -15.578  1.00  0.00           H
ATOM     15  HE1 MET A   1       9.141  -1.370 -14.444  1.00  0.00           H
ATOM     16  HE2 MET A   1       8.545  -2.206 -15.714  1.00  0.00           H
ATOM     17  HE3 MET A   1       8.071  -2.579 -14.197  1.00  0.00           H
ATOM     18  N   SER A   2       7.555  -8.858 -13.713  1.00  0.00           N
ATOM     19  CA  SER A   2       6.964  -9.888 -12.841  1.00  0.00           C
ATOM     20  C   SER A   2       7.876 -10.219 -11.674  1.00  0.00           C
ATOM     21  O   SER A   2       8.926 -10.818 -11.868  1.00  0.00           O
ATOM     22  CB  SER A   2       6.549 -11.141 -13.639  1.00  0.00           C
ATOM     23  OG  SER A   2       5.988 -12.157 -12.825  1.00  0.00           O
ATOM     24  H   SER A   2       8.390  -9.081 -14.216  1.00  0.00           H
ATOM     25  HA  SER A   2       6.128  -9.498 -12.455  1.00  0.00           H
ATOM     26  HB2 SER A   2       7.358 -11.510 -14.096  1.00  0.00           H
ATOM     27  HB3 SER A   2       5.872 -10.872 -14.325  1.00  0.00           H
ATOM     28  HG  SER A   2       4.998 -12.028 -12.765  1.00  0.00           H
ATOM     29  N   ALA A   3       7.454  -9.796 -10.483  1.00  0.00           N
ATOM     30  CA  ALA A   3       8.151  -9.955  -9.215  1.00  0.00           C
ATOM     31  C   ALA A   3       7.880 -11.314  -8.540  1.00  0.00           C
ATOM     32  O   ALA A   3       8.640 -11.709  -7.658  1.00  0.00           O
ATOM     33  CB  ALA A   3       7.726  -8.778  -8.327  1.00  0.00           C
ATOM     34  H   ALA A   3       6.573  -9.323 -10.458  1.00  0.00           H
ATOM     35  HA  ALA A   3       9.133  -9.880  -9.386  1.00  0.00           H
ATOM     36  HB1 ALA A   3       8.183  -8.847  -7.440  1.00  0.00           H
ATOM     37  HB2 ALA A   3       7.982  -7.918  -8.768  1.00  0.00           H
ATOM     38  HB3 ALA A   3       6.735  -8.802  -8.194  1.00  0.00           H
ATOM     39  N   GLY A   4       6.840 -12.052  -8.956  1.00  0.00           N
ATOM     40  CA  GLY A   4       6.515 -13.317  -8.293  1.00  0.00           C
ATOM     41  C   GLY A   4       5.405 -14.197  -8.866  1.00  0.00           C
ATOM     42  O   GLY A   4       5.147 -15.230  -8.268  1.00  0.00           O
ATOM     43  H   GLY A   4       6.283 -11.736  -9.724  1.00  0.00           H
ATOM     44  HA2 GLY A   4       6.256 -13.096  -7.353  1.00  0.00           H
ATOM     45  HA3 GLY A   4       7.350 -13.867  -8.288  1.00  0.00           H
ATOM     46  N   GLY A   5       4.741 -13.865  -9.979  1.00  0.00           N
ATOM     47  CA  GLY A   5       3.603 -14.659 -10.486  1.00  0.00           C
ATOM     48  C   GLY A   5       3.887 -16.168 -10.650  1.00  0.00           C
ATOM     49  O   GLY A   5       4.960 -16.552 -11.115  1.00  0.00           O
ATOM     50  H   GLY A   5       5.025 -13.051 -10.485  1.00  0.00           H
ATOM     51  HA2 GLY A   5       3.342 -14.293 -11.379  1.00  0.00           H
ATOM     52  HA3 GLY A   5       2.841 -14.554  -9.847  1.00  0.00           H
ATOM     53  N   ARG A   6       2.915 -17.029 -10.285  1.00  0.00           N
ATOM     54  CA  ARG A   6       2.941 -18.483 -10.577  1.00  0.00           C
ATOM     55  C   ARG A   6       3.159 -18.719 -12.081  1.00  0.00           C
ATOM     56  O   ARG A   6       2.797 -17.863 -12.884  1.00  0.00           O
ATOM     57  CB  ARG A   6       1.630 -19.164 -10.114  1.00  0.00           C
ATOM     58  CG  ARG A   6       1.531 -19.373  -8.592  1.00  0.00           C
ATOM     59  CD  ARG A   6       0.233 -20.111  -8.215  1.00  0.00           C
ATOM     60  NE  ARG A   6       0.150 -20.379  -6.763  1.00  0.00           N
ATOM     61  CZ  ARG A   6      -0.838 -20.984  -6.121  1.00  0.00           C
ATOM     62  NH1 ARG A   6      -1.912 -21.399  -6.736  1.00  0.00           N
ATOM     63  NH2 ARG A   6      -0.766 -21.185  -4.834  1.00  0.00           N
ATOM     64  H   ARG A   6       2.128 -16.665  -9.787  1.00  0.00           H
ATOM     65  HA  ARG A   6       3.704 -18.893 -10.078  1.00  0.00           H
ATOM     66  HB2 ARG A   6       1.567 -20.058 -10.558  1.00  0.00           H
ATOM     67  HB3 ARG A   6       0.861 -18.593 -10.403  1.00  0.00           H
ATOM     68  HG2 ARG A   6       1.543 -18.482  -8.139  1.00  0.00           H
ATOM     69  HG3 ARG A   6       2.314 -19.913  -8.285  1.00  0.00           H
ATOM     70  HD2 ARG A   6       0.202 -20.981  -8.706  1.00  0.00           H
ATOM     71  HD3 ARG A   6      -0.548 -19.548  -8.485  1.00  0.00           H
ATOM     72  HE  ARG A   6       0.922 -20.071  -6.207  1.00  0.00           H
ATOM     73 HH11 ARG A   6      -2.639 -21.852  -6.221  1.00  0.00           H
ATOM     74 HH12 ARG A   6      -2.007 -21.264  -7.722  1.00  0.00           H
ATOM     75 HH21 ARG A   6      -1.516 -21.643  -4.357  1.00  0.00           H
ATOM     76 HH22 ARG A   6       0.039 -20.882  -4.325  1.00  0.00           H
ATOM     77  N   GLU A   7       3.655 -19.903 -12.459  1.00  0.00           N
ATOM     78  CA  GLU A   7       3.812 -20.403 -13.847  1.00  0.00           C
ATOM     79  C   GLU A   7       2.484 -20.541 -14.633  1.00  0.00           C
ATOM     80  O   GLU A   7       2.281 -21.453 -15.429  1.00  0.00           O
ATOM     81  CB  GLU A   7       4.535 -21.763 -13.847  1.00  0.00           C
ATOM     82  CG  GLU A   7       6.003 -21.739 -13.418  1.00  0.00           C
ATOM     83  CD  GLU A   7       6.648 -23.124 -13.609  1.00  0.00           C
ATOM     84  OE1 GLU A   7       7.869 -23.153 -13.870  1.00  0.00           O
ATOM     85  OE2 GLU A   7       5.915 -24.133 -13.493  1.00  0.00           O
ATOM     86  H   GLU A   7       3.952 -20.517 -11.727  1.00  0.00           H
ATOM     87  HA  GLU A   7       4.390 -19.753 -14.340  1.00  0.00           H
ATOM     88  HB2 GLU A   7       4.493 -22.132 -14.775  1.00  0.00           H
ATOM     89  HB3 GLU A   7       4.044 -22.371 -13.224  1.00  0.00           H
ATOM     90  HG2 GLU A   7       6.059 -21.481 -12.454  1.00  0.00           H
ATOM     91  HG3 GLU A   7       6.496 -21.068 -13.972  1.00  0.00           H
ATOM     92  N   THR A   8       1.518 -19.655 -14.427  1.00  0.00           N
ATOM     93  CA  THR A   8       0.342 -19.566 -15.278  1.00  0.00           C
ATOM     94  C   THR A   8       0.705 -18.738 -16.500  1.00  0.00           C
ATOM     95  O   THR A   8       1.150 -17.596 -16.371  1.00  0.00           O
ATOM     96  CB  THR A   8      -0.855 -18.990 -14.519  1.00  0.00           C
ATOM     97  OG1 THR A   8      -0.545 -17.755 -13.919  1.00  0.00           O
ATOM     98  CG2 THR A   8      -1.294 -19.948 -13.409  1.00  0.00           C
ATOM     99  H   THR A   8       1.602 -19.024 -13.656  1.00  0.00           H
ATOM    100  HA  THR A   8       0.105 -20.488 -15.583  1.00  0.00           H
ATOM    101  HB  THR A   8      -1.614 -18.861 -15.157  1.00  0.00           H
ATOM    102  HG1 THR A   8      -1.348 -17.409 -13.433  1.00  0.00           H
ATOM    103 HG21 THR A   8      -2.076 -19.558 -12.922  1.00  0.00           H
ATOM    104 HG22 THR A   8      -1.555 -20.826 -13.810  1.00  0.00           H
ATOM    105 HG23 THR A   8      -0.538 -20.085 -12.769  1.00  0.00           H
ATOM    106  N   ALA A   9       0.506 -19.312 -17.690  1.00  0.00           N
ATOM    107  CA  ALA A   9       0.623 -18.606 -18.962  1.00  0.00           C
ATOM    108  C   ALA A   9      -0.066 -17.223 -18.892  1.00  0.00           C
ATOM    109  O   ALA A   9      -1.069 -17.102 -18.176  1.00  0.00           O
ATOM    110  CB  ALA A   9       0.004 -19.491 -20.054  1.00  0.00           C
ATOM    111  H   ALA A   9       0.263 -20.282 -17.710  1.00  0.00           H
ATOM    112  HA  ALA A   9       1.592 -18.472 -19.168  1.00  0.00           H
ATOM    113  HB1 ALA A   9       0.072 -19.027 -20.937  1.00  0.00           H
ATOM    114  HB2 ALA A   9       0.495 -20.361 -20.096  1.00  0.00           H
ATOM    115  HB3 ALA A   9      -0.958 -19.660 -19.840  1.00  0.00           H
ATOM    116  N   PRO A  10       0.415 -16.202 -19.635  1.00  0.00           N
ATOM    117  CA  PRO A  10      -0.092 -14.822 -19.616  1.00  0.00           C
ATOM    118  C   PRO A  10      -1.482 -14.699 -20.272  1.00  0.00           C
ATOM    119  O   PRO A  10      -1.742 -13.832 -21.097  1.00  0.00           O
ATOM    120  CB  PRO A  10       1.004 -13.992 -20.300  1.00  0.00           C
ATOM    121  CG  PRO A  10       1.609 -14.967 -21.298  1.00  0.00           C
ATOM    122  CD  PRO A  10       1.538 -16.299 -20.559  1.00  0.00           C
ATOM    123  HA  PRO A  10      -0.165 -14.525 -18.664  1.00  0.00           H
ATOM    124  HB2 PRO A  10       0.614 -13.198 -20.766  1.00  0.00           H
ATOM    125  HB3 PRO A  10       1.688 -13.687 -19.638  1.00  0.00           H
ATOM    126  HG2 PRO A  10       1.074 -14.995 -22.143  1.00  0.00           H
ATOM    127  HG3 PRO A  10       2.555 -14.723 -21.510  1.00  0.00           H
ATOM    128  HD2 PRO A  10       1.388 -17.046 -21.207  1.00  0.00           H
ATOM    129  HD3 PRO A  10       2.387 -16.460 -20.055  1.00  0.00           H
ATOM    130  N   THR A  11      -2.403 -15.585 -19.908  1.00  0.00           N
ATOM    131  CA  THR A  11      -3.780 -15.675 -20.389  1.00  0.00           C
ATOM    132  C   THR A  11      -4.554 -14.388 -20.129  1.00  0.00           C
ATOM    133  O   THR A  11      -5.382 -14.024 -20.955  1.00  0.00           O
ATOM    134  CB  THR A  11      -4.503 -16.861 -19.727  1.00  0.00           C
ATOM    135  OG1 THR A  11      -4.332 -16.844 -18.326  1.00  0.00           O
ATOM    136  CG2 THR A  11      -3.972 -18.206 -20.220  1.00  0.00           C
ATOM    137  H   THR A  11      -2.123 -16.265 -19.230  1.00  0.00           H
ATOM    138  HA  THR A  11      -3.757 -15.833 -21.376  1.00  0.00           H
ATOM    139  HB  THR A  11      -5.479 -16.802 -19.935  1.00  0.00           H
ATOM    140  HG1 THR A  11      -3.513 -17.364 -18.084  1.00  0.00           H
ATOM    141 HG21 THR A  11      -4.467 -18.947 -19.766  1.00  0.00           H
ATOM    142 HG22 THR A  11      -4.104 -18.274 -21.209  1.00  0.00           H
ATOM    143 HG23 THR A  11      -2.997 -18.278 -20.008  1.00  0.00           H
ATOM    144  N   ASN A  12      -4.229 -13.650 -19.060  1.00  0.00           N
ATOM    145  CA  ASN A  12      -4.795 -12.322 -18.801  1.00  0.00           C
ATOM    146  C   ASN A  12      -4.289 -11.260 -19.799  1.00  0.00           C
ATOM    147  O   ASN A  12      -5.080 -10.434 -20.232  1.00  0.00           O
ATOM    148  CB  ASN A  12      -4.511 -11.908 -17.345  1.00  0.00           C
ATOM    149  CG  ASN A  12      -5.160 -12.797 -16.293  1.00  0.00           C
ATOM    150  OD1 ASN A  12      -6.141 -13.496 -16.511  1.00  0.00           O
ATOM    151  ND2 ASN A  12      -4.615 -12.800 -15.099  1.00  0.00           N
ATOM    152  H   ASN A  12      -3.569 -14.022 -18.407  1.00  0.00           H
ATOM    153  HA  ASN A  12      -5.787 -12.390 -18.908  1.00  0.00           H
ATOM    154  HB2 ASN A  12      -4.847 -10.975 -17.215  1.00  0.00           H
ATOM    155  HB3 ASN A  12      -3.521 -11.928 -17.203  1.00  0.00           H
ATOM    156 HD21 ASN A  12      -3.813 -12.231 -14.914  1.00  0.00           H
ATOM    157 HD22 ASN A  12      -5.001 -13.371 -14.374  1.00  0.00           H
ATOM    158  N   LEU A  13      -3.017 -11.316 -20.226  1.00  0.00           N
ATOM    159  CA  LEU A  13      -2.436 -10.377 -21.205  1.00  0.00           C
ATOM    160  C   LEU A  13      -2.824 -10.713 -22.659  1.00  0.00           C
ATOM    161  O   LEU A  13      -2.802  -9.838 -23.518  1.00  0.00           O
ATOM    162  CB  LEU A  13      -0.899 -10.359 -21.062  1.00  0.00           C
ATOM    163  CG  LEU A  13      -0.355  -9.795 -19.735  1.00  0.00           C
ATOM    164  CD1 LEU A  13       1.134 -10.119 -19.582  1.00  0.00           C
ATOM    165  CD2 LEU A  13      -0.513  -8.277 -19.670  1.00  0.00           C
ATOM    166  H   LEU A  13      -2.429 -12.037 -19.859  1.00  0.00           H
ATOM    167  HA  LEU A  13      -2.778  -9.461 -20.997  1.00  0.00           H
ATOM    168  HB2 LEU A  13      -0.528  -9.804 -21.806  1.00  0.00           H
ATOM    169  HB3 LEU A  13      -0.571 -11.299 -21.153  1.00  0.00           H
ATOM    170  HG  LEU A  13      -0.858 -10.208 -18.975  1.00  0.00           H
ATOM    171 HD11 LEU A  13       1.469  -9.746 -18.717  1.00  0.00           H
ATOM    172 HD12 LEU A  13       1.262 -11.111 -19.589  1.00  0.00           H
ATOM    173 HD13 LEU A  13       1.643  -9.712 -20.340  1.00  0.00           H
ATOM    174 HD21 LEU A  13      -0.152  -7.941 -18.800  1.00  0.00           H
ATOM    175 HD22 LEU A  13      -0.009  -7.857 -20.424  1.00  0.00           H
ATOM    176 HD23 LEU A  13      -1.482  -8.039 -19.743  1.00  0.00           H
ATOM    177  N   ILE A  14      -3.169 -11.978 -22.936  1.00  0.00           N
ATOM    178  CA  ILE A  14      -3.557 -12.488 -24.269  1.00  0.00           C
ATOM    179  C   ILE A  14      -5.092 -12.513 -24.448  1.00  0.00           C
ATOM    180  O   ILE A  14      -5.610 -12.754 -25.541  1.00  0.00           O
ATOM    181  CB  ILE A  14      -2.877 -13.865 -24.514  1.00  0.00           C
ATOM    182  CG1 ILE A  14      -1.334 -13.725 -24.476  1.00  0.00           C
ATOM    183  CG2 ILE A  14      -3.286 -14.497 -25.862  1.00  0.00           C
ATOM    184  CD1 ILE A  14      -0.575 -15.059 -24.459  1.00  0.00           C
ATOM    185  H   ILE A  14      -3.164 -12.631 -22.179  1.00  0.00           H
ATOM    186  HA  ILE A  14      -3.190 -11.852 -24.948  1.00  0.00           H
ATOM    187  HB  ILE A  14      -3.153 -14.486 -23.780  1.00  0.00           H
ATOM    188 HG12 ILE A  14      -1.087 -13.214 -23.653  1.00  0.00           H
ATOM    189 HG13 ILE A  14      -1.047 -13.212 -25.285  1.00  0.00           H
ATOM    190 HG21 ILE A  14      -2.824 -15.377 -25.971  1.00  0.00           H
ATOM    191 HG22 ILE A  14      -4.276 -14.636 -25.878  1.00  0.00           H
ATOM    192 HG23 ILE A  14      -3.023 -13.887 -26.610  1.00  0.00           H
ATOM    193 HD11 ILE A  14       0.409 -14.882 -24.435  1.00  0.00           H
ATOM    194 HD12 ILE A  14      -0.840 -15.583 -23.649  1.00  0.00           H
ATOM    195 HD13 ILE A  14      -0.800 -15.581 -25.282  1.00  0.00           H
ATOM    196  N   ARG A  15      -5.865 -12.251 -23.388  1.00  0.00           N
ATOM    197  CA  ARG A  15      -7.328 -12.217 -23.468  1.00  0.00           C
ATOM    198  C   ARG A  15      -7.785 -11.050 -24.348  1.00  0.00           C
ATOM    199  O   ARG A  15      -7.447  -9.895 -24.105  1.00  0.00           O
ATOM    200  CB  ARG A  15      -7.916 -12.155 -22.051  1.00  0.00           C
ATOM    201  CG  ARG A  15      -9.438 -11.965 -22.054  1.00  0.00           C
ATOM    202  CD  ARG A  15      -9.971 -11.935 -20.624  1.00  0.00           C
ATOM    203  NE  ARG A  15     -11.323 -11.350 -20.569  1.00  0.00           N
ATOM    204  CZ  ARG A  15     -11.972 -11.033 -19.466  1.00  0.00           C
ATOM    205  NH1 ARG A  15     -11.478 -11.286 -18.286  1.00  0.00           N
ATOM    206  NH2 ARG A  15     -13.121 -10.439 -19.501  1.00  0.00           N
ATOM    207  H   ARG A  15      -5.428 -12.071 -22.507  1.00  0.00           H
ATOM    208  HA  ARG A  15      -7.636 -13.067 -23.895  1.00  0.00           H
ATOM    209  HB2 ARG A  15      -7.498 -11.388 -21.564  1.00  0.00           H
ATOM    210  HB3 ARG A  15      -7.700 -13.009 -21.577  1.00  0.00           H
ATOM    211  HG2 ARG A  15      -9.864 -12.722 -22.549  1.00  0.00           H
ATOM    212  HG3 ARG A  15      -9.662 -11.102 -22.508  1.00  0.00           H
ATOM    213  HD2 ARG A  15      -9.355 -11.386 -20.058  1.00  0.00           H
ATOM    214  HD3 ARG A  15     -10.006 -12.869 -20.270  1.00  0.00           H
ATOM    215  HE  ARG A  15     -11.786 -11.180 -21.439  1.00  0.00           H
ATOM    216 HH11 ARG A  15     -11.991 -11.035 -17.465  1.00  0.00           H
ATOM    217 HH12 ARG A  15     -10.586 -11.731 -18.202  1.00  0.00           H
ATOM    218 HH21 ARG A  15     -13.592 -10.210 -18.649  1.00  0.00           H
ATOM    219 HH22 ARG A  15     -13.538 -10.209 -20.380  1.00  0.00           H
ATOM    220  N   ARG A  16      -8.656 -11.342 -25.323  1.00  0.00           N
ATOM    221  CA  ARG A  16      -9.448 -10.304 -25.999  1.00  0.00           C
ATOM    222  C   ARG A  16     -10.401  -9.668 -24.986  1.00  0.00           C
ATOM    223  O   ARG A  16     -11.295 -10.346 -24.481  1.00  0.00           O
ATOM    224  CB  ARG A  16     -10.220 -10.870 -27.201  1.00  0.00           C
ATOM    225  CG  ARG A  16      -9.365 -10.875 -28.474  1.00  0.00           C
ATOM    226  CD  ARG A  16     -10.208 -11.327 -29.671  1.00  0.00           C
ATOM    227  NE  ARG A  16      -9.468 -11.179 -30.937  1.00  0.00           N
ATOM    228  CZ  ARG A  16      -9.912 -11.491 -32.141  1.00  0.00           C
ATOM    229  NH1 ARG A  16     -11.100 -11.997 -32.329  1.00  0.00           N
ATOM    230  NH2 ARG A  16      -9.155 -11.305 -33.186  1.00  0.00           N
ATOM    231  H   ARG A  16      -8.771 -12.296 -25.600  1.00  0.00           H
ATOM    232  HA  ARG A  16      -8.823  -9.597 -26.331  1.00  0.00           H
ATOM    233  HB2 ARG A  16     -11.032 -10.308 -27.358  1.00  0.00           H
ATOM    234  HB3 ARG A  16     -10.499 -11.808 -26.994  1.00  0.00           H
ATOM    235  HG2 ARG A  16      -8.597 -11.504 -28.354  1.00  0.00           H
ATOM    236  HG3 ARG A  16      -9.018  -9.953 -28.643  1.00  0.00           H
ATOM    237  HD2 ARG A  16     -11.038 -10.771 -29.713  1.00  0.00           H
ATOM    238  HD3 ARG A  16     -10.456 -12.288 -29.550  1.00  0.00           H
ATOM    239  HE  ARG A  16      -8.542 -10.807 -30.879  1.00  0.00           H
ATOM    240 HH11 ARG A  16     -11.407 -12.223 -33.254  1.00  0.00           H
ATOM    241 HH12 ARG A  16     -11.704 -12.159 -31.548  1.00  0.00           H
ATOM    242 HH21 ARG A  16      -9.493 -11.542 -34.097  1.00  0.00           H
ATOM    243 HH22 ARG A  16      -8.236 -10.925 -33.077  1.00  0.00           H
ATOM    244  N   ARG A  17     -10.185  -8.385 -24.698  1.00  0.00           N
ATOM    245  CA  ARG A  17     -11.096  -7.552 -23.903  1.00  0.00           C
ATOM    246  C   ARG A  17     -12.410  -7.378 -24.668  1.00  0.00           C
ATOM    247  O   ARG A  17     -12.390  -7.154 -25.883  1.00  0.00           O
ATOM    248  CB  ARG A  17     -10.431  -6.203 -23.568  1.00  0.00           C
ATOM    249  CG  ARG A  17      -9.173  -6.373 -22.694  1.00  0.00           C
ATOM    250  CD  ARG A  17      -8.558  -5.017 -22.322  1.00  0.00           C
ATOM    251  NE  ARG A  17      -7.334  -5.171 -21.508  1.00  0.00           N
ATOM    252  CZ  ARG A  17      -6.626  -4.193 -20.968  1.00  0.00           C
ATOM    253  NH1 ARG A  17      -6.926  -2.937 -21.116  1.00  0.00           N
ATOM    254  NH2 ARG A  17      -5.602  -4.458 -20.220  1.00  0.00           N
ATOM    255  H   ARG A  17      -9.348  -7.962 -25.046  1.00  0.00           H
ATOM    256  HA  ARG A  17     -11.291  -8.028 -23.046  1.00  0.00           H
ATOM    257  HB2 ARG A  17     -11.089  -5.633 -23.077  1.00  0.00           H
ATOM    258  HB3 ARG A  17     -10.171  -5.752 -24.422  1.00  0.00           H
ATOM    259  HG2 ARG A  17      -8.496  -6.909 -23.199  1.00  0.00           H
ATOM    260  HG3 ARG A  17      -9.423  -6.857 -21.856  1.00  0.00           H
ATOM    261  HD2 ARG A  17      -9.229  -4.490 -21.800  1.00  0.00           H
ATOM    262  HD3 ARG A  17      -8.328  -4.525 -23.162  1.00  0.00           H
ATOM    263  HE  ARG A  17      -7.010  -6.104 -21.350  1.00  0.00           H
ATOM    264 HH11 ARG A  17      -6.359  -2.234 -20.687  1.00  0.00           H
ATOM    265 HH12 ARG A  17      -7.724  -2.674 -21.658  1.00  0.00           H
ATOM    266 HH21 ARG A  17      -5.072  -3.713 -19.816  1.00  0.00           H
ATOM    267 HH22 ARG A  17      -5.342  -5.408 -20.047  1.00  0.00           H
ATOM    268  N   ASN A  18     -13.543  -7.528 -23.988  1.00  0.00           N
ATOM    269  CA  ASN A  18     -14.849  -7.269 -24.598  1.00  0.00           C
ATOM    270  C   ASN A  18     -15.030  -5.760 -24.832  1.00  0.00           C
ATOM    271  O   ASN A  18     -14.486  -4.952 -24.087  1.00  0.00           O
ATOM    272  CB  ASN A  18     -15.960  -7.866 -23.720  1.00  0.00           C
ATOM    273  CG  ASN A  18     -16.002  -9.384 -23.763  1.00  0.00           C
ATOM    274  OD1 ASN A  18     -15.630 -10.028 -24.733  1.00  0.00           O
ATOM    275  ND2 ASN A  18     -16.498 -10.008 -22.723  1.00  0.00           N
ATOM    276  H   ASN A  18     -13.502  -7.826 -23.034  1.00  0.00           H
ATOM    277  HA  ASN A  18     -14.874  -7.727 -25.487  1.00  0.00           H
ATOM    278  HB2 ASN A  18     -16.840  -7.514 -24.038  1.00  0.00           H
ATOM    279  HB3 ASN A  18     -15.808  -7.578 -22.774  1.00  0.00           H
ATOM    280 HD21 ASN A  18     -16.804  -9.487 -21.926  1.00  0.00           H
ATOM    281 HD22 ASN A  18     -16.570 -11.005 -22.726  1.00  0.00           H
ATOM    282  N   LYS A  19     -15.819  -5.370 -25.845  1.00  0.00           N
ATOM    283  CA  LYS A  19     -16.120  -3.949 -26.132  1.00  0.00           C
ATOM    284  C   LYS A  19     -16.783  -3.216 -24.960  1.00  0.00           C
ATOM    285  O   LYS A  19     -16.692  -1.996 -24.896  1.00  0.00           O
ATOM    286  CB  LYS A  19     -17.033  -3.829 -27.363  1.00  0.00           C
ATOM    287  CG  LYS A  19     -16.244  -3.725 -28.673  1.00  0.00           C
ATOM    288  CD  LYS A  19     -17.220  -3.464 -29.826  1.00  0.00           C
ATOM    289  CE  LYS A  19     -16.469  -3.210 -31.134  1.00  0.00           C
ATOM    290  NZ  LYS A  19     -17.422  -2.898 -32.227  1.00  0.00           N
ATOM    291  H   LYS A  19     -16.222  -6.071 -26.433  1.00  0.00           H
ATOM    292  HA  LYS A  19     -15.258  -3.486 -26.339  1.00  0.00           H
ATOM    293  HB2 LYS A  19     -17.599  -3.010 -27.264  1.00  0.00           H
ATOM    294  HB3 LYS A  19     -17.621  -4.637 -27.406  1.00  0.00           H
ATOM    295  HG2 LYS A  19     -15.753  -4.580 -28.837  1.00  0.00           H
ATOM    296  HG3 LYS A  19     -15.590  -2.971 -28.611  1.00  0.00           H
ATOM    297  HD2 LYS A  19     -17.777  -2.663 -29.608  1.00  0.00           H
ATOM    298  HD3 LYS A  19     -17.813  -4.261 -29.939  1.00  0.00           H
ATOM    299  HE2 LYS A  19     -15.945  -4.027 -31.377  1.00  0.00           H
ATOM    300  HE3 LYS A  19     -15.845  -2.438 -31.011  1.00  0.00           H
ATOM    301  HZ1 LYS A  19     -16.916  -2.735 -33.074  1.00  0.00           H
ATOM    302  HZ2 LYS A  19     -18.046  -3.669 -32.355  1.00  0.00           H
ATOM    303  HZ3 LYS A  19     -17.946  -2.080 -31.989  1.00  0.00           H
ATOM    304  N   ASP A  20     -17.422  -3.968 -24.071  1.00  0.00           N
ATOM    305  CA  ASP A  20     -18.197  -3.457 -22.941  1.00  0.00           C
ATOM    306  C   ASP A  20     -17.355  -3.371 -21.653  1.00  0.00           C
ATOM    307  O   ASP A  20     -17.832  -2.896 -20.625  1.00  0.00           O
ATOM    308  CB  ASP A  20     -19.447  -4.338 -22.752  1.00  0.00           C
ATOM    309  CG  ASP A  20     -20.079  -4.810 -24.072  1.00  0.00           C
ATOM    310  OD1 ASP A  20     -20.209  -3.995 -25.014  1.00  0.00           O
ATOM    311  OD2 ASP A  20     -20.328  -6.032 -24.174  1.00  0.00           O
ATOM    312  H   ASP A  20     -17.369  -4.960 -24.183  1.00  0.00           H
ATOM    313  HA  ASP A  20     -18.503  -2.533 -23.171  1.00  0.00           H
ATOM    314  HB2 ASP A  20     -20.130  -3.812 -22.246  1.00  0.00           H
ATOM    315  HB3 ASP A  20     -19.187  -5.144 -22.221  1.00  0.00           H
ATOM    316  N   GLU A  21     -16.098  -3.835 -21.688  1.00  0.00           N
ATOM    317  CA  GLU A  21     -15.137  -3.593 -20.611  1.00  0.00           C
ATOM    318  C   GLU A  21     -14.649  -2.142 -20.699  1.00  0.00           C
ATOM    319  O   GLU A  21     -14.247  -1.679 -21.768  1.00  0.00           O
ATOM    320  CB  GLU A  21     -13.960  -4.588 -20.683  1.00  0.00           C
ATOM    321  CG  GLU A  21     -14.379  -6.014 -20.287  1.00  0.00           C
ATOM    322  CD  GLU A  21     -13.334  -7.090 -20.622  1.00  0.00           C
ATOM    323  OE1 GLU A  21     -13.747  -8.258 -20.826  1.00  0.00           O
ATOM    324  OE2 GLU A  21     -12.124  -6.809 -20.722  1.00  0.00           O
ATOM    325  H   GLU A  21     -15.805  -4.368 -22.482  1.00  0.00           H
ATOM    326  HA  GLU A  21     -15.604  -3.718 -19.736  1.00  0.00           H
ATOM    327  HB2 GLU A  21     -13.239  -4.280 -20.062  1.00  0.00           H
ATOM    328  HB3 GLU A  21     -13.609  -4.604 -21.619  1.00  0.00           H
ATOM    329  HG2 GLU A  21     -15.226  -6.238 -20.769  1.00  0.00           H
ATOM    330  HG3 GLU A  21     -14.542  -6.031 -19.301  1.00  0.00           H
ATOM    331  N   THR A  22     -14.624  -1.433 -19.567  1.00  0.00           N
ATOM    332  CA  THR A  22     -14.182  -0.027 -19.458  1.00  0.00           C
ATOM    333  C   THR A  22     -12.786   0.236 -20.043  1.00  0.00           C
ATOM    334  O   THR A  22     -12.481   1.369 -20.405  1.00  0.00           O
ATOM    335  CB  THR A  22     -14.223   0.440 -17.986  1.00  0.00           C
ATOM    336  OG1 THR A  22     -13.994  -0.635 -17.095  1.00  0.00           O
ATOM    337  CG2 THR A  22     -15.584   1.037 -17.627  1.00  0.00           C
ATOM    338  H   THR A  22     -14.927  -1.888 -18.730  1.00  0.00           H
ATOM    339  HA  THR A  22     -14.833   0.534 -19.970  1.00  0.00           H
ATOM    340  HB  THR A  22     -13.517   1.134 -17.846  1.00  0.00           H
ATOM    341  HG1 THR A  22     -14.027  -0.300 -16.153  1.00  0.00           H
ATOM    342 HG21 THR A  22     -15.578   1.329 -16.671  1.00  0.00           H
ATOM    343 HG22 THR A  22     -15.768   1.825 -18.215  1.00  0.00           H
ATOM    344 HG23 THR A  22     -16.296   0.348 -17.761  1.00  0.00           H
ATOM    345  N   ASN A  23     -11.968  -0.809 -20.233  1.00  0.00           N
ATOM    346  CA  ASN A  23     -10.540  -0.720 -20.564  1.00  0.00           C
ATOM    347  C   ASN A  23     -10.233  -1.159 -22.008  1.00  0.00           C
ATOM    348  O   ASN A  23      -9.162  -1.707 -22.287  1.00  0.00           O
ATOM    349  CB  ASN A  23      -9.720  -1.489 -19.504  1.00  0.00           C
ATOM    350  CG  ASN A  23      -9.984  -1.002 -18.095  1.00  0.00           C
ATOM    351  OD1 ASN A  23     -10.765  -0.106 -17.865  1.00  0.00           O
ATOM    352  ND2 ASN A  23      -9.382  -1.584 -17.095  1.00  0.00           N
ATOM    353  H   ASN A  23     -12.362  -1.723 -20.142  1.00  0.00           H
ATOM    354  HA  ASN A  23     -10.282   0.243 -20.490  1.00  0.00           H
ATOM    355  HB2 ASN A  23      -8.747  -1.373 -19.706  1.00  0.00           H
ATOM    356  HB3 ASN A  23      -9.958  -2.459 -19.557  1.00  0.00           H
ATOM    357 HD21 ASN A  23      -8.734  -2.326 -17.265  1.00  0.00           H
ATOM    358 HD22 ASN A  23      -9.569  -1.288 -16.158  1.00  0.00           H
ATOM    359  N   GLY A  24     -11.180  -0.975 -22.933  1.00  0.00           N
ATOM    360  CA  GLY A  24     -11.072  -1.441 -24.321  1.00  0.00           C
ATOM    361  C   GLY A  24      -9.982  -0.769 -25.179  1.00  0.00           C
ATOM    362  O   GLY A  24      -9.545  -1.377 -26.157  1.00  0.00           O
ATOM    363  H   GLY A  24     -12.012  -0.491 -22.663  1.00  0.00           H
ATOM    364  HA2 GLY A  24     -11.953  -1.281 -24.766  1.00  0.00           H
ATOM    365  HA3 GLY A  24     -10.882  -2.423 -24.300  1.00  0.00           H
ATOM    366  N   ASP A  25      -9.514   0.440 -24.826  1.00  0.00           N
ATOM    367  CA  ASP A  25      -8.495   1.201 -25.580  1.00  0.00           C
ATOM    368  C   ASP A  25      -7.306   1.645 -24.702  1.00  0.00           C
ATOM    369  O   ASP A  25      -7.254   2.748 -24.152  1.00  0.00           O
ATOM    370  CB  ASP A  25      -9.134   2.379 -26.332  1.00  0.00           C
ATOM    371  CG  ASP A  25      -8.176   3.039 -27.340  1.00  0.00           C
ATOM    372  OD1 ASP A  25      -6.964   2.702 -27.364  1.00  0.00           O
ATOM    373  OD2 ASP A  25      -8.670   3.888 -28.111  1.00  0.00           O
ATOM    374  H   ASP A  25      -9.881   0.855 -23.994  1.00  0.00           H
ATOM    375  HA  ASP A  25      -8.127   0.582 -26.273  1.00  0.00           H
ATOM    376  HB2 ASP A  25      -9.418   3.067 -25.664  1.00  0.00           H
ATOM    377  HB3 ASP A  25      -9.936   2.044 -26.827  1.00  0.00           H
ATOM    378  N   VAL A  26      -6.331   0.743 -24.602  1.00  0.00           N
ATOM    379  CA  VAL A  26      -5.064   0.871 -23.861  1.00  0.00           C
ATOM    380  C   VAL A  26      -4.189   2.015 -24.395  1.00  0.00           C
ATOM    381  O   VAL A  26      -3.565   2.727 -23.611  1.00  0.00           O
ATOM    382  CB  VAL A  26      -4.345  -0.493 -23.978  1.00  0.00           C
ATOM    383  CG1 VAL A  26      -2.897  -0.597 -23.494  1.00  0.00           C
ATOM    384  CG2 VAL A  26      -5.136  -1.570 -23.226  1.00  0.00           C
ATOM    385  H   VAL A  26      -6.476  -0.120 -25.085  1.00  0.00           H
ATOM    386  HA  VAL A  26      -5.270   1.045 -22.898  1.00  0.00           H
ATOM    387  HB  VAL A  26      -4.350  -0.746 -24.945  1.00  0.00           H
ATOM    388 HG11 VAL A  26      -2.566  -1.531 -23.631  1.00  0.00           H
ATOM    389 HG12 VAL A  26      -2.326   0.039 -24.013  1.00  0.00           H
ATOM    390 HG13 VAL A  26      -2.853  -0.367 -22.522  1.00  0.00           H
ATOM    391 HG21 VAL A  26      -4.664  -2.448 -23.307  1.00  0.00           H
ATOM    392 HG22 VAL A  26      -5.208  -1.318 -22.261  1.00  0.00           H
ATOM    393 HG23 VAL A  26      -6.052  -1.647 -23.620  1.00  0.00           H
ATOM    394  N   SER A  27      -4.160   2.240 -25.714  1.00  0.00           N
ATOM    395  CA  SER A  27      -3.302   3.261 -26.335  1.00  0.00           C
ATOM    396  C   SER A  27      -3.766   4.662 -25.991  1.00  0.00           C
ATOM    397  O   SER A  27      -2.955   5.497 -25.598  1.00  0.00           O
ATOM    398  CB  SER A  27      -3.283   3.125 -27.860  1.00  0.00           C
ATOM    399  OG  SER A  27      -2.311   3.986 -28.433  1.00  0.00           O
ATOM    400  H   SER A  27      -4.749   1.689 -26.305  1.00  0.00           H
ATOM    401  HA  SER A  27      -2.369   3.143 -25.994  1.00  0.00           H
ATOM    402  HB2 SER A  27      -4.185   3.363 -28.221  1.00  0.00           H
ATOM    403  HB3 SER A  27      -3.066   2.179 -28.102  1.00  0.00           H
ATOM    404  HG  SER A  27      -2.317   3.880 -29.427  1.00  0.00           H
ATOM    405  N   ALA A  28      -5.063   4.923 -26.138  1.00  0.00           N
ATOM    406  CA  ALA A  28      -5.595   6.244 -25.863  1.00  0.00           C
ATOM    407  C   ALA A  28      -5.528   6.568 -24.357  1.00  0.00           C
ATOM    408  O   ALA A  28      -5.315   7.723 -24.001  1.00  0.00           O
ATOM    409  CB  ALA A  28      -7.001   6.311 -26.464  1.00  0.00           C
ATOM    410  H   ALA A  28      -5.680   4.197 -26.443  1.00  0.00           H
ATOM    411  HA  ALA A  28      -5.025   6.910 -26.345  1.00  0.00           H
ATOM    412  HB1 ALA A  28      -7.395   7.213 -26.290  1.00  0.00           H
ATOM    413  HB2 ALA A  28      -6.950   6.154 -27.450  1.00  0.00           H
ATOM    414  HB3 ALA A  28      -7.577   5.609 -26.044  1.00  0.00           H
ATOM    415  N   ALA A  29      -5.659   5.565 -23.477  1.00  0.00           N
ATOM    416  CA  ALA A  29      -5.456   5.730 -22.035  1.00  0.00           C
ATOM    417  C   ALA A  29      -3.996   6.071 -21.680  1.00  0.00           C
ATOM    418  O   ALA A  29      -3.766   7.027 -20.944  1.00  0.00           O
ATOM    419  CB  ALA A  29      -5.938   4.460 -21.322  1.00  0.00           C
ATOM    420  H   ALA A  29      -5.907   4.660 -23.822  1.00  0.00           H
ATOM    421  HA  ALA A  29      -6.031   6.489 -21.730  1.00  0.00           H
ATOM    422  HB1 ALA A  29      -5.805   4.560 -20.336  1.00  0.00           H
ATOM    423  HB2 ALA A  29      -6.909   4.318 -21.514  1.00  0.00           H
ATOM    424  HB3 ALA A  29      -5.415   3.674 -21.651  1.00  0.00           H
ATOM    425  N   ALA A  30      -3.016   5.363 -22.256  1.00  0.00           N
ATOM    426  CA  ALA A  30      -1.593   5.638 -22.033  1.00  0.00           C
ATOM    427  C   ALA A  30      -1.174   7.036 -22.525  1.00  0.00           C
ATOM    428  O   ALA A  30      -0.446   7.743 -21.828  1.00  0.00           O
ATOM    429  CB  ALA A  30      -0.773   4.538 -22.721  1.00  0.00           C
ATOM    430  H   ALA A  30      -3.266   4.612 -22.867  1.00  0.00           H
ATOM    431  HA  ALA A  30      -1.417   5.588 -21.050  1.00  0.00           H
ATOM    432  HB1 ALA A  30       0.202   4.710 -22.579  1.00  0.00           H
ATOM    433  HB2 ALA A  30      -1.015   3.649 -22.332  1.00  0.00           H
ATOM    434  HB3 ALA A  30      -0.972   4.538 -23.701  1.00  0.00           H
ATOM    435  N   ASP A  31      -1.665   7.454 -23.698  1.00  0.00           N
ATOM    436  CA  ASP A  31      -1.384   8.785 -24.246  1.00  0.00           C
ATOM    437  C   ASP A  31      -2.012   9.894 -23.386  1.00  0.00           C
ATOM    438  O   ASP A  31      -1.343  10.875 -23.073  1.00  0.00           O
ATOM    439  CB  ASP A  31      -1.845   8.858 -25.717  1.00  0.00           C
ATOM    440  CG  ASP A  31      -0.942   8.050 -26.663  1.00  0.00           C
ATOM    441  OD1 ASP A  31       0.280   7.956 -26.409  1.00  0.00           O
ATOM    442  OD2 ASP A  31      -1.409   7.503 -27.693  1.00  0.00           O
ATOM    443  H   ASP A  31      -2.248   6.833 -24.222  1.00  0.00           H
ATOM    444  HA  ASP A  31      -0.393   8.915 -24.232  1.00  0.00           H
ATOM    445  HB2 ASP A  31      -1.838   9.815 -26.007  1.00  0.00           H
ATOM    446  HB3 ASP A  31      -2.776   8.498 -25.779  1.00  0.00           H
ATOM    447  N   ARG A  32      -3.263   9.723 -22.928  1.00  0.00           N
ATOM    448  CA  ARG A  32      -3.927  10.687 -22.029  1.00  0.00           C
ATOM    449  C   ARG A  32      -3.257  10.785 -20.661  1.00  0.00           C
ATOM    450  O   ARG A  32      -3.167  11.890 -20.129  1.00  0.00           O
ATOM    451  CB  ARG A  32      -5.404  10.322 -21.836  1.00  0.00           C
ATOM    452  CG  ARG A  32      -6.261  10.673 -23.059  1.00  0.00           C
ATOM    453  CD  ARG A  32      -7.757  10.477 -22.773  1.00  0.00           C
ATOM    454  NE  ARG A  32      -8.089   9.124 -22.289  1.00  0.00           N
ATOM    455  CZ  ARG A  32      -8.399   8.066 -23.009  1.00  0.00           C
ATOM    456  NH1 ARG A  32      -8.448   8.112 -24.310  1.00  0.00           N
ATOM    457  NH2 ARG A  32      -8.685   6.942 -22.421  1.00  0.00           N
ATOM    458  H   ARG A  32      -3.767   8.906 -23.209  1.00  0.00           H
ATOM    459  HA  ARG A  32      -3.885  11.589 -22.459  1.00  0.00           H
ATOM    460  HB2 ARG A  32      -5.757  10.820 -21.044  1.00  0.00           H
ATOM    461  HB3 ARG A  32      -5.472   9.338 -21.668  1.00  0.00           H
ATOM    462  HG2 ARG A  32      -5.996  10.083 -23.822  1.00  0.00           H
ATOM    463  HG3 ARG A  32      -6.100  11.629 -23.305  1.00  0.00           H
ATOM    464  HD2 ARG A  32      -8.266  10.645 -23.617  1.00  0.00           H
ATOM    465  HD3 ARG A  32      -8.036  11.140 -22.078  1.00  0.00           H
ATOM    466  HE  ARG A  32      -8.077   8.995 -21.297  1.00  0.00           H
ATOM    467 HH11 ARG A  32      -8.686   7.292 -24.831  1.00  0.00           H
ATOM    468 HH12 ARG A  32      -8.247   8.967 -24.788  1.00  0.00           H
ATOM    469 HH21 ARG A  32      -8.921   6.138 -22.967  1.00  0.00           H
ATOM    470 HH22 ARG A  32      -8.669   6.882 -21.423  1.00  0.00           H
ATOM    471  N   PHE A  33      -2.805   9.661 -20.102  1.00  0.00           N
ATOM    472  CA  PHE A  33      -2.078   9.631 -18.834  1.00  0.00           C
ATOM    473  C   PHE A  33      -0.771  10.422 -18.939  1.00  0.00           C
ATOM    474  O   PHE A  33      -0.553  11.348 -18.159  1.00  0.00           O
ATOM    475  CB  PHE A  33      -1.828   8.175 -18.415  1.00  0.00           C
ATOM    476  CG  PHE A  33      -0.989   8.043 -17.158  1.00  0.00           C
ATOM    477  CD1 PHE A  33       0.404   7.847 -17.249  1.00  0.00           C
ATOM    478  CD2 PHE A  33      -1.598   8.146 -15.893  1.00  0.00           C
ATOM    479  CE1 PHE A  33       1.181   7.758 -16.080  1.00  0.00           C
ATOM    480  CE2 PHE A  33      -0.818   8.052 -14.727  1.00  0.00           C
ATOM    481  CZ  PHE A  33       0.568   7.858 -14.821  1.00  0.00           C
ATOM    482  H   PHE A  33      -2.972   8.795 -20.574  1.00  0.00           H
ATOM    483  HA  PHE A  33      -2.649  10.063 -18.136  1.00  0.00           H
ATOM    484  HB2 PHE A  33      -1.355   7.707 -19.162  1.00  0.00           H
ATOM    485  HB3 PHE A  33      -2.712   7.736 -18.253  1.00  0.00           H
ATOM    486  HD1 PHE A  33       0.840   7.771 -18.146  1.00  0.00           H
ATOM    487  HD2 PHE A  33      -2.586   8.286 -15.824  1.00  0.00           H
ATOM    488  HE1 PHE A  33       2.170   7.624 -16.146  1.00  0.00           H
ATOM    489  HE2 PHE A  33      -1.252   8.124 -13.829  1.00  0.00           H
ATOM    490  HZ  PHE A  33       1.120   7.791 -13.990  1.00  0.00           H
ATOM    491  N   ARG A  34       0.057  10.118 -19.950  1.00  0.00           N
ATOM    492  CA  ARG A  34       1.350  10.784 -20.155  1.00  0.00           C
ATOM    493  C   ARG A  34       1.183  12.280 -20.432  1.00  0.00           C
ATOM    494  O   ARG A  34       1.851  13.090 -19.801  1.00  0.00           O
ATOM    495  CB  ARG A  34       2.128  10.056 -21.264  1.00  0.00           C
ATOM    496  CG  ARG A  34       3.583  10.540 -21.330  1.00  0.00           C
ATOM    497  CD  ARG A  34       4.427   9.817 -22.387  1.00  0.00           C
ATOM    498  NE  ARG A  34       4.590   8.369 -22.113  1.00  0.00           N
ATOM    499  CZ  ARG A  34       5.448   7.558 -22.712  1.00  0.00           C
ATOM    500  NH1 ARG A  34       6.278   7.990 -23.617  1.00  0.00           N
ATOM    501  NH2 ARG A  34       5.506   6.287 -22.425  1.00  0.00           N
ATOM    502  H   ARG A  34      -0.219   9.405 -20.594  1.00  0.00           H
ATOM    503  HA  ARG A  34       1.874  10.691 -19.309  1.00  0.00           H
ATOM    504  HB2 ARG A  34       1.685  10.233 -22.143  1.00  0.00           H
ATOM    505  HB3 ARG A  34       2.119   9.074 -21.078  1.00  0.00           H
ATOM    506  HG2 ARG A  34       4.005  10.394 -20.435  1.00  0.00           H
ATOM    507  HG3 ARG A  34       3.581  11.517 -21.542  1.00  0.00           H
ATOM    508  HD2 ARG A  34       5.333  10.239 -22.414  1.00  0.00           H
ATOM    509  HD3 ARG A  34       3.983   9.924 -23.276  1.00  0.00           H
ATOM    510  HE  ARG A  34       3.999   7.969 -21.413  1.00  0.00           H
ATOM    511 HH11 ARG A  34       6.916   7.356 -24.054  1.00  0.00           H
ATOM    512 HH12 ARG A  34       6.278   8.956 -23.875  1.00  0.00           H
ATOM    513 HH21 ARG A  34       6.164   5.698 -22.894  1.00  0.00           H
ATOM    514 HH22 ARG A  34       4.892   5.901 -21.736  1.00  0.00           H
ATOM    515  N   ASP A  35       0.241  12.649 -21.302  1.00  0.00           N
ATOM    516  CA  ASP A  35      -0.005  14.050 -21.661  1.00  0.00           C
ATOM    517  C   ASP A  35      -0.456  14.886 -20.453  1.00  0.00           C
ATOM    518  O   ASP A  35       0.064  15.980 -20.226  1.00  0.00           O
ATOM    519  CB  ASP A  35      -1.045  14.099 -22.793  1.00  0.00           C
ATOM    520  CG  ASP A  35      -1.025  15.422 -23.553  1.00  0.00           C
ATOM    521  OD1 ASP A  35       0.043  15.748 -24.115  1.00  0.00           O
ATOM    522  OD2 ASP A  35      -2.075  16.086 -23.674  1.00  0.00           O
ATOM    523  H   ASP A  35      -0.321  11.940 -21.728  1.00  0.00           H
ATOM    524  HA  ASP A  35       0.850  14.438 -22.006  1.00  0.00           H
ATOM    525  HB2 ASP A  35      -1.955  13.971 -22.398  1.00  0.00           H
ATOM    526  HB3 ASP A  35      -0.853  13.358 -23.436  1.00  0.00           H
ATOM    527  N   ARG A  36      -1.367  14.349 -19.625  1.00  0.00           N
ATOM    528  CA  ARG A  36      -1.778  15.002 -18.375  1.00  0.00           C
ATOM    529  C   ARG A  36      -0.631  15.111 -17.384  1.00  0.00           C
ATOM    530  O   ARG A  36      -0.506  16.143 -16.743  1.00  0.00           O
ATOM    531  CB  ARG A  36      -2.961  14.274 -17.719  1.00  0.00           C
ATOM    532  CG  ARG A  36      -4.295  14.873 -18.174  1.00  0.00           C
ATOM    533  CD  ARG A  36      -5.472  14.209 -17.448  1.00  0.00           C
ATOM    534  NE  ARG A  36      -6.087  13.127 -18.243  1.00  0.00           N
ATOM    535  CZ  ARG A  36      -7.278  13.136 -18.806  1.00  0.00           C
ATOM    536  NH1 ARG A  36      -8.030  14.206 -18.828  1.00  0.00           N
ATOM    537  NH2 ARG A  36      -7.745  12.044 -19.335  1.00  0.00           N
ATOM    538  H   ARG A  36      -1.781  13.472 -19.869  1.00  0.00           H
ATOM    539  HA  ARG A  36      -2.077  15.930 -18.599  1.00  0.00           H
ATOM    540  HB2 ARG A  36      -2.887  14.359 -16.725  1.00  0.00           H
ATOM    541  HB3 ARG A  36      -2.932  13.308 -17.974  1.00  0.00           H
ATOM    542  HG2 ARG A  36      -4.397  14.733 -19.159  1.00  0.00           H
ATOM    543  HG3 ARG A  36      -4.298  15.853 -17.974  1.00  0.00           H
ATOM    544  HD2 ARG A  36      -6.166  14.904 -17.260  1.00  0.00           H
ATOM    545  HD3 ARG A  36      -5.142  13.826 -16.585  1.00  0.00           H
ATOM    546  HE  ARG A  36      -5.541  12.299 -18.367  1.00  0.00           H
ATOM    547 HH11 ARG A  36      -8.929  14.176 -19.265  1.00  0.00           H
ATOM    548 HH12 ARG A  36      -7.706  15.054 -18.408  1.00  0.00           H
ATOM    549 HH21 ARG A  36      -8.648  12.043 -19.764  1.00  0.00           H
ATOM    550 HH22 ARG A  36      -7.201  11.205 -19.313  1.00  0.00           H
ATOM    551  N   PHE A  37       0.197  14.087 -17.230  1.00  0.00           N
ATOM    552  CA  PHE A  37       1.234  14.129 -16.205  1.00  0.00           C
ATOM    553  C   PHE A  37       2.400  15.060 -16.578  1.00  0.00           C
ATOM    554  O   PHE A  37       2.871  15.813 -15.724  1.00  0.00           O
ATOM    555  CB  PHE A  37       1.688  12.706 -15.885  1.00  0.00           C
ATOM    556  CG  PHE A  37       2.058  12.541 -14.425  1.00  0.00           C
ATOM    557  CD1 PHE A  37       3.213  13.147 -13.893  1.00  0.00           C
ATOM    558  CD2 PHE A  37       1.221  11.789 -13.584  1.00  0.00           C
ATOM    559  CE1 PHE A  37       3.511  13.019 -12.526  1.00  0.00           C
ATOM    560  CE2 PHE A  37       1.504  11.686 -12.213  1.00  0.00           C
ATOM    561  CZ  PHE A  37       2.638  12.315 -11.683  1.00  0.00           C
ATOM    562  H   PHE A  37       0.110  13.283 -17.819  1.00  0.00           H
ATOM    563  HA  PHE A  37       0.815  14.499 -15.376  1.00  0.00           H
ATOM    564  HB2 PHE A  37       2.486  12.488 -16.447  1.00  0.00           H
ATOM    565  HB3 PHE A  37       0.945  12.074 -16.103  1.00  0.00           H
ATOM    566  HD1 PHE A  37       3.822  13.669 -14.490  1.00  0.00           H
ATOM    567  HD2 PHE A  37       0.420  11.325 -13.964  1.00  0.00           H
ATOM    568  HE1 PHE A  37       4.344  13.429 -12.154  1.00  0.00           H
ATOM    569  HE2 PHE A  37       0.896  11.164 -11.615  1.00  0.00           H
ATOM    570  HZ  PHE A  37       2.826  12.262 -10.702  1.00  0.00           H
ATOM    571  N   GLU A  38       2.824  15.050 -17.847  1.00  0.00           N
ATOM    572  CA  GLU A  38       3.953  15.847 -18.351  1.00  0.00           C
ATOM    573  C   GLU A  38       3.612  17.333 -18.530  1.00  0.00           C
ATOM    574  O   GLU A  38       4.482  18.186 -18.353  1.00  0.00           O
ATOM    575  CB  GLU A  38       4.435  15.282 -19.700  1.00  0.00           C
ATOM    576  CG  GLU A  38       5.158  13.927 -19.586  1.00  0.00           C
ATOM    577  CD  GLU A  38       5.593  13.355 -20.952  1.00  0.00           C
ATOM    578  OE1 GLU A  38       6.218  12.270 -20.962  1.00  0.00           O
ATOM    579  OE2 GLU A  38       5.268  13.953 -22.005  1.00  0.00           O
ATOM    580  H   GLU A  38       2.341  14.462 -18.496  1.00  0.00           H
ATOM    581  HA  GLU A  38       4.704  15.775 -17.695  1.00  0.00           H
ATOM    582  HB2 GLU A  38       5.065  15.941 -20.111  1.00  0.00           H
ATOM    583  HB3 GLU A  38       3.640  15.166 -20.295  1.00  0.00           H
ATOM    584  HG2 GLU A  38       4.541  13.273 -19.149  1.00  0.00           H
ATOM    585  HG3 GLU A  38       5.972  14.048 -19.018  1.00  0.00           H
ATOM    586  N   LYS A  39       2.364  17.663 -18.892  1.00  0.00           N
ATOM    587  CA  LYS A  39       1.975  19.043 -19.237  1.00  0.00           C
ATOM    588  C   LYS A  39       1.175  19.765 -18.159  1.00  0.00           C
ATOM    589  O   LYS A  39       1.099  20.990 -18.215  1.00  0.00           O
ATOM    590  CB  LYS A  39       1.220  19.065 -20.570  1.00  0.00           C
ATOM    591  CG  LYS A  39       2.073  18.521 -21.722  1.00  0.00           C
ATOM    592  CD  LYS A  39       1.276  18.583 -23.022  1.00  0.00           C
ATOM    593  CE  LYS A  39       2.121  18.006 -24.156  1.00  0.00           C
ATOM    594  NZ  LYS A  39       1.272  17.733 -25.332  1.00  0.00           N
ATOM    595  H   LYS A  39       1.669  16.945 -18.930  1.00  0.00           H
ATOM    596  HA  LYS A  39       2.820  19.561 -19.371  1.00  0.00           H
ATOM    597  HB2 LYS A  39       0.960  20.008 -20.778  1.00  0.00           H
ATOM    598  HB3 LYS A  39       0.397  18.503 -20.484  1.00  0.00           H
ATOM    599  HG2 LYS A  39       2.325  17.572 -21.531  1.00  0.00           H
ATOM    600  HG3 LYS A  39       2.901  19.074 -21.813  1.00  0.00           H
ATOM    601  HD2 LYS A  39       1.045  19.534 -23.228  1.00  0.00           H
ATOM    602  HD3 LYS A  39       0.436  18.049 -22.925  1.00  0.00           H
ATOM    603  HE2 LYS A  39       2.547  17.154 -23.851  1.00  0.00           H
ATOM    604  HE3 LYS A  39       2.832  18.663 -24.406  1.00  0.00           H
ATOM    605  HZ1 LYS A  39       1.834  17.356 -26.068  1.00  0.00           H
ATOM    606  HZ2 LYS A  39       0.561  17.075 -25.084  1.00  0.00           H
ATOM    607  HZ3 LYS A  39       0.846  18.584 -25.640  1.00  0.00           H
ATOM    608  N   ALA A  40       0.576  19.046 -17.209  1.00  0.00           N
ATOM    609  CA  ALA A  40      -0.243  19.661 -16.172  1.00  0.00           C
ATOM    610  C   ALA A  40       0.593  20.141 -14.976  1.00  0.00           C
ATOM    611  O   ALA A  40       1.555  19.504 -14.537  1.00  0.00           O
ATOM    612  CB  ALA A  40      -1.363  18.710 -15.752  1.00  0.00           C
ATOM    613  H   ALA A  40       0.692  18.053 -17.208  1.00  0.00           H
ATOM    614  HA  ALA A  40      -0.675  20.468 -16.575  1.00  0.00           H
ATOM    615  HB1 ALA A  40      -1.918  19.142 -15.041  1.00  0.00           H
ATOM    616  HB2 ALA A  40      -1.938  18.502 -16.543  1.00  0.00           H
ATOM    617  HB3 ALA A  40      -0.966  17.864 -15.397  1.00  0.00           H
ATOM    618  N   THR A  41       0.178  21.267 -14.408  1.00  0.00           N
ATOM    619  CA  THR A  41       0.654  21.782 -13.122  1.00  0.00           C
ATOM    620  C   THR A  41       0.298  20.830 -11.974  1.00  0.00           C
ATOM    621  O   THR A  41      -0.570  19.963 -12.097  1.00  0.00           O
ATOM    622  CB  THR A  41       0.066  23.175 -12.843  1.00  0.00           C
ATOM    623  OG1 THR A  41      -1.333  23.103 -12.758  1.00  0.00           O
ATOM    624  CG2 THR A  41       0.415  24.208 -13.913  1.00  0.00           C
ATOM    625  H   THR A  41      -0.511  21.804 -14.895  1.00  0.00           H
ATOM    626  HA  THR A  41       1.650  21.864 -13.165  1.00  0.00           H
ATOM    627  HB  THR A  41       0.420  23.497 -11.965  1.00  0.00           H
ATOM    628  HG1 THR A  41      -1.702  22.759 -13.621  1.00  0.00           H
ATOM    629 HG21 THR A  41       0.005  25.088 -13.673  1.00  0.00           H
ATOM    630 HG22 THR A  41       1.408  24.308 -13.969  1.00  0.00           H
ATOM    631 HG23 THR A  41       0.060  23.905 -14.797  1.00  0.00           H
ATOM    632  N   LEU A  42       0.942  20.998 -10.813  1.00  0.00           N
ATOM    633  CA  LEU A  42       0.629  20.207  -9.614  1.00  0.00           C
ATOM    634  C   LEU A  42      -0.856  20.307  -9.221  1.00  0.00           C
ATOM    635  O   LEU A  42      -1.473  19.299  -8.886  1.00  0.00           O
ATOM    636  CB  LEU A  42       1.536  20.683  -8.464  1.00  0.00           C
ATOM    637  CG  LEU A  42       1.322  19.931  -7.135  1.00  0.00           C
ATOM    638  CD1 LEU A  42       1.672  18.449  -7.258  1.00  0.00           C
ATOM    639  CD2 LEU A  42       2.208  20.552  -6.056  1.00  0.00           C
ATOM    640  H   LEU A  42       1.664  21.688 -10.759  1.00  0.00           H
ATOM    641  HA  LEU A  42       0.840  19.248  -9.805  1.00  0.00           H
ATOM    642  HB2 LEU A  42       1.358  21.654  -8.306  1.00  0.00           H
ATOM    643  HB3 LEU A  42       2.488  20.559  -8.744  1.00  0.00           H
ATOM    644  HG  LEU A  42       0.364  20.018  -6.861  1.00  0.00           H
ATOM    645 HD11 LEU A  42       1.521  17.997  -6.379  1.00  0.00           H
ATOM    646 HD12 LEU A  42       1.092  18.026  -7.954  1.00  0.00           H
ATOM    647 HD13 LEU A  42       2.632  18.354  -7.521  1.00  0.00           H
ATOM    648 HD21 LEU A  42       2.072  20.066  -5.192  1.00  0.00           H
ATOM    649 HD22 LEU A  42       3.167  20.481  -6.330  1.00  0.00           H
ATOM    650 HD23 LEU A  42       1.965  21.515  -5.939  1.00  0.00           H
ATOM    651  N   GLU A  43      -1.432  21.507  -9.304  1.00  0.00           N
ATOM    652  CA  GLU A  43      -2.844  21.754  -8.988  1.00  0.00           C
ATOM    653  C   GLU A  43      -3.783  21.035  -9.963  1.00  0.00           C
ATOM    654  O   GLU A  43      -4.763  20.414  -9.553  1.00  0.00           O
ATOM    655  CB  GLU A  43      -3.112  23.269  -9.002  1.00  0.00           C
ATOM    656  CG  GLU A  43      -2.400  24.013  -7.861  1.00  0.00           C
ATOM    657  CD  GLU A  43      -2.772  23.435  -6.487  1.00  0.00           C
ATOM    658  OE1 GLU A  43      -1.842  23.040  -5.746  1.00  0.00           O
ATOM    659  OE2 GLU A  43      -3.987  23.332  -6.211  1.00  0.00           O
ATOM    660  H   GLU A  43      -0.871  22.281  -9.598  1.00  0.00           H
ATOM    661  HA  GLU A  43      -3.025  21.411  -8.066  1.00  0.00           H
ATOM    662  HB2 GLU A  43      -4.097  23.420  -8.915  1.00  0.00           H
ATOM    663  HB3 GLU A  43      -2.793  23.641  -9.874  1.00  0.00           H
ATOM    664  HG2 GLU A  43      -2.663  24.977  -7.889  1.00  0.00           H
ATOM    665  HG3 GLU A  43      -1.411  23.933  -7.989  1.00  0.00           H
ATOM    666  N   GLU A  44      -3.454  21.035 -11.254  1.00  0.00           N
ATOM    667  CA  GLU A  44      -4.218  20.299 -12.263  1.00  0.00           C
ATOM    668  C   GLU A  44      -4.108  18.778 -12.070  1.00  0.00           C
ATOM    669  O   GLU A  44      -5.115  18.077 -12.198  1.00  0.00           O
ATOM    670  CB  GLU A  44      -3.727  20.702 -13.652  1.00  0.00           C
ATOM    671  CG  GLU A  44      -4.157  22.119 -14.063  1.00  0.00           C
ATOM    672  CD  GLU A  44      -3.381  22.618 -15.289  1.00  0.00           C
ATOM    673  OE1 GLU A  44      -3.993  23.286 -16.147  1.00  0.00           O
ATOM    674  OE2 GLU A  44      -2.154  22.375 -15.325  1.00  0.00           O
ATOM    675  H   GLU A  44      -2.653  21.559 -11.545  1.00  0.00           H
ATOM    676  HA  GLU A  44      -5.180  20.558 -12.181  1.00  0.00           H
ATOM    677  HB2 GLU A  44      -4.094  20.053 -14.319  1.00  0.00           H
ATOM    678  HB3 GLU A  44      -2.728  20.659 -13.660  1.00  0.00           H
ATOM    679  HG2 GLU A  44      -3.990  22.742 -13.299  1.00  0.00           H
ATOM    680  HG3 GLU A  44      -5.133  22.111 -14.279  1.00  0.00           H
ATOM    681  N   ARG A  45      -2.929  18.256 -11.688  1.00  0.00           N
ATOM    682  CA  ARG A  45      -2.770  16.834 -11.331  1.00  0.00           C
ATOM    683  C   ARG A  45      -3.617  16.463 -10.115  1.00  0.00           C
ATOM    684  O   ARG A  45      -4.342  15.474 -10.178  1.00  0.00           O
ATOM    685  CB  ARG A  45      -1.297  16.457 -11.101  1.00  0.00           C
ATOM    686  CG  ARG A  45      -0.481  16.408 -12.404  1.00  0.00           C
ATOM    687  CD  ARG A  45       0.828  15.624 -12.227  1.00  0.00           C
ATOM    688  NE  ARG A  45       1.737  16.250 -11.247  1.00  0.00           N
ATOM    689  CZ  ARG A  45       2.786  17.003 -11.524  1.00  0.00           C
ATOM    690  NH1 ARG A  45       3.139  17.304 -12.745  1.00  0.00           N
ATOM    691  NH2 ARG A  45       3.521  17.457 -10.546  1.00  0.00           N
ATOM    692  H   ARG A  45      -2.129  18.855 -11.644  1.00  0.00           H
ATOM    693  HA  ARG A  45      -3.101  16.292 -12.104  1.00  0.00           H
ATOM    694  HB2 ARG A  45      -1.262  15.556 -10.669  1.00  0.00           H
ATOM    695  HB3 ARG A  45      -0.885  17.135 -10.492  1.00  0.00           H
ATOM    696  HG2 ARG A  45      -0.263  17.343 -12.685  1.00  0.00           H
ATOM    697  HG3 ARG A  45      -1.030  15.966 -13.113  1.00  0.00           H
ATOM    698  HD2 ARG A  45       1.294  15.575 -13.110  1.00  0.00           H
ATOM    699  HD3 ARG A  45       0.608  14.700 -11.915  1.00  0.00           H
ATOM    700  HE  ARG A  45       1.540  16.088 -10.280  1.00  0.00           H
ATOM    701 HH11 ARG A  45       3.942  17.878 -12.906  1.00  0.00           H
ATOM    702 HH12 ARG A  45       2.607  16.960 -13.519  1.00  0.00           H
ATOM    703 HH21 ARG A  45       4.318  18.028 -10.743  1.00  0.00           H
ATOM    704 HH22 ARG A  45       3.287  17.234  -9.600  1.00  0.00           H
ATOM    705  N   LYS A  46      -3.601  17.281  -9.054  1.00  0.00           N
ATOM    706  CA  LYS A  46      -4.441  17.095  -7.854  1.00  0.00           C
ATOM    707  C   LYS A  46      -5.939  17.125  -8.174  1.00  0.00           C
ATOM    708  O   LYS A  46      -6.711  16.353  -7.601  1.00  0.00           O
ATOM    709  CB  LYS A  46      -4.096  18.163  -6.800  1.00  0.00           C
ATOM    710  CG  LYS A  46      -2.803  17.819  -6.049  1.00  0.00           C
ATOM    711  CD  LYS A  46      -2.412  18.901  -5.033  1.00  0.00           C
ATOM    712  CE  LYS A  46      -1.157  18.410  -4.300  1.00  0.00           C
ATOM    713  NZ  LYS A  46      -0.583  19.414  -3.378  1.00  0.00           N
ATOM    714  H   LYS A  46      -2.982  18.066  -9.076  1.00  0.00           H
ATOM    715  HA  LYS A  46      -4.227  16.199  -7.465  1.00  0.00           H
ATOM    716  HB2 LYS A  46      -4.847  18.224  -6.142  1.00  0.00           H
ATOM    717  HB3 LYS A  46      -3.981  19.045  -7.257  1.00  0.00           H
ATOM    718  HG2 LYS A  46      -2.062  17.719  -6.713  1.00  0.00           H
ATOM    719  HG3 LYS A  46      -2.934  16.955  -5.564  1.00  0.00           H
ATOM    720  HD2 LYS A  46      -3.156  19.042  -4.380  1.00  0.00           H
ATOM    721  HD3 LYS A  46      -2.217  19.760  -5.506  1.00  0.00           H
ATOM    722  HE2 LYS A  46      -0.464  18.173  -4.981  1.00  0.00           H
ATOM    723  HE3 LYS A  46      -1.397  17.596  -3.772  1.00  0.00           H
ATOM    724  HZ1 LYS A  46      -0.992  19.307  -2.472  1.00  0.00           H
ATOM    725  HZ2 LYS A  46       0.406  19.282  -3.315  1.00  0.00           H
ATOM    726  HZ3 LYS A  46      -0.775  20.332  -3.724  1.00  0.00           H
ATOM    727  N   ALA A  47      -6.362  17.984  -9.099  1.00  0.00           N
ATOM    728  CA  ALA A  47      -7.753  18.058  -9.542  1.00  0.00           C
ATOM    729  C   ALA A  47      -8.174  16.839 -10.385  1.00  0.00           C
ATOM    730  O   ALA A  47      -9.324  16.403 -10.310  1.00  0.00           O
ATOM    731  CB  ALA A  47      -7.942  19.372 -10.307  1.00  0.00           C
ATOM    732  H   ALA A  47      -5.697  18.608  -9.510  1.00  0.00           H
ATOM    733  HA  ALA A  47      -8.335  18.087  -8.729  1.00  0.00           H
ATOM    734  HB1 ALA A  47      -8.889  19.442 -10.620  1.00  0.00           H
ATOM    735  HB2 ALA A  47      -7.732  20.142  -9.704  1.00  0.00           H
ATOM    736  HB3 ALA A  47      -7.328  19.389 -11.096  1.00  0.00           H
ATOM    737  N   ALA A  48      -7.250  16.268 -11.164  1.00  0.00           N
ATOM    738  CA  ALA A  48      -7.500  15.140 -12.060  1.00  0.00           C
ATOM    739  C   ALA A  48      -7.162  13.756 -11.465  1.00  0.00           C
ATOM    740  O   ALA A  48      -7.316  12.757 -12.172  1.00  0.00           O
ATOM    741  CB  ALA A  48      -6.761  15.403 -13.378  1.00  0.00           C
ATOM    742  H   ALA A  48      -6.322  16.639 -11.132  1.00  0.00           H
ATOM    743  HA  ALA A  48      -8.478  15.140 -12.267  1.00  0.00           H
ATOM    744  HB1 ALA A  48      -6.919  14.642 -14.007  1.00  0.00           H
ATOM    745  HB2 ALA A  48      -7.101  16.250 -13.788  1.00  0.00           H
ATOM    746  HB3 ALA A  48      -5.781  15.489 -13.199  1.00  0.00           H
ATOM    747  N   THR A  49      -6.744  13.669 -10.193  1.00  0.00           N
ATOM    748  CA  THR A  49      -6.215  12.445  -9.559  1.00  0.00           C
ATOM    749  C   THR A  49      -7.083  11.214  -9.799  1.00  0.00           C
ATOM    750  O   THR A  49      -6.583  10.202 -10.271  1.00  0.00           O
ATOM    751  CB  THR A  49      -6.051  12.635  -8.042  1.00  0.00           C
ATOM    752  OG1 THR A  49      -5.244  13.748  -7.783  1.00  0.00           O
ATOM    753  CG2 THR A  49      -5.370  11.458  -7.350  1.00  0.00           C
ATOM    754  H   THR A  49      -6.795  14.495  -9.632  1.00  0.00           H
ATOM    755  HA  THR A  49      -5.311  12.264  -9.946  1.00  0.00           H
ATOM    756  HB  THR A  49      -6.951  12.780  -7.631  1.00  0.00           H
ATOM    757  HG1 THR A  49      -4.960  14.163  -8.648  1.00  0.00           H
ATOM    758 HG21 THR A  49      -5.295  11.645  -6.371  1.00  0.00           H
ATOM    759 HG22 THR A  49      -5.912  10.630  -7.491  1.00  0.00           H
ATOM    760 HG23 THR A  49      -4.456  11.328  -7.735  1.00  0.00           H
ATOM    761  N   THR A  50      -8.393  11.287  -9.539  1.00  0.00           N
ATOM    762  CA  THR A  50      -9.296  10.132  -9.694  1.00  0.00           C
ATOM    763  C   THR A  50      -9.312   9.604 -11.130  1.00  0.00           C
ATOM    764  O   THR A  50      -9.306   8.395 -11.342  1.00  0.00           O
ATOM    765  CB  THR A  50     -10.727  10.508  -9.275  1.00  0.00           C
ATOM    766  OG1 THR A  50     -10.732  11.102  -7.992  1.00  0.00           O
ATOM    767  CG2 THR A  50     -11.678   9.314  -9.241  1.00  0.00           C
ATOM    768  H   THR A  50      -8.774  12.158  -9.228  1.00  0.00           H
ATOM    769  HA  THR A  50      -8.975   9.400  -9.094  1.00  0.00           H
ATOM    770  HB  THR A  50     -11.082  11.174  -9.931  1.00  0.00           H
ATOM    771  HG1 THR A  50     -11.670  11.339  -7.738  1.00  0.00           H
ATOM    772 HG21 THR A  50     -12.588   9.621  -8.963  1.00  0.00           H
ATOM    773 HG22 THR A  50     -11.728   8.902 -10.151  1.00  0.00           H
ATOM    774 HG23 THR A  50     -11.340   8.637  -8.587  1.00  0.00           H
ATOM    775  N   THR A  51      -9.312  10.494 -12.123  1.00  0.00           N
ATOM    776  CA  THR A  51      -9.280  10.112 -13.541  1.00  0.00           C
ATOM    777  C   THR A  51      -7.924   9.525 -13.910  1.00  0.00           C
ATOM    778  O   THR A  51      -7.871   8.473 -14.532  1.00  0.00           O
ATOM    779  CB  THR A  51      -9.592  11.318 -14.436  1.00  0.00           C
ATOM    780  OG1 THR A  51     -10.836  11.870 -14.064  1.00  0.00           O
ATOM    781  CG2 THR A  51      -9.689  10.956 -15.918  1.00  0.00           C
ATOM    782  H   THR A  51      -9.335  11.467 -11.892  1.00  0.00           H
ATOM    783  HA  THR A  51      -9.979   9.414 -13.696  1.00  0.00           H
ATOM    784  HB  THR A  51      -8.879  12.008 -14.314  1.00  0.00           H
ATOM    785  HG1 THR A  51     -11.040  12.656 -14.647  1.00  0.00           H
ATOM    786 HG21 THR A  51      -9.893  11.778 -16.449  1.00  0.00           H
ATOM    787 HG22 THR A  51      -8.819  10.569 -16.224  1.00  0.00           H
ATOM    788 HG23 THR A  51     -10.418  10.284 -16.050  1.00  0.00           H
ATOM    789  N   MET A  52      -6.837  10.170 -13.486  1.00  0.00           N
ATOM    790  CA  MET A  52      -5.466   9.759 -13.792  1.00  0.00           C
ATOM    791  C   MET A  52      -5.131   8.385 -13.198  1.00  0.00           C
ATOM    792  O   MET A  52      -4.601   7.524 -13.894  1.00  0.00           O
ATOM    793  CB  MET A  52      -4.542  10.853 -13.250  1.00  0.00           C
ATOM    794  CG  MET A  52      -3.087  10.688 -13.674  1.00  0.00           C
ATOM    795  SD  MET A  52      -2.056  12.034 -13.045  1.00  0.00           S
ATOM    796  CE  MET A  52      -1.872  11.512 -11.315  1.00  0.00           C
ATOM    797  H   MET A  52      -6.967  10.986 -12.923  1.00  0.00           H
ATOM    798  HA  MET A  52      -5.360   9.713 -14.785  1.00  0.00           H
ATOM    799  HB2 MET A  52      -4.584  10.836 -12.251  1.00  0.00           H
ATOM    800  HB3 MET A  52      -4.870  11.737 -13.583  1.00  0.00           H
ATOM    801  HG2 MET A  52      -3.038  10.681 -14.673  1.00  0.00           H
ATOM    802  HG3 MET A  52      -2.741   9.820 -13.317  1.00  0.00           H
ATOM    803  HE1 MET A  52      -1.309  12.177 -10.824  1.00  0.00           H
ATOM    804  HE2 MET A  52      -2.774  11.457 -10.886  1.00  0.00           H
ATOM    805  HE3 MET A  52      -1.432  10.615 -11.283  1.00  0.00           H
ATOM    806  N   VAL A  53      -5.511   8.161 -11.938  1.00  0.00           N
ATOM    807  CA  VAL A  53      -5.328   6.890 -11.227  1.00  0.00           C
ATOM    808  C   VAL A  53      -6.164   5.780 -11.868  1.00  0.00           C
ATOM    809  O   VAL A  53      -5.659   4.680 -12.076  1.00  0.00           O
ATOM    810  CB  VAL A  53      -5.667   7.078  -9.733  1.00  0.00           C
ATOM    811  CG1 VAL A  53      -5.699   5.761  -8.965  1.00  0.00           C
ATOM    812  CG2 VAL A  53      -4.618   7.962  -9.043  1.00  0.00           C
ATOM    813  H   VAL A  53      -5.951   8.911 -11.444  1.00  0.00           H
ATOM    814  HA  VAL A  53      -4.364   6.632 -11.296  1.00  0.00           H
ATOM    815  HB  VAL A  53      -6.562   7.518  -9.657  1.00  0.00           H
ATOM    816 HG11 VAL A  53      -5.922   5.939  -8.007  1.00  0.00           H
ATOM    817 HG12 VAL A  53      -6.392   5.160  -9.363  1.00  0.00           H
ATOM    818 HG13 VAL A  53      -4.803   5.320  -9.022  1.00  0.00           H
ATOM    819 HG21 VAL A  53      -4.856   8.071  -8.078  1.00  0.00           H
ATOM    820 HG22 VAL A  53      -3.718   7.532  -9.118  1.00  0.00           H
ATOM    821 HG23 VAL A  53      -4.596   8.859  -9.484  1.00  0.00           H
ATOM    822  N   ASN A  54      -7.418   6.056 -12.245  1.00  0.00           N
ATOM    823  CA  ASN A  54      -8.244   5.059 -12.930  1.00  0.00           C
ATOM    824  C   ASN A  54      -7.694   4.714 -14.319  1.00  0.00           C
ATOM    825  O   ASN A  54      -7.522   3.536 -14.605  1.00  0.00           O
ATOM    826  CB  ASN A  54      -9.704   5.528 -12.989  1.00  0.00           C
ATOM    827  CG  ASN A  54     -10.431   5.331 -11.671  1.00  0.00           C
ATOM    828  OD1 ASN A  54     -10.237   4.374 -10.944  1.00  0.00           O
ATOM    829  ND2 ASN A  54     -11.328   6.218 -11.317  1.00  0.00           N
ATOM    830  H   ASN A  54      -7.799   6.961 -12.055  1.00  0.00           H
ATOM    831  HA  ASN A  54      -8.220   4.223 -12.382  1.00  0.00           H
ATOM    832  HB2 ASN A  54     -10.180   5.008 -13.699  1.00  0.00           H
ATOM    833  HB3 ASN A  54      -9.719   6.500 -13.222  1.00  0.00           H
ATOM    834 HD21 ASN A  54     -11.503   7.012 -11.899  1.00  0.00           H
ATOM    835 HD22 ASN A  54     -11.837   6.101 -10.464  1.00  0.00           H
ATOM    836  N   GLU A  55      -7.333   5.711 -15.138  1.00  0.00           N
ATOM    837  CA  GLU A  55      -6.716   5.486 -16.456  1.00  0.00           C
ATOM    838  C   GLU A  55      -5.411   4.675 -16.341  1.00  0.00           C
ATOM    839  O   GLU A  55      -5.159   3.793 -17.165  1.00  0.00           O
ATOM    840  CB  GLU A  55      -6.461   6.834 -17.178  1.00  0.00           C
ATOM    841  CG  GLU A  55      -7.749   7.495 -17.714  1.00  0.00           C
ATOM    842  CD  GLU A  55      -7.542   8.800 -18.523  1.00  0.00           C
ATOM    843  OE1 GLU A  55      -8.309   9.026 -19.493  1.00  0.00           O
ATOM    844  OE2 GLU A  55      -6.668   9.649 -18.230  1.00  0.00           O
ATOM    845  H   GLU A  55      -7.490   6.653 -14.840  1.00  0.00           H
ATOM    846  HA  GLU A  55      -7.359   4.957 -17.010  1.00  0.00           H
ATOM    847  HB2 GLU A  55      -5.845   6.670 -17.948  1.00  0.00           H
ATOM    848  HB3 GLU A  55      -6.027   7.462 -16.532  1.00  0.00           H
ATOM    849  HG2 GLU A  55      -8.335   7.707 -16.932  1.00  0.00           H
ATOM    850  HG3 GLU A  55      -8.210   6.835 -18.307  1.00  0.00           H
ATOM    851  N   TYR A  56      -4.614   4.921 -15.296  1.00  0.00           N
ATOM    852  CA  TYR A  56      -3.410   4.153 -14.989  1.00  0.00           C
ATOM    853  C   TYR A  56      -3.724   2.705 -14.599  1.00  0.00           C
ATOM    854  O   TYR A  56      -3.208   1.771 -15.211  1.00  0.00           O
ATOM    855  CB  TYR A  56      -2.631   4.856 -13.875  1.00  0.00           C
ATOM    856  CG  TYR A  56      -1.366   4.128 -13.483  1.00  0.00           C
ATOM    857  CD1 TYR A  56      -1.365   3.248 -12.382  1.00  0.00           C
ATOM    858  CD2 TYR A  56      -0.187   4.346 -14.219  1.00  0.00           C
ATOM    859  CE1 TYR A  56      -0.174   2.598 -12.010  1.00  0.00           C
ATOM    860  CE2 TYR A  56       1.007   3.710 -13.838  1.00  0.00           C
ATOM    861  CZ  TYR A  56       1.015   2.841 -12.729  1.00  0.00           C
ATOM    862  OH  TYR A  56       2.176   2.273 -12.329  1.00  0.00           O
ATOM    863  H   TYR A  56      -4.857   5.677 -14.688  1.00  0.00           H
ATOM    864  HA  TYR A  56      -2.835   4.137 -15.807  1.00  0.00           H
ATOM    865  HB2 TYR A  56      -3.220   4.925 -13.070  1.00  0.00           H
ATOM    866  HB3 TYR A  56      -2.386   5.773 -14.189  1.00  0.00           H
ATOM    867  HD1 TYR A  56      -2.207   3.086 -11.868  1.00  0.00           H
ATOM    868  HD2 TYR A  56      -0.199   4.953 -15.013  1.00  0.00           H
ATOM    869  HE1 TYR A  56      -0.170   1.964 -11.236  1.00  0.00           H
ATOM    870  HE2 TYR A  56       1.849   3.874 -14.353  1.00  0.00           H
ATOM    871  HH  TYR A  56       3.019   2.445 -12.839  1.00  0.00           H
ATOM    872  N   TYR A  57      -4.601   2.466 -13.622  1.00  0.00           N
ATOM    873  CA  TYR A  57      -4.916   1.096 -13.207  1.00  0.00           C
ATOM    874  C   TYR A  57      -5.638   0.305 -14.293  1.00  0.00           C
ATOM    875  O   TYR A  57      -5.423  -0.904 -14.413  1.00  0.00           O
ATOM    876  CB  TYR A  57      -5.699   1.089 -11.896  1.00  0.00           C
ATOM    877  CG  TYR A  57      -4.812   1.296 -10.688  1.00  0.00           C
ATOM    878  CD1 TYR A  57      -3.804   0.357 -10.378  1.00  0.00           C
ATOM    879  CD2 TYR A  57      -5.002   2.417  -9.864  1.00  0.00           C
ATOM    880  CE1 TYR A  57      -2.981   0.549  -9.250  1.00  0.00           C
ATOM    881  CE2 TYR A  57      -4.186   2.603  -8.735  1.00  0.00           C
ATOM    882  CZ  TYR A  57      -3.171   1.682  -8.431  1.00  0.00           C
ATOM    883  OH  TYR A  57      -2.423   1.903  -7.324  1.00  0.00           O
ATOM    884  H   TYR A  57      -5.051   3.234 -13.166  1.00  0.00           H
ATOM    885  HA  TYR A  57      -4.047   0.633 -13.034  1.00  0.00           H
ATOM    886  HB2 TYR A  57      -6.164   0.208 -11.805  1.00  0.00           H
ATOM    887  HB3 TYR A  57      -6.378   1.823 -11.924  1.00  0.00           H
ATOM    888  HD1 TYR A  57      -3.674  -0.446 -10.960  1.00  0.00           H
ATOM    889  HD2 TYR A  57      -5.717   3.082 -10.080  1.00  0.00           H
ATOM    890  HE1 TYR A  57      -2.266  -0.115  -9.031  1.00  0.00           H
ATOM    891  HE2 TYR A  57      -4.329   3.397  -8.144  1.00  0.00           H
ATOM    892  HH  TYR A  57      -2.584   2.717  -6.766  1.00  0.00           H
ATOM    893  N   ASP A  58      -6.417   0.967 -15.138  1.00  0.00           N
ATOM    894  CA  ASP A  58      -7.058   0.344 -16.288  1.00  0.00           C
ATOM    895  C   ASP A  58      -6.047  -0.148 -17.338  1.00  0.00           C
ATOM    896  O   ASP A  58      -6.275  -1.144 -18.043  1.00  0.00           O
ATOM    897  CB  ASP A  58      -8.063   1.351 -16.875  1.00  0.00           C
ATOM    898  CG  ASP A  58      -9.331   1.499 -16.010  1.00  0.00           C
ATOM    899  OD1 ASP A  58      -9.566   0.609 -15.145  1.00  0.00           O
ATOM    900  OD2 ASP A  58     -10.084   2.469 -16.252  1.00  0.00           O
ATOM    901  H   ASP A  58      -6.572   1.942 -14.978  1.00  0.00           H
ATOM    902  HA  ASP A  58      -7.572  -0.449 -15.961  1.00  0.00           H
ATOM    903  HB2 ASP A  58      -8.332   1.040 -17.787  1.00  0.00           H
ATOM    904  HB3 ASP A  58      -7.618   2.244 -16.945  1.00  0.00           H
ATOM    905  N   LEU A  59      -4.893   0.517 -17.388  1.00  0.00           N
ATOM    906  CA  LEU A  59      -3.743   0.174 -18.209  1.00  0.00           C
ATOM    907  C   LEU A  59      -2.910  -0.963 -17.595  1.00  0.00           C
ATOM    908  O   LEU A  59      -2.550  -1.908 -18.303  1.00  0.00           O
ATOM    909  CB  LEU A  59      -2.934   1.475 -18.402  1.00  0.00           C
ATOM    910  CG  LEU A  59      -1.726   1.377 -19.331  1.00  0.00           C
ATOM    911  CD1 LEU A  59      -2.216   1.028 -20.725  1.00  0.00           C
ATOM    912  CD2 LEU A  59      -0.968   2.701 -19.367  1.00  0.00           C
ATOM    913  H   LEU A  59      -4.810   1.327 -16.807  1.00  0.00           H
ATOM    914  HA  LEU A  59      -4.074  -0.126 -19.104  1.00  0.00           H
ATOM    915  HB2 LEU A  59      -2.607   1.769 -17.504  1.00  0.00           H
ATOM    916  HB3 LEU A  59      -3.552   2.168 -18.774  1.00  0.00           H
ATOM    917  HG  LEU A  59      -1.116   0.655 -19.005  1.00  0.00           H
ATOM    918 HD11 LEU A  59      -1.435   0.960 -21.346  1.00  0.00           H
ATOM    919 HD12 LEU A  59      -2.698   0.152 -20.699  1.00  0.00           H
ATOM    920 HD13 LEU A  59      -2.838   1.742 -21.048  1.00  0.00           H
ATOM    921 HD21 LEU A  59      -0.182   2.618 -19.979  1.00  0.00           H
ATOM    922 HD22 LEU A  59      -1.575   3.423 -19.699  1.00  0.00           H
ATOM    923 HD23 LEU A  59      -0.651   2.929 -18.446  1.00  0.00           H
ATOM    924  N   VAL A  60      -2.613  -0.891 -16.292  1.00  0.00           N
ATOM    925  CA  VAL A  60      -1.566  -1.718 -15.663  1.00  0.00           C
ATOM    926  C   VAL A  60      -2.076  -2.907 -14.848  1.00  0.00           C
ATOM    927  O   VAL A  60      -1.288  -3.808 -14.575  1.00  0.00           O
ATOM    928  CB  VAL A  60      -0.565  -0.878 -14.844  1.00  0.00           C
ATOM    929  CG1 VAL A  60      -0.001   0.289 -15.667  1.00  0.00           C
ATOM    930  CG2 VAL A  60      -1.134  -0.355 -13.524  1.00  0.00           C
ATOM    931  H   VAL A  60      -3.123  -0.249 -15.720  1.00  0.00           H
ATOM    932  HA  VAL A  60      -1.039  -2.110 -16.417  1.00  0.00           H
ATOM    933  HB  VAL A  60       0.204  -1.476 -14.617  1.00  0.00           H
ATOM    934 HG11 VAL A  60       0.643   0.811 -15.107  1.00  0.00           H
ATOM    935 HG12 VAL A  60       0.472  -0.069 -16.472  1.00  0.00           H
ATOM    936 HG13 VAL A  60      -0.750   0.885 -15.957  1.00  0.00           H
ATOM    937 HG21 VAL A  60      -0.435   0.178 -13.048  1.00  0.00           H
ATOM    938 HG22 VAL A  60      -1.927   0.225 -13.709  1.00  0.00           H
ATOM    939 HG23 VAL A  60      -1.412  -1.127 -12.952  1.00  0.00           H
ATOM    940  N   THR A  61      -3.366  -2.984 -14.491  1.00  0.00           N
ATOM    941  CA  THR A  61      -3.877  -4.041 -13.586  1.00  0.00           C
ATOM    942  C   THR A  61      -3.584  -5.454 -14.100  1.00  0.00           C
ATOM    943  O   THR A  61      -3.144  -6.296 -13.324  1.00  0.00           O
ATOM    944  CB  THR A  61      -5.383  -3.888 -13.302  1.00  0.00           C
ATOM    945  OG1 THR A  61      -5.611  -2.721 -12.549  1.00  0.00           O
ATOM    946  CG2 THR A  61      -5.974  -5.021 -12.460  1.00  0.00           C
ATOM    947  H   THR A  61      -4.006  -2.304 -14.848  1.00  0.00           H
ATOM    948  HA  THR A  61      -3.400  -3.939 -12.713  1.00  0.00           H
ATOM    949  HB  THR A  61      -5.879  -3.826 -14.168  1.00  0.00           H
ATOM    950  HG1 THR A  61      -5.289  -1.925 -13.062  1.00  0.00           H
ATOM    951 HG21 THR A  61      -6.950  -4.856 -12.317  1.00  0.00           H
ATOM    952 HG22 THR A  61      -5.850  -5.891 -12.938  1.00  0.00           H
ATOM    953 HG23 THR A  61      -5.508  -5.057 -11.576  1.00  0.00           H
ATOM    954  N   ASP A  62      -3.738  -5.728 -15.400  1.00  0.00           N
ATOM    955  CA  ASP A  62      -3.431  -7.059 -15.955  1.00  0.00           C
ATOM    956  C   ASP A  62      -1.924  -7.381 -15.885  1.00  0.00           C
ATOM    957  O   ASP A  62      -1.530  -8.532 -15.670  1.00  0.00           O
ATOM    958  CB  ASP A  62      -3.905  -7.164 -17.414  1.00  0.00           C
ATOM    959  CG  ASP A  62      -5.424  -7.096 -17.610  1.00  0.00           C
ATOM    960  OD1 ASP A  62      -6.185  -7.426 -16.673  1.00  0.00           O
ATOM    961  OD2 ASP A  62      -5.823  -6.708 -18.733  1.00  0.00           O
ATOM    962  H   ASP A  62      -4.070  -5.011 -16.012  1.00  0.00           H
ATOM    963  HA  ASP A  62      -3.922  -7.743 -15.416  1.00  0.00           H
ATOM    964  HB2 ASP A  62      -3.584  -8.036 -17.782  1.00  0.00           H
ATOM    965  HB3 ASP A  62      -3.492  -6.413 -17.929  1.00  0.00           H
ATOM    966  N   PHE A  63      -1.070  -6.360 -16.027  1.00  0.00           N
ATOM    967  CA  PHE A  63       0.376  -6.491 -15.852  1.00  0.00           C
ATOM    968  C   PHE A  63       0.759  -6.686 -14.388  1.00  0.00           C
ATOM    969  O   PHE A  63       1.663  -7.473 -14.109  1.00  0.00           O
ATOM    970  CB  PHE A  63       1.102  -5.263 -16.406  1.00  0.00           C
ATOM    971  CG  PHE A  63       1.120  -5.182 -17.911  1.00  0.00           C
ATOM    972  CD1 PHE A  63       2.103  -5.893 -18.624  1.00  0.00           C
ATOM    973  CD2 PHE A  63       0.206  -4.357 -18.590  1.00  0.00           C
ATOM    974  CE1 PHE A  63       2.217  -5.727 -20.012  1.00  0.00           C
ATOM    975  CE2 PHE A  63       0.317  -4.193 -19.978  1.00  0.00           C
ATOM    976  CZ  PHE A  63       1.344  -4.850 -20.674  1.00  0.00           C
ATOM    977  H   PHE A  63      -1.440  -5.462 -16.265  1.00  0.00           H
ATOM    978  HA  PHE A  63       0.682  -7.293 -16.365  1.00  0.00           H
ATOM    979  HB2 PHE A  63       2.048  -5.285 -16.082  1.00  0.00           H
ATOM    980  HB3 PHE A  63       0.648  -4.445 -16.053  1.00  0.00           H
ATOM    981  HD1 PHE A  63       2.719  -6.516 -18.142  1.00  0.00           H
ATOM    982  HD2 PHE A  63      -0.520  -3.889 -18.085  1.00  0.00           H
ATOM    983  HE1 PHE A  63       2.914  -6.229 -20.525  1.00  0.00           H
ATOM    984  HE2 PHE A  63      -0.332  -3.612 -20.469  1.00  0.00           H
ATOM    985  HZ  PHE A  63       1.455  -4.691 -21.655  1.00  0.00           H
ATOM    986  N   TYR A  64       0.075  -6.013 -13.463  1.00  0.00           N
ATOM    987  CA  TYR A  64       0.235  -6.209 -12.026  1.00  0.00           C
ATOM    988  C   TYR A  64      -0.238  -7.596 -11.604  1.00  0.00           C
ATOM    989  O   TYR A  64       0.499  -8.273 -10.896  1.00  0.00           O
ATOM    990  CB  TYR A  64      -0.470  -5.084 -11.252  1.00  0.00           C
ATOM    991  CG  TYR A  64       0.238  -3.737 -11.212  1.00  0.00           C
ATOM    992  CD1 TYR A  64       1.498  -3.547 -11.821  1.00  0.00           C
ATOM    993  CD2 TYR A  64      -0.344  -2.679 -10.480  1.00  0.00           C
ATOM    994  CE1 TYR A  64       2.184  -2.335 -11.659  1.00  0.00           C
ATOM    995  CE2 TYR A  64       0.341  -1.453 -10.332  1.00  0.00           C
ATOM    996  CZ  TYR A  64       1.618  -1.293 -10.908  1.00  0.00           C
ATOM    997  OH  TYR A  64       2.358  -0.172 -10.752  1.00  0.00           O
ATOM    998  H   TYR A  64      -0.589  -5.332 -13.773  1.00  0.00           H
ATOM    999  HA  TYR A  64       1.212  -6.149 -11.821  1.00  0.00           H
ATOM   1000  HB2 TYR A  64      -0.588  -5.393 -10.308  1.00  0.00           H
ATOM   1001  HB3 TYR A  64      -1.367  -4.943 -11.671  1.00  0.00           H
ATOM   1002  HD1 TYR A  64       1.902  -4.279 -12.369  1.00  0.00           H
ATOM   1003  HD2 TYR A  64      -1.246  -2.798 -10.064  1.00  0.00           H
ATOM   1004  HE1 TYR A  64       3.082  -2.212 -12.081  1.00  0.00           H
ATOM   1005  HE2 TYR A  64      -0.078  -0.702  -9.821  1.00  0.00           H
ATOM   1006  HH  TYR A  64       1.996   0.597 -10.225  1.00  0.00           H
ATOM   1007  N   GLU A  65      -1.362  -8.102 -12.120  1.00  0.00           N
ATOM   1008  CA  GLU A  65      -1.796  -9.475 -11.831  1.00  0.00           C
ATOM   1009  C   GLU A  65      -0.790 -10.518 -12.326  1.00  0.00           C
ATOM   1010  O   GLU A  65      -0.449 -11.467 -11.618  1.00  0.00           O
ATOM   1011  CB  GLU A  65      -3.198  -9.789 -12.380  1.00  0.00           C
ATOM   1012  CG  GLU A  65      -4.331  -9.159 -11.560  1.00  0.00           C
ATOM   1013  CD  GLU A  65      -5.682  -9.822 -11.845  1.00  0.00           C
ATOM   1014  OE1 GLU A  65      -6.095 -10.761 -11.128  1.00  0.00           O
ATOM   1015  OE2 GLU A  65      -6.360  -9.501 -12.840  1.00  0.00           O
ATOM   1016  H   GLU A  65      -1.923  -7.530 -12.719  1.00  0.00           H
ATOM   1017  HA  GLU A  65      -1.844  -9.564 -10.836  1.00  0.00           H
ATOM   1018  HB2 GLU A  65      -3.322 -10.781 -12.382  1.00  0.00           H
ATOM   1019  HB3 GLU A  65      -3.256  -9.444 -13.317  1.00  0.00           H
ATOM   1020  HG2 GLU A  65      -4.393  -8.187 -11.789  1.00  0.00           H
ATOM   1021  HG3 GLU A  65      -4.121  -9.260 -10.588  1.00  0.00           H
ATOM   1022  N   TYR A  66      -0.268 -10.329 -13.538  1.00  0.00           N
ATOM   1023  CA  TYR A  66       0.796 -11.178 -14.070  1.00  0.00           C
ATOM   1024  C   TYR A  66       2.106 -11.039 -13.278  1.00  0.00           C
ATOM   1025  O   TYR A  66       2.896 -11.982 -13.155  1.00  0.00           O
ATOM   1026  CB  TYR A  66       1.010 -10.796 -15.538  1.00  0.00           C
ATOM   1027  CG  TYR A  66       2.104 -11.595 -16.210  1.00  0.00           C
ATOM   1028  CD1 TYR A  66       3.321 -10.980 -16.562  1.00  0.00           C
ATOM   1029  CD2 TYR A  66       1.906 -12.966 -16.456  1.00  0.00           C
ATOM   1030  CE1 TYR A  66       4.327 -11.729 -17.202  1.00  0.00           C
ATOM   1031  CE2 TYR A  66       2.914 -13.725 -17.074  1.00  0.00           C
ATOM   1032  CZ  TYR A  66       4.113 -13.100 -17.468  1.00  0.00           C
ATOM   1033  OH  TYR A  66       5.052 -13.815 -18.139  1.00  0.00           O
ATOM   1034  H   TYR A  66      -0.616  -9.581 -14.102  1.00  0.00           H
ATOM   1035  HA  TYR A  66       0.496 -12.131 -14.028  1.00  0.00           H
ATOM   1036  HB2 TYR A  66       1.252  -9.827 -15.582  1.00  0.00           H
ATOM   1037  HB3 TYR A  66       0.155 -10.949 -16.034  1.00  0.00           H
ATOM   1038  HD1 TYR A  66       3.471 -10.013 -16.358  1.00  0.00           H
ATOM   1039  HD2 TYR A  66       1.046 -13.401 -16.190  1.00  0.00           H
ATOM   1040  HE1 TYR A  66       5.187 -11.293 -17.467  1.00  0.00           H
ATOM   1041  HE2 TYR A  66       2.781 -14.703 -17.233  1.00  0.00           H
ATOM   1042  HH  TYR A  66       4.901 -14.785 -18.328  1.00  0.00           H
ATOM   1043  N   GLY A  67       2.367  -9.838 -12.768  1.00  0.00           N
ATOM   1044  CA  GLY A  67       3.645  -9.494 -12.191  1.00  0.00           C
ATOM   1045  C   GLY A  67       3.782  -9.838 -10.712  1.00  0.00           C
ATOM   1046  O   GLY A  67       4.707 -10.546 -10.313  1.00  0.00           O
ATOM   1047  H   GLY A  67       1.647  -9.144 -12.785  1.00  0.00           H
ATOM   1048  HA2 GLY A  67       3.781  -8.509 -12.297  1.00  0.00           H
ATOM   1049  HA3 GLY A  67       4.357  -9.985 -12.693  1.00  0.00           H
ATOM   1050  N   TRP A  68       2.838  -9.337  -9.930  1.00  0.00           N
ATOM   1051  CA  TRP A  68       2.753  -9.371  -8.472  1.00  0.00           C
ATOM   1052  C   TRP A  68       1.755 -10.416  -7.949  1.00  0.00           C
ATOM   1053  O   TRP A  68       1.655 -10.644  -6.746  1.00  0.00           O
ATOM   1054  CB  TRP A  68       2.389  -7.953  -8.006  1.00  0.00           C
ATOM   1055  CG  TRP A  68       3.553  -7.018  -7.951  1.00  0.00           C
ATOM   1056  CD1 TRP A  68       4.069  -6.285  -8.965  1.00  0.00           C
ATOM   1057  CD2 TRP A  68       4.373  -6.721  -6.787  1.00  0.00           C
ATOM   1058  NE1 TRP A  68       5.170  -5.582  -8.511  1.00  0.00           N
ATOM   1059  CE2 TRP A  68       5.440  -5.869  -7.193  1.00  0.00           C
ATOM   1060  CE3 TRP A  68       4.342  -7.119  -5.438  1.00  0.00           C
ATOM   1061  CZ2 TRP A  68       6.466  -5.482  -6.327  1.00  0.00           C
ATOM   1062  CZ3 TRP A  68       5.417  -6.798  -4.592  1.00  0.00           C
ATOM   1063  CH2 TRP A  68       6.464  -5.974  -5.018  1.00  0.00           C
ATOM   1064  H   TRP A  68       2.085  -8.875 -10.399  1.00  0.00           H
ATOM   1065  HA  TRP A  68       3.658  -9.596  -8.111  1.00  0.00           H
ATOM   1066  HB2 TRP A  68       1.991  -8.015  -7.091  1.00  0.00           H
ATOM   1067  HB3 TRP A  68       1.713  -7.577  -8.639  1.00  0.00           H
ATOM   1068  HD1 TRP A  68       3.710  -6.256  -9.898  1.00  0.00           H
ATOM   1069  HE1 TRP A  68       5.702  -4.946  -9.070  1.00  0.00           H
ATOM   1070  HE3 TRP A  68       3.558  -7.628  -5.083  1.00  0.00           H
ATOM   1071  HZ2 TRP A  68       7.189  -4.864  -6.638  1.00  0.00           H
ATOM   1072  HZ3 TRP A  68       5.434  -7.168  -3.663  1.00  0.00           H
ATOM   1073  HH2 TRP A  68       7.206  -5.738  -4.391  1.00  0.00           H
ATOM   1074  N   GLY A  69       1.019 -11.098  -8.830  1.00  0.00           N
ATOM   1075  CA  GLY A  69      -0.025 -12.032  -8.418  1.00  0.00           C
ATOM   1076  C   GLY A  69      -1.284 -11.279  -7.997  1.00  0.00           C
ATOM   1077  O   GLY A  69      -1.834 -10.526  -8.778  1.00  0.00           O
ATOM   1078  H   GLY A  69       1.189 -10.964  -9.806  1.00  0.00           H
ATOM   1079  HA2 GLY A  69       0.306 -12.576  -7.647  1.00  0.00           H
ATOM   1080  HA3 GLY A  69      -0.245 -12.638  -9.183  1.00  0.00           H
ATOM   1081  N   GLN A  70      -1.791 -11.494  -6.787  1.00  0.00           N
ATOM   1082  CA  GLN A  70      -3.023 -10.832  -6.325  1.00  0.00           C
ATOM   1083  C   GLN A  70      -2.780  -9.785  -5.225  1.00  0.00           C
ATOM   1084  O   GLN A  70      -3.739  -9.201  -4.725  1.00  0.00           O
ATOM   1085  CB  GLN A  70      -4.041 -11.899  -5.909  1.00  0.00           C
ATOM   1086  CG  GLN A  70      -4.522 -12.751  -7.099  1.00  0.00           C
ATOM   1087  CD  GLN A  70      -5.495 -13.849  -6.684  1.00  0.00           C
ATOM   1088  OE1 GLN A  70      -5.682 -14.164  -5.516  1.00  0.00           O
ATOM   1089  NE2 GLN A  70      -6.166 -14.469  -7.623  1.00  0.00           N
ATOM   1090  H   GLN A  70      -1.321 -12.126  -6.171  1.00  0.00           H
ATOM   1091  HA  GLN A  70      -3.409 -10.348  -7.111  1.00  0.00           H
ATOM   1092  HB2 GLN A  70      -4.832 -11.445  -5.499  1.00  0.00           H
ATOM   1093  HB3 GLN A  70      -3.616 -12.502  -5.234  1.00  0.00           H
ATOM   1094  HG2 GLN A  70      -3.726 -13.176  -7.530  1.00  0.00           H
ATOM   1095  HG3 GLN A  70      -4.978 -12.152  -7.757  1.00  0.00           H
ATOM   1096 HE21 GLN A  70      -6.026 -14.224  -8.582  1.00  0.00           H
ATOM   1097 HE22 GLN A  70      -6.819 -15.187  -7.380  1.00  0.00           H
ATOM   1098  N   ASN A  71      -1.513  -9.552  -4.871  1.00  0.00           N
ATOM   1099  CA  ASN A  71      -1.067  -8.711  -3.760  1.00  0.00           C
ATOM   1100  C   ASN A  71      -0.181  -7.589  -4.320  1.00  0.00           C
ATOM   1101  O   ASN A  71       1.012  -7.787  -4.534  1.00  0.00           O
ATOM   1102  CB  ASN A  71      -0.283  -9.600  -2.781  1.00  0.00           C
ATOM   1103  CG  ASN A  71      -1.083 -10.677  -2.083  1.00  0.00           C
ATOM   1104  OD1 ASN A  71      -2.293 -10.718  -2.073  1.00  0.00           O
ATOM   1105  ND2 ASN A  71      -0.434 -11.647  -1.508  1.00  0.00           N
ATOM   1106  H   ASN A  71      -0.802  -9.994  -5.417  1.00  0.00           H
ATOM   1107  HA  ASN A  71      -1.860  -8.316  -3.296  1.00  0.00           H
ATOM   1108  HB2 ASN A  71       0.112  -9.008  -2.079  1.00  0.00           H
ATOM   1109  HB3 ASN A  71       0.451 -10.046  -3.293  1.00  0.00           H
ATOM   1110 HD21 ASN A  71       0.566 -11.643  -1.499  1.00  0.00           H
ATOM   1111 HD22 ASN A  71      -0.935 -12.396  -1.075  1.00  0.00           H
ATOM   1112  N   PHE A  72      -0.776  -6.442  -4.643  1.00  0.00           N
ATOM   1113  CA  PHE A  72      -0.082  -5.332  -5.308  1.00  0.00           C
ATOM   1114  C   PHE A  72       0.585  -4.401  -4.296  1.00  0.00           C
ATOM   1115  O   PHE A  72       0.120  -3.287  -4.097  1.00  0.00           O
ATOM   1116  CB  PHE A  72      -1.063  -4.552  -6.196  1.00  0.00           C
ATOM   1117  CG  PHE A  72      -1.820  -5.322  -7.250  1.00  0.00           C
ATOM   1118  CD1 PHE A  72      -1.349  -6.548  -7.759  1.00  0.00           C
ATOM   1119  CD2 PHE A  72      -3.010  -4.763  -7.746  1.00  0.00           C
ATOM   1120  CE1 PHE A  72      -2.079  -7.209  -8.755  1.00  0.00           C
ATOM   1121  CE2 PHE A  72      -3.731  -5.419  -8.751  1.00  0.00           C
ATOM   1122  CZ  PHE A  72      -3.262  -6.639  -9.252  1.00  0.00           C
ATOM   1123  H   PHE A  72      -1.745  -6.331  -4.421  1.00  0.00           H
ATOM   1124  HA  PHE A  72       0.631  -5.717  -5.894  1.00  0.00           H
ATOM   1125  HB2 PHE A  72      -0.540  -3.840  -6.664  1.00  0.00           H
ATOM   1126  HB3 PHE A  72      -1.739  -4.128  -5.593  1.00  0.00           H
ATOM   1127  HD1 PHE A  72      -0.499  -6.944  -7.412  1.00  0.00           H
ATOM   1128  HD2 PHE A  72      -3.343  -3.894  -7.380  1.00  0.00           H
ATOM   1129  HE1 PHE A  72      -1.758  -8.086  -9.112  1.00  0.00           H
ATOM   1130  HE2 PHE A  72      -4.575  -5.019  -9.108  1.00  0.00           H
ATOM   1131  HZ  PHE A  72      -3.774  -7.109  -9.971  1.00  0.00           H
ATOM   1132  N   HIS A  73       1.633  -4.867  -3.626  1.00  0.00           N
ATOM   1133  CA  HIS A  73       2.375  -4.042  -2.675  1.00  0.00           C
ATOM   1134  C   HIS A  73       3.758  -4.614  -2.418  1.00  0.00           C
ATOM   1135  O   HIS A  73       3.939  -5.829  -2.473  1.00  0.00           O
ATOM   1136  CB  HIS A  73       1.618  -3.976  -1.351  1.00  0.00           C
ATOM   1137  CG  HIS A  73       1.497  -5.302  -0.653  1.00  0.00           C
ATOM   1138  ND1 HIS A  73       2.420  -5.844   0.210  1.00  0.00           N
ATOM   1139  CD2 HIS A  73       0.442  -6.165  -0.727  1.00  0.00           C
ATOM   1140  CE1 HIS A  73       1.931  -7.017   0.643  1.00  0.00           C
ATOM   1141  NE2 HIS A  73       0.730  -7.256   0.092  1.00  0.00           N
ATOM   1142  H   HIS A  73       1.923  -5.812  -3.777  1.00  0.00           H
ATOM   1143  HA  HIS A  73       2.467  -3.118  -3.046  1.00  0.00           H
ATOM   1144  HB2 HIS A  73       0.697  -3.630  -1.531  1.00  0.00           H
ATOM   1145  HB3 HIS A  73       2.099  -3.343  -0.744  1.00  0.00           H
ATOM   1146  HD1 HIS A  73       3.297  -5.438   0.468  1.00  0.00           H
ATOM   1147  HD2 HIS A  73      -0.388  -6.038  -1.271  1.00  0.00           H
ATOM   1148  HE1 HIS A  73       2.396  -7.627   1.285  1.00  0.00           H
ATOM   1149  HE2 HIS A  73       0.154  -8.060   0.240  1.00  0.00           H
ATOM   1150  N   PHE A  74       4.717  -3.769  -2.068  1.00  0.00           N
ATOM   1151  CA  PHE A  74       6.050  -4.211  -1.700  1.00  0.00           C
ATOM   1152  C   PHE A  74       6.069  -4.922  -0.339  1.00  0.00           C
ATOM   1153  O   PHE A  74       5.171  -4.819   0.498  1.00  0.00           O
ATOM   1154  CB  PHE A  74       7.027  -3.030  -1.789  1.00  0.00           C
ATOM   1155  CG  PHE A  74       7.183  -2.492  -3.202  1.00  0.00           C
ATOM   1156  CD1 PHE A  74       8.056  -3.126  -4.105  1.00  0.00           C
ATOM   1157  CD2 PHE A  74       6.444  -1.374  -3.632  1.00  0.00           C
ATOM   1158  CE1 PHE A  74       8.171  -2.667  -5.429  1.00  0.00           C
ATOM   1159  CE2 PHE A  74       6.560  -0.918  -4.956  1.00  0.00           C
ATOM   1160  CZ  PHE A  74       7.406  -1.573  -5.861  1.00  0.00           C
ATOM   1161  H   PHE A  74       4.515  -2.790  -2.057  1.00  0.00           H
ATOM   1162  HA  PHE A  74       6.336  -4.881  -2.385  1.00  0.00           H
ATOM   1163  HB2 PHE A  74       7.923  -3.332  -1.463  1.00  0.00           H
ATOM   1164  HB3 PHE A  74       6.690  -2.293  -1.203  1.00  0.00           H
ATOM   1165  HD1 PHE A  74       8.599  -3.909  -3.803  1.00  0.00           H
ATOM   1166  HD2 PHE A  74       5.835  -0.903  -2.994  1.00  0.00           H
ATOM   1167  HE1 PHE A  74       8.798  -3.120  -6.063  1.00  0.00           H
ATOM   1168  HE2 PHE A  74       6.035  -0.121  -5.254  1.00  0.00           H
ATOM   1169  HZ  PHE A  74       7.464  -1.262  -6.810  1.00  0.00           H
ATOM   1170  N   ALA A  75       7.121  -5.711  -0.128  1.00  0.00           N
ATOM   1171  CA  ALA A  75       7.472  -6.242   1.179  1.00  0.00           C
ATOM   1172  C   ALA A  75       8.989  -6.459   1.239  1.00  0.00           C
ATOM   1173  O   ALA A  75       9.566  -7.034   0.306  1.00  0.00           O
ATOM   1174  CB  ALA A  75       6.724  -7.553   1.445  1.00  0.00           C
ATOM   1175  H   ALA A  75       7.699  -5.950  -0.908  1.00  0.00           H
ATOM   1176  HA  ALA A  75       7.213  -5.575   1.878  1.00  0.00           H
ATOM   1177  HB1 ALA A  75       6.977  -7.904   2.347  1.00  0.00           H
ATOM   1178  HB2 ALA A  75       5.738  -7.386   1.416  1.00  0.00           H
ATOM   1179  HB3 ALA A  75       6.969  -8.224   0.745  1.00  0.00           H
ATOM   1180  N   PRO A  76       9.665  -6.052   2.326  1.00  0.00           N
ATOM   1181  CA  PRO A  76      11.032  -6.483   2.557  1.00  0.00           C
ATOM   1182  C   PRO A  76      11.049  -7.992   2.817  1.00  0.00           C
ATOM   1183  O   PRO A  76      10.106  -8.547   3.388  1.00  0.00           O
ATOM   1184  CB  PRO A  76      11.507  -5.670   3.753  1.00  0.00           C
ATOM   1185  CG  PRO A  76      10.227  -5.443   4.555  1.00  0.00           C
ATOM   1186  CD  PRO A  76       9.148  -5.324   3.479  1.00  0.00           C
ATOM   1187  HA  PRO A  76      11.594  -6.270   1.758  1.00  0.00           H
ATOM   1188  HB2 PRO A  76      12.180  -6.181   4.289  1.00  0.00           H
ATOM   1189  HB3 PRO A  76      11.905  -4.801   3.460  1.00  0.00           H
ATOM   1190  HG2 PRO A  76      10.043  -6.217   5.161  1.00  0.00           H
ATOM   1191  HG3 PRO A  76      10.288  -4.603   5.095  1.00  0.00           H
ATOM   1192  HD2 PRO A  76       8.292  -5.733   3.796  1.00  0.00           H
ATOM   1193  HD3 PRO A  76       8.992  -4.364   3.245  1.00  0.00           H
ATOM   1194  N   ARG A  77      12.127  -8.665   2.411  1.00  0.00           N
ATOM   1195  CA  ARG A  77      12.205 -10.132   2.393  1.00  0.00           C
ATOM   1196  C   ARG A  77      13.440 -10.621   3.131  1.00  0.00           C
ATOM   1197  O   ARG A  77      14.516 -10.058   2.956  1.00  0.00           O
ATOM   1198  CB  ARG A  77      12.149 -10.573   0.924  1.00  0.00           C
ATOM   1199  CG  ARG A  77      12.148 -12.094   0.746  1.00  0.00           C
ATOM   1200  CD  ARG A  77      11.787 -12.481  -0.687  1.00  0.00           C
ATOM   1201  NE  ARG A  77      12.810 -12.039  -1.656  1.00  0.00           N
ATOM   1202  CZ  ARG A  77      12.884 -12.406  -2.921  1.00  0.00           C
ATOM   1203  NH1 ARG A  77      12.041 -13.258  -3.430  1.00  0.00           N
ATOM   1204  NH2 ARG A  77      13.801 -11.914  -3.706  1.00  0.00           N
ATOM   1205  H   ARG A  77      12.923  -8.144   2.103  1.00  0.00           H
ATOM   1206  HA  ARG A  77      11.398 -10.494   2.859  1.00  0.00           H
ATOM   1207  HB2 ARG A  77      12.946 -10.199   0.450  1.00  0.00           H
ATOM   1208  HB3 ARG A  77      11.314 -10.205   0.514  1.00  0.00           H
ATOM   1209  HG2 ARG A  77      11.478 -12.495   1.371  1.00  0.00           H
ATOM   1210  HG3 ARG A  77      13.058 -12.448   0.960  1.00  0.00           H
ATOM   1211  HD2 ARG A  77      10.913 -12.057  -0.925  1.00  0.00           H
ATOM   1212  HD3 ARG A  77      11.701 -13.476  -0.740  1.00  0.00           H
ATOM   1213  HE  ARG A  77      13.509 -11.405  -1.324  1.00  0.00           H
ATOM   1214 HH11 ARG A  77      12.116 -13.522  -4.392  1.00  0.00           H
ATOM   1215 HH12 ARG A  77      11.319 -13.648  -2.859  1.00  0.00           H
ATOM   1216 HH21 ARG A  77      13.846 -12.201  -4.663  1.00  0.00           H
ATOM   1217 HH22 ARG A  77      14.459 -11.250  -3.351  1.00  0.00           H
ATOM   1218  N   TYR A  78      13.318 -11.676   3.928  1.00  0.00           N
ATOM   1219  CA  TYR A  78      14.483 -12.338   4.517  1.00  0.00           C
ATOM   1220  C   TYR A  78      15.099 -13.354   3.554  1.00  0.00           C
ATOM   1221  O   TYR A  78      14.428 -13.914   2.686  1.00  0.00           O
ATOM   1222  CB  TYR A  78      14.131 -12.963   5.868  1.00  0.00           C
ATOM   1223  CG  TYR A  78      13.830 -11.938   6.944  1.00  0.00           C
ATOM   1224  CD1 TYR A  78      14.836 -11.043   7.362  1.00  0.00           C
ATOM   1225  CD2 TYR A  78      12.553 -11.887   7.534  1.00  0.00           C
ATOM   1226  CE1 TYR A  78      14.570 -10.095   8.366  1.00  0.00           C
ATOM   1227  CE2 TYR A  78      12.289 -10.955   8.554  1.00  0.00           C
ATOM   1228  CZ  TYR A  78      13.293 -10.055   8.968  1.00  0.00           C
ATOM   1229  OH  TYR A  78      13.016  -9.135   9.928  1.00  0.00           O
ATOM   1230  H   TYR A  78      12.404 -12.028   4.132  1.00  0.00           H
ATOM   1231  HA  TYR A  78      15.172 -11.633   4.686  1.00  0.00           H
ATOM   1232  HB2 TYR A  78      14.903 -13.522   6.170  1.00  0.00           H
ATOM   1233  HB3 TYR A  78      13.326 -13.544   5.749  1.00  0.00           H
ATOM   1234  HD1 TYR A  78      15.743 -11.083   6.943  1.00  0.00           H
ATOM   1235  HD2 TYR A  78      11.835 -12.512   7.229  1.00  0.00           H
ATOM   1236  HE1 TYR A  78      15.281  -9.453   8.652  1.00  0.00           H
ATOM   1237  HE2 TYR A  78      11.388 -10.930   8.986  1.00  0.00           H
ATOM   1238  HH  TYR A  78      12.110  -9.111  10.351  1.00  0.00           H
ATOM   1239  N   ALA A  79      16.396 -13.620   3.705  1.00  0.00           N
ATOM   1240  CA  ALA A  79      17.028 -14.723   2.994  1.00  0.00           C
ATOM   1241  C   ALA A  79      16.358 -16.052   3.390  1.00  0.00           C
ATOM   1242  O   ALA A  79      16.301 -16.390   4.569  1.00  0.00           O
ATOM   1243  CB  ALA A  79      18.531 -14.717   3.291  1.00  0.00           C
ATOM   1244  H   ALA A  79      16.945 -13.052   4.318  1.00  0.00           H
ATOM   1245  HA  ALA A  79      16.898 -14.583   2.012  1.00  0.00           H
ATOM   1246  HB1 ALA A  79      18.970 -15.473   2.805  1.00  0.00           H
ATOM   1247  HB2 ALA A  79      18.927 -13.851   2.987  1.00  0.00           H
ATOM   1248  HB3 ALA A  79      18.677 -14.824   4.275  1.00  0.00           H
ATOM   1249  N   GLY A  80      15.866 -16.798   2.399  1.00  0.00           N
ATOM   1250  CA  GLY A  80      15.126 -18.048   2.599  1.00  0.00           C
ATOM   1251  C   GLY A  80      13.608 -17.912   2.460  1.00  0.00           C
ATOM   1252  O   GLY A  80      12.954 -18.918   2.219  1.00  0.00           O
ATOM   1253  H   GLY A  80      16.011 -16.485   1.460  1.00  0.00           H
ATOM   1254  HA2 GLY A  80      15.327 -18.387   3.518  1.00  0.00           H
ATOM   1255  HA3 GLY A  80      15.444 -18.712   1.922  1.00  0.00           H
ATOM   1256  N   GLU A  81      13.056 -16.696   2.524  1.00  0.00           N
ATOM   1257  CA  GLU A  81      11.649 -16.461   2.190  1.00  0.00           C
ATOM   1258  C   GLU A  81      11.455 -16.423   0.670  1.00  0.00           C
ATOM   1259  O   GLU A  81      12.200 -15.770  -0.072  1.00  0.00           O
ATOM   1260  CB  GLU A  81      11.139 -15.150   2.813  1.00  0.00           C
ATOM   1261  CG  GLU A  81      11.013 -15.202   4.339  1.00  0.00           C
ATOM   1262  CD  GLU A  81      10.476 -13.890   4.939  1.00  0.00           C
ATOM   1263  OE1 GLU A  81       9.888 -13.939   6.038  1.00  0.00           O
ATOM   1264  OE2 GLU A  81      10.679 -12.784   4.373  1.00  0.00           O
ATOM   1265  H   GLU A  81      13.622 -15.922   2.809  1.00  0.00           H
ATOM   1266  HA  GLU A  81      11.107 -17.217   2.558  1.00  0.00           H
ATOM   1267  HB2 GLU A  81      10.238 -14.947   2.429  1.00  0.00           H
ATOM   1268  HB3 GLU A  81      11.776 -14.418   2.574  1.00  0.00           H
ATOM   1269  HG2 GLU A  81      11.916 -15.385   4.728  1.00  0.00           H
ATOM   1270  HG3 GLU A  81      10.388 -15.944   4.583  1.00  0.00           H
ATOM   1271  N   THR A  82      10.399 -17.071   0.194  1.00  0.00           N
ATOM   1272  CA  THR A  82       9.843 -16.802  -1.130  1.00  0.00           C
ATOM   1273  C   THR A  82       9.206 -15.413  -1.160  1.00  0.00           C
ATOM   1274  O   THR A  82       8.910 -14.793  -0.139  1.00  0.00           O
ATOM   1275  CB  THR A  82       8.816 -17.855  -1.568  1.00  0.00           C
ATOM   1276  OG1 THR A  82       7.689 -17.805  -0.741  1.00  0.00           O
ATOM   1277  CG2 THR A  82       9.359 -19.282  -1.572  1.00  0.00           C
ATOM   1278  H   THR A  82       9.967 -17.770   0.764  1.00  0.00           H
ATOM   1279  HA  THR A  82      10.595 -16.811  -1.789  1.00  0.00           H
ATOM   1280  HB  THR A  82       8.525 -17.633  -2.499  1.00  0.00           H
ATOM   1281  HG1 THR A  82       7.961 -17.987   0.204  1.00  0.00           H
ATOM   1282 HG21 THR A  82       8.640 -19.912  -1.866  1.00  0.00           H
ATOM   1283 HG22 THR A  82      10.133 -19.342  -2.202  1.00  0.00           H
ATOM   1284 HG23 THR A  82       9.660 -19.527  -0.650  1.00  0.00           H
ATOM   1285  N   PHE A  83       8.963 -14.903  -2.366  1.00  0.00           N
ATOM   1286  CA  PHE A  83       8.258 -13.635  -2.541  1.00  0.00           C
ATOM   1287  C   PHE A  83       6.867 -13.641  -1.882  1.00  0.00           C
ATOM   1288  O   PHE A  83       6.544 -12.744  -1.109  1.00  0.00           O
ATOM   1289  CB  PHE A  83       8.175 -13.375  -4.040  1.00  0.00           C
ATOM   1290  CG  PHE A  83       7.452 -12.105  -4.390  1.00  0.00           C
ATOM   1291  CD1 PHE A  83       6.152 -12.174  -4.924  1.00  0.00           C
ATOM   1292  CD2 PHE A  83       8.096 -10.866  -4.222  1.00  0.00           C
ATOM   1293  CE1 PHE A  83       5.550 -11.014  -5.423  1.00  0.00           C
ATOM   1294  CE2 PHE A  83       7.477  -9.700  -4.692  1.00  0.00           C
ATOM   1295  CZ  PHE A  83       6.239  -9.798  -5.343  1.00  0.00           C
ATOM   1296  H   PHE A  83       9.272 -15.402  -3.175  1.00  0.00           H
ATOM   1297  HA  PHE A  83       8.804 -12.909  -2.123  1.00  0.00           H
ATOM   1298  HB2 PHE A  83       7.695 -14.141  -4.468  1.00  0.00           H
ATOM   1299  HB3 PHE A  83       9.105 -13.320  -4.404  1.00  0.00           H
ATOM   1300  HD1 PHE A  83       5.662 -13.046  -4.947  1.00  0.00           H
ATOM   1301  HD2 PHE A  83       8.987 -10.818  -3.771  1.00  0.00           H
ATOM   1302  HE1 PHE A  83       4.638 -11.053  -5.832  1.00  0.00           H
ATOM   1303  HE2 PHE A  83       7.913  -8.809  -4.565  1.00  0.00           H
ATOM   1304  HZ  PHE A  83       5.839  -8.981  -5.759  1.00  0.00           H
ATOM   1305  N   PHE A  84       6.068 -14.689  -2.098  1.00  0.00           N
ATOM   1306  CA  PHE A  84       4.732 -14.780  -1.503  1.00  0.00           C
ATOM   1307  C   PHE A  84       4.751 -14.937   0.019  1.00  0.00           C
ATOM   1308  O   PHE A  84       3.866 -14.401   0.680  1.00  0.00           O
ATOM   1309  CB  PHE A  84       3.962 -15.938  -2.138  1.00  0.00           C
ATOM   1310  CG  PHE A  84       3.636 -15.723  -3.599  1.00  0.00           C
ATOM   1311  CD1 PHE A  84       2.764 -14.684  -3.974  1.00  0.00           C
ATOM   1312  CD2 PHE A  84       4.195 -16.562  -4.579  1.00  0.00           C
ATOM   1313  CE1 PHE A  84       2.446 -14.482  -5.327  1.00  0.00           C
ATOM   1314  CE2 PHE A  84       3.855 -16.377  -5.928  1.00  0.00           C
ATOM   1315  CZ  PHE A  84       2.981 -15.339  -6.301  1.00  0.00           C
ATOM   1316  H   PHE A  84       6.391 -15.433  -2.683  1.00  0.00           H
ATOM   1317  HA  PHE A  84       4.244 -13.934  -1.717  1.00  0.00           H
ATOM   1318  HB2 PHE A  84       3.105 -16.059  -1.638  1.00  0.00           H
ATOM   1319  HB3 PHE A  84       4.515 -16.767  -2.057  1.00  0.00           H
ATOM   1320  HD1 PHE A  84       2.370 -14.088  -3.275  1.00  0.00           H
ATOM   1321  HD2 PHE A  84       4.832 -17.287  -4.316  1.00  0.00           H
ATOM   1322  HE1 PHE A  84       1.842 -13.732  -5.595  1.00  0.00           H
ATOM   1323  HE2 PHE A  84       4.235 -16.984  -6.626  1.00  0.00           H
ATOM   1324  HZ  PHE A  84       2.740 -15.212  -7.263  1.00  0.00           H
ATOM   1325  N   GLU A  85       5.748 -15.623   0.583  1.00  0.00           N
ATOM   1326  CA  GLU A  85       5.918 -15.688   2.040  1.00  0.00           C
ATOM   1327  C   GLU A  85       6.235 -14.310   2.625  1.00  0.00           C
ATOM   1328  O   GLU A  85       5.653 -13.948   3.647  1.00  0.00           O
ATOM   1329  CB  GLU A  85       7.023 -16.683   2.405  1.00  0.00           C
ATOM   1330  CG  GLU A  85       6.548 -18.137   2.232  1.00  0.00           C
ATOM   1331  CD  GLU A  85       7.710 -19.134   2.173  1.00  0.00           C
ATOM   1332  OE1 GLU A  85       7.506 -20.305   2.548  1.00  0.00           O
ATOM   1333  OE2 GLU A  85       8.764 -18.736   1.628  1.00  0.00           O
ATOM   1334  H   GLU A  85       6.398 -16.106  -0.004  1.00  0.00           H
ATOM   1335  HA  GLU A  85       5.061 -16.010   2.442  1.00  0.00           H
ATOM   1336  HB2 GLU A  85       7.289 -16.539   3.358  1.00  0.00           H
ATOM   1337  HB3 GLU A  85       7.812 -16.525   1.811  1.00  0.00           H
ATOM   1338  HG2 GLU A  85       6.025 -18.204   1.382  1.00  0.00           H
ATOM   1339  HG3 GLU A  85       5.960 -18.376   3.005  1.00  0.00           H
ATOM   1340  N   SER A  86       7.072 -13.503   1.956  1.00  0.00           N
ATOM   1341  CA  SER A  86       7.325 -12.129   2.411  1.00  0.00           C
ATOM   1342  C   SER A  86       6.076 -11.248   2.373  1.00  0.00           C
ATOM   1343  O   SER A  86       5.850 -10.507   3.327  1.00  0.00           O
ATOM   1344  CB  SER A  86       8.492 -11.465   1.675  1.00  0.00           C
ATOM   1345  OG  SER A  86       8.375 -11.414   0.264  1.00  0.00           O
ATOM   1346  H   SER A  86       7.531 -13.842   1.135  1.00  0.00           H
ATOM   1347  HA  SER A  86       7.596 -12.194   3.371  1.00  0.00           H
ATOM   1348  HB2 SER A  86       9.325 -11.973   1.897  1.00  0.00           H
ATOM   1349  HB3 SER A  86       8.574 -10.527   2.011  1.00  0.00           H
ATOM   1350  HG  SER A  86       7.514 -11.839  -0.015  1.00  0.00           H
ATOM   1351  N   LEU A  87       5.233 -11.373   1.339  1.00  0.00           N
ATOM   1352  CA  LEU A  87       3.962 -10.643   1.256  1.00  0.00           C
ATOM   1353  C   LEU A  87       3.010 -11.063   2.375  1.00  0.00           C
ATOM   1354  O   LEU A  87       2.572 -10.218   3.150  1.00  0.00           O
ATOM   1355  CB  LEU A  87       3.305 -10.848  -0.120  1.00  0.00           C
ATOM   1356  CG  LEU A  87       4.125 -10.299  -1.294  1.00  0.00           C
ATOM   1357  CD1 LEU A  87       3.438 -10.645  -2.609  1.00  0.00           C
ATOM   1358  CD2 LEU A  87       4.283  -8.787  -1.244  1.00  0.00           C
ATOM   1359  H   LEU A  87       5.480 -11.990   0.592  1.00  0.00           H
ATOM   1360  HA  LEU A  87       4.157  -9.668   1.364  1.00  0.00           H
ATOM   1361  HB2 LEU A  87       2.417 -10.389  -0.115  1.00  0.00           H
ATOM   1362  HB3 LEU A  87       3.172 -11.829  -0.261  1.00  0.00           H
ATOM   1363  HG  LEU A  87       5.032 -10.720  -1.281  1.00  0.00           H
ATOM   1364 HD11 LEU A  87       3.976 -10.285  -3.371  1.00  0.00           H
ATOM   1365 HD12 LEU A  87       3.362 -11.638  -2.694  1.00  0.00           H
ATOM   1366 HD13 LEU A  87       2.524 -10.239  -2.625  1.00  0.00           H
ATOM   1367 HD21 LEU A  87       4.823  -8.482  -2.028  1.00  0.00           H
ATOM   1368 HD22 LEU A  87       3.381  -8.356  -1.273  1.00  0.00           H
ATOM   1369 HD23 LEU A  87       4.749  -8.528  -0.398  1.00  0.00           H
ATOM   1370  N   ALA A  88       2.788 -12.371   2.540  1.00  0.00           N
ATOM   1371  CA  ALA A  88       1.932 -12.892   3.600  1.00  0.00           C
ATOM   1372  C   ALA A  88       2.418 -12.455   4.990  1.00  0.00           C
ATOM   1373  O   ALA A  88       1.617 -11.999   5.798  1.00  0.00           O
ATOM   1374  CB  ALA A  88       1.865 -14.419   3.478  1.00  0.00           C
ATOM   1375  H   ALA A  88       3.225 -13.016   1.913  1.00  0.00           H
ATOM   1376  HA  ALA A  88       1.011 -12.528   3.464  1.00  0.00           H
ATOM   1377  HB1 ALA A  88       1.280 -14.786   4.201  1.00  0.00           H
ATOM   1378  HB2 ALA A  88       1.487 -14.666   2.586  1.00  0.00           H
ATOM   1379  HB3 ALA A  88       2.785 -14.801   3.567  1.00  0.00           H
ATOM   1380  N   ARG A  89       3.729 -12.511   5.275  1.00  0.00           N
ATOM   1381  CA  ARG A  89       4.281 -12.014   6.547  1.00  0.00           C
ATOM   1382  C   ARG A  89       4.027 -10.517   6.735  1.00  0.00           C
ATOM   1383  O   ARG A  89       3.720 -10.098   7.850  1.00  0.00           O
ATOM   1384  CB  ARG A  89       5.782 -12.332   6.628  1.00  0.00           C
ATOM   1385  CG  ARG A  89       6.388 -11.828   7.954  1.00  0.00           C
ATOM   1386  CD  ARG A  89       7.888 -12.099   8.102  1.00  0.00           C
ATOM   1387  NE  ARG A  89       8.681 -11.665   6.944  1.00  0.00           N
ATOM   1388  CZ  ARG A  89       8.819 -10.480   6.396  1.00  0.00           C
ATOM   1389  NH1 ARG A  89       8.258  -9.400   6.870  1.00  0.00           N
ATOM   1390  NH2 ARG A  89       9.549 -10.393   5.330  1.00  0.00           N
ATOM   1391  H   ARG A  89       4.353 -12.904   4.600  1.00  0.00           H
ATOM   1392  HA  ARG A  89       3.823 -12.500   7.292  1.00  0.00           H
ATOM   1393  HB2 ARG A  89       6.251 -11.887   5.865  1.00  0.00           H
ATOM   1394  HB3 ARG A  89       5.910 -13.322   6.566  1.00  0.00           H
ATOM   1395  HG2 ARG A  89       5.912 -12.280   8.708  1.00  0.00           H
ATOM   1396  HG3 ARG A  89       6.241 -10.841   8.011  1.00  0.00           H
ATOM   1397  HD2 ARG A  89       8.021 -13.082   8.226  1.00  0.00           H
ATOM   1398  HD3 ARG A  89       8.219 -11.614   8.911  1.00  0.00           H
ATOM   1399  HE  ARG A  89       9.202 -12.393   6.499  1.00  0.00           H
ATOM   1400 HH11 ARG A  89       8.397  -8.522   6.412  1.00  0.00           H
ATOM   1401 HH12 ARG A  89       7.689  -9.451   7.691  1.00  0.00           H
ATOM   1402 HH21 ARG A  89       9.678  -9.508   4.883  1.00  0.00           H
ATOM   1403 HH22 ARG A  89       9.984 -11.211   4.953  1.00  0.00           H
ATOM   1404  N   HIS A  90       4.194  -9.716   5.685  1.00  0.00           N
ATOM   1405  CA  HIS A  90       3.973  -8.271   5.740  1.00  0.00           C
ATOM   1406  C   HIS A  90       2.501  -7.947   6.038  1.00  0.00           C
ATOM   1407  O   HIS A  90       2.198  -7.164   6.933  1.00  0.00           O
ATOM   1408  CB  HIS A  90       4.457  -7.652   4.419  1.00  0.00           C
ATOM   1409  CG  HIS A  90       4.831  -6.200   4.518  1.00  0.00           C
ATOM   1410  ND1 HIS A  90       5.704  -5.655   5.434  1.00  0.00           N
ATOM   1411  CD2 HIS A  90       4.473  -5.197   3.656  1.00  0.00           C
ATOM   1412  CE1 HIS A  90       5.861  -4.356   5.136  1.00  0.00           C
ATOM   1413  NE2 HIS A  90       5.141  -4.039   4.060  1.00  0.00           N
ATOM   1414  H   HIS A  90       4.484 -10.121   4.818  1.00  0.00           H
ATOM   1415  HA  HIS A  90       4.531  -7.898   6.482  1.00  0.00           H
ATOM   1416  HB2 HIS A  90       3.725  -7.742   3.744  1.00  0.00           H
ATOM   1417  HB3 HIS A  90       5.260  -8.162   4.110  1.00  0.00           H
ATOM   1418  HD1 HIS A  90       6.144  -6.142   6.189  1.00  0.00           H
ATOM   1419  HD2 HIS A  90       3.848  -5.279   2.880  1.00  0.00           H
ATOM   1420  HE1 HIS A  90       6.436  -3.717   5.648  1.00  0.00           H
ATOM   1421  N   GLU A  91       1.576  -8.642   5.385  1.00  0.00           N
ATOM   1422  CA  GLU A  91       0.136  -8.517   5.626  1.00  0.00           C
ATOM   1423  C   GLU A  91      -0.252  -9.007   7.038  1.00  0.00           C
ATOM   1424  O   GLU A  91      -0.992  -8.341   7.762  1.00  0.00           O
ATOM   1425  CB  GLU A  91      -0.592  -9.334   4.552  1.00  0.00           C
ATOM   1426  CG  GLU A  91      -0.368  -8.857   3.095  1.00  0.00           C
ATOM   1427  CD  GLU A  91      -0.667  -9.992   2.099  1.00  0.00           C
ATOM   1428  OE1 GLU A  91      -0.121 -10.066   0.977  1.00  0.00           O
ATOM   1429  OE2 GLU A  91      -1.438 -10.895   2.475  1.00  0.00           O
ATOM   1430  H   GLU A  91       1.881  -9.290   4.687  1.00  0.00           H
ATOM   1431  HA  GLU A  91      -0.125  -7.556   5.534  1.00  0.00           H
ATOM   1432  HB2 GLU A  91      -1.573  -9.293   4.744  1.00  0.00           H
ATOM   1433  HB3 GLU A  91      -0.279 -10.281   4.619  1.00  0.00           H
ATOM   1434  HG2 GLU A  91       0.583  -8.567   2.987  1.00  0.00           H
ATOM   1435  HG3 GLU A  91      -0.975  -8.085   2.905  1.00  0.00           H
ATOM   1436  N   TYR A  92       0.299 -10.138   7.489  1.00  0.00           N
ATOM   1437  CA  TYR A  92       0.049 -10.685   8.828  1.00  0.00           C
ATOM   1438  C   TYR A  92       0.582  -9.788   9.945  1.00  0.00           C
ATOM   1439  O   TYR A  92      -0.003  -9.745  11.029  1.00  0.00           O
ATOM   1440  CB  TYR A  92       0.675 -12.081   8.941  1.00  0.00           C
ATOM   1441  CG  TYR A  92       0.090 -13.170   8.055  1.00  0.00           C
ATOM   1442  CD1 TYR A  92      -1.123 -12.992   7.352  1.00  0.00           C
ATOM   1443  CD2 TYR A  92       0.774 -14.397   7.955  1.00  0.00           C
ATOM   1444  CE1 TYR A  92      -1.643 -14.032   6.567  1.00  0.00           C
ATOM   1445  CE2 TYR A  92       0.260 -15.436   7.157  1.00  0.00           C
ATOM   1446  CZ  TYR A  92      -0.955 -15.252   6.462  1.00  0.00           C
ATOM   1447  OH  TYR A  92      -1.461 -16.252   5.693  1.00  0.00           O
ATOM   1448  H   TYR A  92       0.915 -10.639   6.881  1.00  0.00           H
ATOM   1449  HA  TYR A  92      -0.940 -10.777   8.947  1.00  0.00           H
ATOM   1450  HB2 TYR A  92       0.579 -12.380   9.891  1.00  0.00           H
ATOM   1451  HB3 TYR A  92       1.645 -11.996   8.715  1.00  0.00           H
ATOM   1452  HD1 TYR A  92      -1.612 -12.122   7.414  1.00  0.00           H
ATOM   1453  HD2 TYR A  92       1.630 -14.531   8.454  1.00  0.00           H
ATOM   1454  HE1 TYR A  92      -2.507 -13.904   6.080  1.00  0.00           H
ATOM   1455  HE2 TYR A  92       0.754 -16.302   7.082  1.00  0.00           H
ATOM   1456  HH  TYR A  92      -0.972 -17.121   5.618  1.00  0.00           H
ATOM   1457  N   PHE A  93       1.656  -9.038   9.690  1.00  0.00           N
ATOM   1458  CA  PHE A  93       2.124  -8.018  10.621  1.00  0.00           C
ATOM   1459  C   PHE A  93       1.056  -6.943  10.837  1.00  0.00           C
ATOM   1460  O   PHE A  93       0.771  -6.616  11.988  1.00  0.00           O
ATOM   1461  CB  PHE A  93       3.438  -7.419  10.119  1.00  0.00           C
ATOM   1462  CG  PHE A  93       4.002  -6.333  11.013  1.00  0.00           C
ATOM   1463  CD1 PHE A  93       3.617  -4.991  10.830  1.00  0.00           C
ATOM   1464  CD2 PHE A  93       4.934  -6.656  12.016  1.00  0.00           C
ATOM   1465  CE1 PHE A  93       4.226  -3.974  11.582  1.00  0.00           C
ATOM   1466  CE2 PHE A  93       5.516  -5.640  12.795  1.00  0.00           C
ATOM   1467  CZ  PHE A  93       5.180  -4.296  12.558  1.00  0.00           C
ATOM   1468  H   PHE A  93       2.155  -9.180   8.835  1.00  0.00           H
ATOM   1469  HA  PHE A  93       2.301  -8.460  11.501  1.00  0.00           H
ATOM   1470  HB2 PHE A  93       3.279  -7.029   9.212  1.00  0.00           H
ATOM   1471  HB3 PHE A  93       4.113  -8.154  10.052  1.00  0.00           H
ATOM   1472  HD1 PHE A  93       2.908  -4.762  10.163  1.00  0.00           H
ATOM   1473  HD2 PHE A  93       5.183  -7.611  12.176  1.00  0.00           H
ATOM   1474  HE1 PHE A  93       3.979  -3.018  11.421  1.00  0.00           H
ATOM   1475  HE2 PHE A  93       6.168  -5.873  13.516  1.00  0.00           H
ATOM   1476  HZ  PHE A  93       5.621  -3.570  13.085  1.00  0.00           H
ATOM   1477  N   LEU A  94       0.408  -6.442   9.777  1.00  0.00           N
ATOM   1478  CA  LEU A  94      -0.709  -5.505   9.932  1.00  0.00           C
ATOM   1479  C   LEU A  94      -1.870  -6.133  10.700  1.00  0.00           C
ATOM   1480  O   LEU A  94      -2.371  -5.503  11.624  1.00  0.00           O
ATOM   1481  CB  LEU A  94      -1.206  -4.989   8.575  1.00  0.00           C
ATOM   1482  CG  LEU A  94      -0.261  -4.045   7.832  1.00  0.00           C
ATOM   1483  CD1 LEU A  94      -0.969  -3.566   6.570  1.00  0.00           C
ATOM   1484  CD2 LEU A  94       0.136  -2.809   8.635  1.00  0.00           C
ATOM   1485  H   LEU A  94       0.693  -6.714   8.858  1.00  0.00           H
ATOM   1486  HA  LEU A  94      -0.381  -4.720  10.458  1.00  0.00           H
ATOM   1487  HB2 LEU A  94      -2.066  -4.503   8.729  1.00  0.00           H
ATOM   1488  HB3 LEU A  94      -1.371  -5.781   7.988  1.00  0.00           H
ATOM   1489  HG  LEU A  94       0.565  -4.546   7.573  1.00  0.00           H
ATOM   1490 HD11 LEU A  94      -0.368  -2.945   6.066  1.00  0.00           H
ATOM   1491 HD12 LEU A  94      -1.194  -4.353   5.995  1.00  0.00           H
ATOM   1492 HD13 LEU A  94      -1.809  -3.086   6.821  1.00  0.00           H
ATOM   1493 HD21 LEU A  94       0.752  -2.241   8.089  1.00  0.00           H
ATOM   1494 HD22 LEU A  94      -0.683  -2.285   8.867  1.00  0.00           H
ATOM   1495 HD23 LEU A  94       0.600  -3.092   9.475  1.00  0.00           H
ATOM   1496  N   ALA A  95      -2.251  -7.377  10.400  1.00  0.00           N
ATOM   1497  CA  ALA A  95      -3.315  -8.067  11.134  1.00  0.00           C
ATOM   1498  C   ALA A  95      -3.034  -8.124  12.647  1.00  0.00           C
ATOM   1499  O   ALA A  95      -3.869  -7.739  13.470  1.00  0.00           O
ATOM   1500  CB  ALA A  95      -3.456  -9.486  10.578  1.00  0.00           C
ATOM   1501  H   ALA A  95      -1.795  -7.854   9.649  1.00  0.00           H
ATOM   1502  HA  ALA A  95      -4.175  -7.578  10.986  1.00  0.00           H
ATOM   1503  HB1 ALA A  95      -4.180  -9.967  11.072  1.00  0.00           H
ATOM   1504  HB2 ALA A  95      -3.688  -9.442   9.606  1.00  0.00           H
ATOM   1505  HB3 ALA A  95      -2.592  -9.976  10.692  1.00  0.00           H
ATOM   1506  N   ALA A  96      -1.820  -8.552  13.010  1.00  0.00           N
ATOM   1507  CA  ALA A  96      -1.382  -8.664  14.396  1.00  0.00           C
ATOM   1508  C   ALA A  96      -1.312  -7.296  15.089  1.00  0.00           C
ATOM   1509  O   ALA A  96      -1.702  -7.155  16.248  1.00  0.00           O
ATOM   1510  CB  ALA A  96      -0.018  -9.365  14.406  1.00  0.00           C
ATOM   1511  H   ALA A  96      -1.176  -8.810  12.290  1.00  0.00           H
ATOM   1512  HA  ALA A  96      -2.036  -9.237  14.890  1.00  0.00           H
ATOM   1513  HB1 ALA A  96       0.304  -9.454  15.348  1.00  0.00           H
ATOM   1514  HB2 ALA A  96      -0.107 -10.273  13.997  1.00  0.00           H
ATOM   1515  HB3 ALA A  96       0.638  -8.825  13.879  1.00  0.00           H
ATOM   1516  N   ARG A  97      -0.839  -6.265  14.383  1.00  0.00           N
ATOM   1517  CA  ARG A  97      -0.750  -4.899  14.909  1.00  0.00           C
ATOM   1518  C   ARG A  97      -2.108  -4.218  15.028  1.00  0.00           C
ATOM   1519  O   ARG A  97      -2.320  -3.483  15.989  1.00  0.00           O
ATOM   1520  CB  ARG A  97       0.174  -4.080  14.012  1.00  0.00           C
ATOM   1521  CG  ARG A  97       1.656  -4.466  14.137  1.00  0.00           C
ATOM   1522  CD  ARG A  97       2.216  -4.238  15.543  1.00  0.00           C
ATOM   1523  NE  ARG A  97       3.674  -4.073  15.491  1.00  0.00           N
ATOM   1524  CZ  ARG A  97       4.426  -3.533  16.430  1.00  0.00           C
ATOM   1525  NH1 ARG A  97       4.016  -3.362  17.652  1.00  0.00           N
ATOM   1526  NH2 ARG A  97       5.626  -3.133  16.153  1.00  0.00           N
ATOM   1527  H   ARG A  97      -0.530  -6.434  13.447  1.00  0.00           H
ATOM   1528  HA  ARG A  97      -0.342  -4.942  15.821  1.00  0.00           H
ATOM   1529  HB2 ARG A  97       0.077  -3.115  14.256  1.00  0.00           H
ATOM   1530  HB3 ARG A  97      -0.108  -4.214  13.062  1.00  0.00           H
ATOM   1531  HG2 ARG A  97       2.184  -3.916  13.490  1.00  0.00           H
ATOM   1532  HG3 ARG A  97       1.754  -5.435  13.908  1.00  0.00           H
ATOM   1533  HD2 ARG A  97       1.994  -5.025  16.118  1.00  0.00           H
ATOM   1534  HD3 ARG A  97       1.805  -3.414  15.932  1.00  0.00           H
ATOM   1535  HE  ARG A  97       4.139  -4.400  14.668  1.00  0.00           H
ATOM   1536 HH11 ARG A  97       4.623  -2.948  18.330  1.00  0.00           H
ATOM   1537 HH12 ARG A  97       3.093  -3.645  17.914  1.00  0.00           H
ATOM   1538 HH21 ARG A  97       6.194  -2.724  16.867  1.00  0.00           H
ATOM   1539 HH22 ARG A  97       5.985  -3.233  15.225  1.00  0.00           H
ATOM   1540  N   GLY A  98      -3.026  -4.482  14.107  1.00  0.00           N
ATOM   1541  CA  GLY A  98      -4.419  -4.056  14.193  1.00  0.00           C
ATOM   1542  C   GLY A  98      -5.159  -4.736  15.343  1.00  0.00           C
ATOM   1543  O   GLY A  98      -6.089  -4.155  15.894  1.00  0.00           O
ATOM   1544  H   GLY A  98      -2.745  -5.006  13.303  1.00  0.00           H
ATOM   1545  HA2 GLY A  98      -4.879  -4.283  13.335  1.00  0.00           H
ATOM   1546  HA3 GLY A  98      -4.445  -3.066  14.333  1.00  0.00           H
ATOM   1547  N   GLY A  99      -4.692  -5.920  15.758  1.00  0.00           N
ATOM   1548  CA  GLY A  99      -5.352  -6.739  16.769  1.00  0.00           C
ATOM   1549  C   GLY A  99      -6.639  -7.364  16.239  1.00  0.00           C
ATOM   1550  O   GLY A  99      -7.585  -7.508  17.002  1.00  0.00           O
ATOM   1551  H   GLY A  99      -3.844  -6.262  15.353  1.00  0.00           H
ATOM   1552  HA2 GLY A  99      -5.572  -6.165  17.558  1.00  0.00           H
ATOM   1553  HA3 GLY A  99      -4.730  -7.469  17.051  1.00  0.00           H
ATOM   1554  N   PHE A 100      -6.685  -7.672  14.939  1.00  0.00           N
ATOM   1555  CA  PHE A 100      -7.882  -8.193  14.283  1.00  0.00           C
ATOM   1556  C   PHE A 100      -8.126  -9.650  14.672  1.00  0.00           C
ATOM   1557  O   PHE A 100      -7.219 -10.483  14.602  1.00  0.00           O
ATOM   1558  CB  PHE A 100      -7.757  -8.061  12.758  1.00  0.00           C
ATOM   1559  CG  PHE A 100      -7.442  -6.682  12.206  1.00  0.00           C
ATOM   1560  CD1 PHE A 100      -7.805  -5.509  12.899  1.00  0.00           C
ATOM   1561  CD2 PHE A 100      -6.782  -6.578  10.967  1.00  0.00           C
ATOM   1562  CE1 PHE A 100      -7.495  -4.248  12.363  1.00  0.00           C
ATOM   1563  CE2 PHE A 100      -6.468  -5.316  10.433  1.00  0.00           C
ATOM   1564  CZ  PHE A 100      -6.828  -4.151  11.131  1.00  0.00           C
ATOM   1565  H   PHE A 100      -5.860  -7.539  14.389  1.00  0.00           H
ATOM   1566  HA  PHE A 100      -8.667  -7.651  14.583  1.00  0.00           H
ATOM   1567  HB2 PHE A 100      -8.625  -8.354  12.358  1.00  0.00           H
ATOM   1568  HB3 PHE A 100      -7.028  -8.678  12.461  1.00  0.00           H
ATOM   1569  HD1 PHE A 100      -8.284  -5.575  13.774  1.00  0.00           H
ATOM   1570  HD2 PHE A 100      -6.535  -7.406  10.464  1.00  0.00           H
ATOM   1571  HE1 PHE A 100      -7.750  -3.418  12.860  1.00  0.00           H
ATOM   1572  HE2 PHE A 100      -5.989  -5.248   9.558  1.00  0.00           H
ATOM   1573  HZ  PHE A 100      -6.609  -3.253  10.750  1.00  0.00           H
ATOM   1574  N   MET A 101      -9.367  -9.956  15.025  1.00  0.00           N
ATOM   1575  CA  MET A 101      -9.797 -11.243  15.553  1.00  0.00           C
ATOM   1576  C   MET A 101     -10.966 -11.828  14.754  1.00  0.00           C
ATOM   1577  O   MET A 101     -11.517 -11.220  13.831  1.00  0.00           O
ATOM   1578  CB  MET A 101     -10.165 -11.067  17.039  1.00  0.00           C
ATOM   1579  CG  MET A 101      -8.974 -10.635  17.908  1.00  0.00           C
ATOM   1580  SD  MET A 101      -7.545 -11.763  17.954  1.00  0.00           S
ATOM   1581  CE  MET A 101      -8.265 -13.175  18.829  1.00  0.00           C
ATOM   1582  H   MET A 101     -10.063  -9.246  14.920  1.00  0.00           H
ATOM   1583  HA  MET A 101      -9.028 -11.879  15.494  1.00  0.00           H
ATOM   1584  HB2 MET A 101     -10.513 -11.938  17.386  1.00  0.00           H
ATOM   1585  HB3 MET A 101     -10.879 -10.371  17.110  1.00  0.00           H
ATOM   1586  HG2 MET A 101      -9.306 -10.528  18.845  1.00  0.00           H
ATOM   1587  HG3 MET A 101      -8.653  -9.752  17.565  1.00  0.00           H
ATOM   1588  HE1 MET A 101      -7.575 -13.892  18.929  1.00  0.00           H
ATOM   1589  HE2 MET A 101      -8.577 -12.883  19.733  1.00  0.00           H
ATOM   1590  HE3 MET A 101      -9.041 -13.530  18.308  1.00  0.00           H
ATOM   1591  N   GLU A 102     -11.345 -13.055  15.106  1.00  0.00           N
ATOM   1592  CA  GLU A 102     -12.487 -13.734  14.504  1.00  0.00           C
ATOM   1593  C   GLU A 102     -13.780 -12.954  14.764  1.00  0.00           C
ATOM   1594  O   GLU A 102     -14.093 -12.600  15.897  1.00  0.00           O
ATOM   1595  CB  GLU A 102     -12.555 -15.185  15.011  1.00  0.00           C
ATOM   1596  CG  GLU A 102     -13.752 -15.966  14.436  1.00  0.00           C
ATOM   1597  CD  GLU A 102     -13.604 -17.497  14.536  1.00  0.00           C
ATOM   1598  OE1 GLU A 102     -14.269 -18.199  13.738  1.00  0.00           O
ATOM   1599  OE2 GLU A 102     -12.766 -18.010  15.310  1.00  0.00           O
ATOM   1600  H   GLU A 102     -10.824 -13.532  15.814  1.00  0.00           H
ATOM   1601  HA  GLU A 102     -12.340 -13.762  13.515  1.00  0.00           H
ATOM   1602  HB2 GLU A 102     -12.632 -15.171  16.008  1.00  0.00           H
ATOM   1603  HB3 GLU A 102     -11.712 -15.654  14.748  1.00  0.00           H
ATOM   1604  HG2 GLU A 102     -13.854 -15.722  13.472  1.00  0.00           H
ATOM   1605  HG3 GLU A 102     -14.574 -15.696  14.937  1.00  0.00           H
ATOM   1606  N   GLY A 103     -14.549 -12.713  13.699  1.00  0.00           N
ATOM   1607  CA  GLY A 103     -15.823 -11.995  13.765  1.00  0.00           C
ATOM   1608  C   GLY A 103     -15.732 -10.475  13.603  1.00  0.00           C
ATOM   1609  O   GLY A 103     -16.748  -9.877  13.255  1.00  0.00           O
ATOM   1610  H   GLY A 103     -14.237 -13.041  12.807  1.00  0.00           H
ATOM   1611  HA2 GLY A 103     -16.238 -12.186  14.654  1.00  0.00           H
ATOM   1612  HA3 GLY A 103     -16.413 -12.347  13.039  1.00  0.00           H
ATOM   1613  N   ASP A 104     -14.550  -9.870  13.755  1.00  0.00           N
ATOM   1614  CA  ASP A 104     -14.361  -8.429  13.548  1.00  0.00           C
ATOM   1615  C   ASP A 104     -14.764  -7.999  12.133  1.00  0.00           C
ATOM   1616  O   ASP A 104     -14.585  -8.745  11.167  1.00  0.00           O
ATOM   1617  CB  ASP A 104     -12.895  -8.031  13.781  1.00  0.00           C
ATOM   1618  CG  ASP A 104     -12.462  -8.016  15.248  1.00  0.00           C
ATOM   1619  OD1 ASP A 104     -13.336  -8.070  16.139  1.00  0.00           O
ATOM   1620  OD2 ASP A 104     -11.231  -7.941  15.454  1.00  0.00           O
ATOM   1621  H   ASP A 104     -13.760 -10.423  14.021  1.00  0.00           H
ATOM   1622  HA  ASP A 104     -14.932  -7.936  14.204  1.00  0.00           H
ATOM   1623  HB2 ASP A 104     -12.758  -7.114  13.406  1.00  0.00           H
ATOM   1624  HB3 ASP A 104     -12.314  -8.681  13.291  1.00  0.00           H
ATOM   1625  N   HIS A 105     -15.267  -6.775  11.992  1.00  0.00           N
ATOM   1626  CA  HIS A 105     -15.519  -6.149  10.697  1.00  0.00           C
ATOM   1627  C   HIS A 105     -14.418  -5.138  10.381  1.00  0.00           C
ATOM   1628  O   HIS A 105     -14.341  -4.087  11.012  1.00  0.00           O
ATOM   1629  CB  HIS A 105     -16.904  -5.499  10.706  1.00  0.00           C
ATOM   1630  CG  HIS A 105     -18.016  -6.512  10.744  1.00  0.00           C
ATOM   1631  ND1 HIS A 105     -18.712  -6.981   9.654  1.00  0.00           N
ATOM   1632  CD2 HIS A 105     -18.511  -7.150  11.850  1.00  0.00           C
ATOM   1633  CE1 HIS A 105     -19.618  -7.869  10.093  1.00  0.00           C
ATOM   1634  NE2 HIS A 105     -19.538  -8.003  11.424  1.00  0.00           N
ATOM   1635  H   HIS A 105     -15.484  -6.255  12.818  1.00  0.00           H
ATOM   1636  HA  HIS A 105     -15.507  -6.860   9.994  1.00  0.00           H
ATOM   1637  HB2 HIS A 105     -17.003  -4.945   9.880  1.00  0.00           H
ATOM   1638  HB3 HIS A 105     -16.977  -4.912  11.512  1.00  0.00           H
ATOM   1639  HD2 HIS A 105     -18.196  -7.029  12.792  1.00  0.00           H
ATOM   1640  HE1 HIS A 105     -20.263  -8.362   9.508  1.00  0.00           H
ATOM   1641  HE2 HIS A 105     -20.101  -8.596  12.000  1.00  0.00           H
ATOM   1642  N   ILE A 106     -13.586  -5.432   9.384  1.00  0.00           N
ATOM   1643  CA  ILE A 106     -12.400  -4.641   9.036  1.00  0.00           C
ATOM   1644  C   ILE A 106     -12.585  -3.955   7.679  1.00  0.00           C
ATOM   1645  O   ILE A 106     -13.062  -4.576   6.728  1.00  0.00           O
ATOM   1646  CB  ILE A 106     -11.144  -5.540   9.071  1.00  0.00           C
ATOM   1647  CG1 ILE A 106     -10.975  -6.312  10.402  1.00  0.00           C
ATOM   1648  CG2 ILE A 106      -9.875  -4.724   8.782  1.00  0.00           C
ATOM   1649  CD1 ILE A 106     -10.955  -5.441  11.667  1.00  0.00           C
ATOM   1650  H   ILE A 106     -13.782  -6.245   8.836  1.00  0.00           H
ATOM   1651  HA  ILE A 106     -12.289  -3.929   9.729  1.00  0.00           H
ATOM   1652  HB  ILE A 106     -11.239  -6.217   8.341  1.00  0.00           H
ATOM   1653 HG12 ILE A 106     -10.112  -6.816  10.360  1.00  0.00           H
ATOM   1654 HG13 ILE A 106     -11.734  -6.958  10.483  1.00  0.00           H
ATOM   1655 HG21 ILE A 106      -9.078  -5.327   8.810  1.00  0.00           H
ATOM   1656 HG22 ILE A 106      -9.946  -4.307   7.876  1.00  0.00           H
ATOM   1657 HG23 ILE A 106      -9.775  -4.007   9.472  1.00  0.00           H
ATOM   1658 HD11 ILE A 106     -10.843  -6.024  12.472  1.00  0.00           H
ATOM   1659 HD12 ILE A 106     -10.194  -4.795  11.615  1.00  0.00           H
ATOM   1660 HD13 ILE A 106     -11.816  -4.937  11.738  1.00  0.00           H
ATOM   1661  N   VAL A 107     -12.179  -2.686   7.572  1.00  0.00           N
ATOM   1662  CA  VAL A 107     -12.093  -1.985   6.276  1.00  0.00           C
ATOM   1663  C   VAL A 107     -10.702  -2.157   5.674  1.00  0.00           C
ATOM   1664  O   VAL A 107      -9.710  -1.859   6.334  1.00  0.00           O
ATOM   1665  CB  VAL A 107     -12.434  -0.485   6.365  1.00  0.00           C
ATOM   1666  CG1 VAL A 107     -12.554   0.154   4.975  1.00  0.00           C
ATOM   1667  CG2 VAL A 107     -13.761  -0.253   7.073  1.00  0.00           C
ATOM   1668  H   VAL A 107     -11.923  -2.192   8.403  1.00  0.00           H
ATOM   1669  HA  VAL A 107     -12.750  -2.411   5.654  1.00  0.00           H
ATOM   1670  HB  VAL A 107     -11.710  -0.019   6.874  1.00  0.00           H
ATOM   1671 HG11 VAL A 107     -12.775   1.124   5.072  1.00  0.00           H
ATOM   1672 HG12 VAL A 107     -11.686   0.057   4.488  1.00  0.00           H
ATOM   1673 HG13 VAL A 107     -13.279  -0.303   4.459  1.00  0.00           H
ATOM   1674 HG21 VAL A 107     -13.950   0.728   7.113  1.00  0.00           H
ATOM   1675 HG22 VAL A 107     -14.492  -0.714   6.570  1.00  0.00           H
ATOM   1676 HG23 VAL A 107     -13.712  -0.621   8.001  1.00  0.00           H
ATOM   1677  N   ASP A 108     -10.639  -2.587   4.417  1.00  0.00           N
ATOM   1678  CA  ASP A 108      -9.430  -2.570   3.584  1.00  0.00           C
ATOM   1679  C   ASP A 108      -9.474  -1.347   2.653  1.00  0.00           C
ATOM   1680  O   ASP A 108     -10.271  -1.293   1.709  1.00  0.00           O
ATOM   1681  CB  ASP A 108      -9.339  -3.901   2.825  1.00  0.00           C
ATOM   1682  CG  ASP A 108      -8.158  -4.002   1.852  1.00  0.00           C
ATOM   1683  OD1 ASP A 108      -7.292  -3.103   1.855  1.00  0.00           O
ATOM   1684  OD2 ASP A 108      -8.164  -4.989   1.078  1.00  0.00           O
ATOM   1685  H   ASP A 108     -11.477  -2.949   4.009  1.00  0.00           H
ATOM   1686  HA  ASP A 108      -8.632  -2.488   4.181  1.00  0.00           H
ATOM   1687  HB2 ASP A 108     -10.184  -4.021   2.304  1.00  0.00           H
ATOM   1688  HB3 ASP A 108      -9.254  -4.637   3.496  1.00  0.00           H
ATOM   1689  N   VAL A 109      -8.676  -0.324   2.964  1.00  0.00           N
ATOM   1690  CA  VAL A 109      -8.660   0.963   2.261  1.00  0.00           C
ATOM   1691  C   VAL A 109      -7.725   0.886   1.059  1.00  0.00           C
ATOM   1692  O   VAL A 109      -6.514   1.019   1.202  1.00  0.00           O
ATOM   1693  CB  VAL A 109      -8.310   2.135   3.198  1.00  0.00           C
ATOM   1694  CG1 VAL A 109      -8.454   3.484   2.476  1.00  0.00           C
ATOM   1695  CG2 VAL A 109      -9.207   2.168   4.444  1.00  0.00           C
ATOM   1696  H   VAL A 109      -8.045  -0.443   3.730  1.00  0.00           H
ATOM   1697  HA  VAL A 109      -9.583   1.125   1.912  1.00  0.00           H
ATOM   1698  HB  VAL A 109      -7.360   2.033   3.493  1.00  0.00           H
ATOM   1699 HG11 VAL A 109      -8.221   4.225   3.105  1.00  0.00           H
ATOM   1700 HG12 VAL A 109      -7.837   3.509   1.689  1.00  0.00           H
ATOM   1701 HG13 VAL A 109      -9.397   3.596   2.163  1.00  0.00           H
ATOM   1702 HG21 VAL A 109      -8.946   2.941   5.022  1.00  0.00           H
ATOM   1703 HG22 VAL A 109     -10.162   2.268   4.165  1.00  0.00           H
ATOM   1704 HG23 VAL A 109      -9.097   1.317   4.957  1.00  0.00           H
ATOM   1705  N   GLY A 110      -8.309   0.708  -0.129  1.00  0.00           N
ATOM   1706  CA  GLY A 110      -7.578   0.507  -1.381  1.00  0.00           C
ATOM   1707  C   GLY A 110      -7.334  -0.963  -1.698  1.00  0.00           C
ATOM   1708  O   GLY A 110      -6.211  -1.372  -1.962  1.00  0.00           O
ATOM   1709  H   GLY A 110      -9.308   0.712  -0.165  1.00  0.00           H
ATOM   1710  HA2 GLY A 110      -6.694   0.969  -1.312  1.00  0.00           H
ATOM   1711  HA3 GLY A 110      -8.107   0.910  -2.127  1.00  0.00           H
ATOM   1712  N   CYS A 111      -8.400  -1.760  -1.716  1.00  0.00           N
ATOM   1713  CA  CYS A 111      -8.308  -3.223  -1.673  1.00  0.00           C
ATOM   1714  C   CYS A 111      -7.721  -3.915  -2.920  1.00  0.00           C
ATOM   1715  O   CYS A 111      -7.590  -5.143  -2.946  1.00  0.00           O
ATOM   1716  CB  CYS A 111      -9.711  -3.754  -1.366  1.00  0.00           C
ATOM   1717  SG  CYS A 111     -10.835  -3.464  -2.771  1.00  0.00           S
ATOM   1718  H   CYS A 111      -9.307  -1.341  -1.761  1.00  0.00           H
ATOM   1719  HA  CYS A 111      -7.723  -3.462  -0.898  1.00  0.00           H
ATOM   1720  HB2 CYS A 111     -10.069  -3.286  -0.558  1.00  0.00           H
ATOM   1721  HB3 CYS A 111      -9.658  -4.736  -1.186  1.00  0.00           H
ATOM   1722  HG  CYS A 111     -11.186  -4.339  -3.103  1.00  0.00           H
ATOM   1723  N   GLY A 112      -7.440  -3.175  -3.999  1.00  0.00           N
ATOM   1724  CA  GLY A 112      -6.975  -3.742  -5.266  1.00  0.00           C
ATOM   1725  C   GLY A 112      -7.865  -4.896  -5.747  1.00  0.00           C
ATOM   1726  O   GLY A 112      -9.091  -4.783  -5.779  1.00  0.00           O
ATOM   1727  H   GLY A 112      -7.554  -2.183  -3.937  1.00  0.00           H
ATOM   1728  HA2 GLY A 112      -6.043  -4.084  -5.143  1.00  0.00           H
ATOM   1729  HA3 GLY A 112      -6.977  -3.023  -5.961  1.00  0.00           H
ATOM   1730  N   VAL A 113      -7.240  -6.037  -6.067  1.00  0.00           N
ATOM   1731  CA  VAL A 113      -7.919  -7.297  -6.443  1.00  0.00           C
ATOM   1732  C   VAL A 113      -8.125  -8.267  -5.259  1.00  0.00           C
ATOM   1733  O   VAL A 113      -8.338  -9.473  -5.446  1.00  0.00           O
ATOM   1734  CB  VAL A 113      -7.253  -7.967  -7.659  1.00  0.00           C
ATOM   1735  CG1 VAL A 113      -7.256  -7.036  -8.878  1.00  0.00           C
ATOM   1736  CG2 VAL A 113      -5.817  -8.420  -7.369  1.00  0.00           C
ATOM   1737  H   VAL A 113      -6.240  -6.037  -6.051  1.00  0.00           H
ATOM   1738  HA  VAL A 113      -8.836  -7.034  -6.744  1.00  0.00           H
ATOM   1739  HB  VAL A 113      -7.789  -8.779  -7.893  1.00  0.00           H
ATOM   1740 HG11 VAL A 113      -6.818  -7.497  -9.650  1.00  0.00           H
ATOM   1741 HG12 VAL A 113      -8.199  -6.805  -9.118  1.00  0.00           H
ATOM   1742 HG13 VAL A 113      -6.753  -6.200  -8.660  1.00  0.00           H
ATOM   1743 HG21 VAL A 113      -5.431  -8.847  -8.187  1.00  0.00           H
ATOM   1744 HG22 VAL A 113      -5.263  -7.628  -7.113  1.00  0.00           H
ATOM   1745 HG23 VAL A 113      -5.821  -9.081  -6.618  1.00  0.00           H
ATOM   1746  N   GLY A 114      -8.044  -7.762  -4.024  1.00  0.00           N
ATOM   1747  CA  GLY A 114      -8.462  -8.452  -2.800  1.00  0.00           C
ATOM   1748  C   GLY A 114      -7.497  -9.494  -2.234  1.00  0.00           C
ATOM   1749  O   GLY A 114      -7.888 -10.277  -1.371  1.00  0.00           O
ATOM   1750  H   GLY A 114      -7.668  -6.840  -3.927  1.00  0.00           H
ATOM   1751  HA2 GLY A 114      -9.327  -8.914  -2.993  1.00  0.00           H
ATOM   1752  HA3 GLY A 114      -8.605  -7.758  -2.095  1.00  0.00           H
ATOM   1753  N   GLY A 115      -6.262  -9.573  -2.728  1.00  0.00           N
ATOM   1754  CA  GLY A 115      -5.304 -10.572  -2.255  1.00  0.00           C
ATOM   1755  C   GLY A 115      -4.965 -10.450  -0.763  1.00  0.00           C
ATOM   1756  O   GLY A 115      -5.152 -11.445  -0.050  1.00  0.00           O
ATOM   1757  H   GLY A 115      -5.982  -8.931  -3.442  1.00  0.00           H
ATOM   1758  HA2 GLY A 115      -4.459 -10.471  -2.779  1.00  0.00           H
ATOM   1759  HA3 GLY A 115      -5.690 -11.480  -2.417  1.00  0.00           H
ATOM   1760  N   PRO A 116      -4.604  -9.251  -0.260  1.00  0.00           N
ATOM   1761  CA  PRO A 116      -4.386  -9.034   1.167  1.00  0.00           C
ATOM   1762  C   PRO A 116      -5.620  -9.362   2.010  1.00  0.00           C
ATOM   1763  O   PRO A 116      -5.505 -10.077   3.001  1.00  0.00           O
ATOM   1764  CB  PRO A 116      -3.961  -7.570   1.303  1.00  0.00           C
ATOM   1765  CG  PRO A 116      -3.285  -7.293  -0.039  1.00  0.00           C
ATOM   1766  CD  PRO A 116      -4.171  -8.076  -1.006  1.00  0.00           C
ATOM   1767  HA  PRO A 116      -3.630  -9.616   1.467  1.00  0.00           H
ATOM   1768  HB2 PRO A 116      -4.753  -6.975   1.438  1.00  0.00           H
ATOM   1769  HB3 PRO A 116      -3.321  -7.449   2.062  1.00  0.00           H
ATOM   1770  HG2 PRO A 116      -3.288  -6.316  -0.253  1.00  0.00           H
ATOM   1771  HG3 PRO A 116      -2.345  -7.634  -0.050  1.00  0.00           H
ATOM   1772  HD2 PRO A 116      -4.959  -7.526  -1.283  1.00  0.00           H
ATOM   1773  HD3 PRO A 116      -3.652  -8.347  -1.817  1.00  0.00           H
ATOM   1774  N   ALA A 117      -6.824  -8.971   1.573  1.00  0.00           N
ATOM   1775  CA  ALA A 117      -8.072  -9.323   2.255  1.00  0.00           C
ATOM   1776  C   ALA A 117      -8.244 -10.842   2.432  1.00  0.00           C
ATOM   1777  O   ALA A 117      -8.605 -11.305   3.516  1.00  0.00           O
ATOM   1778  CB  ALA A 117      -9.247  -8.710   1.484  1.00  0.00           C
ATOM   1779  H   ALA A 117      -6.873  -8.414   0.744  1.00  0.00           H
ATOM   1780  HA  ALA A 117      -8.052  -8.908   3.165  1.00  0.00           H
ATOM   1781  HB1 ALA A 117     -10.105  -8.945   1.942  1.00  0.00           H
ATOM   1782  HB2 ALA A 117      -9.145  -7.716   1.456  1.00  0.00           H
ATOM   1783  HB3 ALA A 117      -9.258  -9.070   0.551  1.00  0.00           H
ATOM   1784  N   ARG A 118      -7.921 -11.648   1.411  1.00  0.00           N
ATOM   1785  CA  ARG A 118      -7.969 -13.118   1.517  1.00  0.00           C
ATOM   1786  C   ARG A 118      -6.971 -13.661   2.535  1.00  0.00           C
ATOM   1787  O   ARG A 118      -7.297 -14.596   3.265  1.00  0.00           O
ATOM   1788  CB  ARG A 118      -7.756 -13.765   0.142  1.00  0.00           C
ATOM   1789  CG  ARG A 118      -8.980 -13.581  -0.765  1.00  0.00           C
ATOM   1790  CD  ARG A 118      -8.806 -14.296  -2.113  1.00  0.00           C
ATOM   1791  NE  ARG A 118      -7.853 -13.611  -3.009  1.00  0.00           N
ATOM   1792  CZ  ARG A 118      -8.107 -12.515  -3.704  1.00  0.00           C
ATOM   1793  NH1 ARG A 118      -9.238 -11.880  -3.694  1.00  0.00           N
ATOM   1794  NH2 ARG A 118      -7.206 -12.031  -4.498  1.00  0.00           N
ATOM   1795  H   ARG A 118      -7.637 -11.237   0.545  1.00  0.00           H
ATOM   1796  HA  ARG A 118      -8.885 -13.368   1.830  1.00  0.00           H
ATOM   1797  HB2 ARG A 118      -7.588 -14.743   0.266  1.00  0.00           H
ATOM   1798  HB3 ARG A 118      -6.962 -13.343  -0.295  1.00  0.00           H
ATOM   1799  HG2 ARG A 118      -9.115 -12.604  -0.932  1.00  0.00           H
ATOM   1800  HG3 ARG A 118      -9.784 -13.954  -0.302  1.00  0.00           H
ATOM   1801  HD2 ARG A 118      -9.696 -14.340  -2.568  1.00  0.00           H
ATOM   1802  HD3 ARG A 118      -8.473 -15.223  -1.942  1.00  0.00           H
ATOM   1803  HE  ARG A 118      -6.940 -14.009  -3.098  1.00  0.00           H
ATOM   1804 HH11 ARG A 118      -9.354 -11.056  -4.248  1.00  0.00           H
ATOM   1805 HH12 ARG A 118      -9.994 -12.215  -3.132  1.00  0.00           H
ATOM   1806 HH21 ARG A 118      -7.396 -11.202  -5.024  1.00  0.00           H
ATOM   1807 HH22 ARG A 118      -6.320 -12.486  -4.585  1.00  0.00           H
ATOM   1808  N   ASN A 119      -5.769 -13.101   2.607  1.00  0.00           N
ATOM   1809  CA  ASN A 119      -4.774 -13.503   3.600  1.00  0.00           C
ATOM   1810  C   ASN A 119      -5.157 -13.047   5.019  1.00  0.00           C
ATOM   1811  O   ASN A 119      -5.050 -13.846   5.949  1.00  0.00           O
ATOM   1812  CB  ASN A 119      -3.413 -12.989   3.131  1.00  0.00           C
ATOM   1813  CG  ASN A 119      -2.776 -13.836   2.036  1.00  0.00           C
ATOM   1814  OD1 ASN A 119      -3.173 -14.965   1.740  1.00  0.00           O
ATOM   1815  ND2 ASN A 119      -1.744 -13.330   1.411  1.00  0.00           N
ATOM   1816  H   ASN A 119      -5.536 -12.377   1.958  1.00  0.00           H
ATOM   1817  HA  ASN A 119      -4.736 -14.502   3.603  1.00  0.00           H
ATOM   1818  HB2 ASN A 119      -2.795 -12.974   3.917  1.00  0.00           H
ATOM   1819  HB3 ASN A 119      -3.531 -12.060   2.781  1.00  0.00           H
ATOM   1820 HD21 ASN A 119      -1.417 -12.415   1.646  1.00  0.00           H
ATOM   1821 HD22 ASN A 119      -1.283 -13.858   0.698  1.00  0.00           H
ATOM   1822  N   MET A 120      -5.715 -11.843   5.177  1.00  0.00           N
ATOM   1823  CA  MET A 120      -6.293 -11.361   6.438  1.00  0.00           C
ATOM   1824  C   MET A 120      -7.357 -12.331   6.961  1.00  0.00           C
ATOM   1825  O   MET A 120      -7.238 -12.835   8.076  1.00  0.00           O
ATOM   1826  CB  MET A 120      -6.906  -9.963   6.245  1.00  0.00           C
ATOM   1827  CG  MET A 120      -5.852  -8.882   6.011  1.00  0.00           C
ATOM   1828  SD  MET A 120      -4.886  -8.494   7.478  1.00  0.00           S
ATOM   1829  CE  MET A 120      -3.760  -7.289   6.743  1.00  0.00           C
ATOM   1830  H   MET A 120      -5.741 -11.231   4.386  1.00  0.00           H
ATOM   1831  HA  MET A 120      -5.562 -11.296   7.117  1.00  0.00           H
ATOM   1832  HB2 MET A 120      -7.429  -9.727   7.064  1.00  0.00           H
ATOM   1833  HB3 MET A 120      -7.518  -9.989   5.455  1.00  0.00           H
ATOM   1834  HG2 MET A 120      -6.315  -8.049   5.707  1.00  0.00           H
ATOM   1835  HG3 MET A 120      -5.229  -9.197   5.295  1.00  0.00           H
ATOM   1836  HE1 MET A 120      -3.128  -6.954   7.442  1.00  0.00           H
ATOM   1837  HE2 MET A 120      -3.243  -7.723   6.005  1.00  0.00           H
ATOM   1838  HE3 MET A 120      -4.286  -6.522   6.375  1.00  0.00           H
ATOM   1839  N   VAL A 121      -8.343 -12.686   6.127  1.00  0.00           N
ATOM   1840  CA  VAL A 121      -9.417 -13.622   6.500  1.00  0.00           C
ATOM   1841  C   VAL A 121      -8.878 -15.016   6.835  1.00  0.00           C
ATOM   1842  O   VAL A 121      -9.370 -15.645   7.771  1.00  0.00           O
ATOM   1843  CB  VAL A 121     -10.482 -13.693   5.388  1.00  0.00           C
ATOM   1844  CG1 VAL A 121     -11.524 -14.799   5.613  1.00  0.00           C
ATOM   1845  CG2 VAL A 121     -11.246 -12.367   5.312  1.00  0.00           C
ATOM   1846  H   VAL A 121      -8.350 -12.296   5.206  1.00  0.00           H
ATOM   1847  HA  VAL A 121      -9.860 -13.263   7.321  1.00  0.00           H
ATOM   1848  HB  VAL A 121     -10.025 -13.853   4.513  1.00  0.00           H
ATOM   1849 HG11 VAL A 121     -12.184 -14.793   4.861  1.00  0.00           H
ATOM   1850 HG12 VAL A 121     -11.065 -15.687   5.647  1.00  0.00           H
ATOM   1851 HG13 VAL A 121     -12.001 -14.637   6.477  1.00  0.00           H
ATOM   1852 HG21 VAL A 121     -11.935 -12.420   4.589  1.00  0.00           H
ATOM   1853 HG22 VAL A 121     -11.695 -12.190   6.188  1.00  0.00           H
ATOM   1854 HG23 VAL A 121     -10.607 -11.625   5.110  1.00  0.00           H
ATOM   1855  N   ARG A 122      -7.859 -15.514   6.119  1.00  0.00           N
ATOM   1856  CA  ARG A 122      -7.220 -16.809   6.435  1.00  0.00           C
ATOM   1857  C   ARG A 122      -6.578 -16.822   7.815  1.00  0.00           C
ATOM   1858  O   ARG A 122      -6.668 -17.840   8.498  1.00  0.00           O
ATOM   1859  CB  ARG A 122      -6.139 -17.147   5.403  1.00  0.00           C
ATOM   1860  CG  ARG A 122      -6.736 -17.647   4.093  1.00  0.00           C
ATOM   1861  CD  ARG A 122      -5.645 -17.665   3.021  1.00  0.00           C
ATOM   1862  NE  ARG A 122      -6.158 -18.167   1.737  1.00  0.00           N
ATOM   1863  CZ  ARG A 122      -5.632 -17.927   0.553  1.00  0.00           C
ATOM   1864  NH1 ARG A 122      -4.526 -17.249   0.403  1.00  0.00           N
ATOM   1865  NH2 ARG A 122      -6.234 -18.367  -0.519  1.00  0.00           N
ATOM   1866  H   ARG A 122      -7.518 -14.988   5.340  1.00  0.00           H
ATOM   1867  HA  ARG A 122      -7.920 -17.523   6.405  1.00  0.00           H
ATOM   1868  HB2 ARG A 122      -5.545 -17.858   5.779  1.00  0.00           H
ATOM   1869  HB3 ARG A 122      -5.600 -16.325   5.219  1.00  0.00           H
ATOM   1870  HG2 ARG A 122      -7.476 -17.038   3.808  1.00  0.00           H
ATOM   1871  HG3 ARG A 122      -7.096 -18.571   4.220  1.00  0.00           H
ATOM   1872  HD2 ARG A 122      -4.899 -18.257   3.327  1.00  0.00           H
ATOM   1873  HD3 ARG A 122      -5.301 -16.735   2.892  1.00  0.00           H
ATOM   1874  HE  ARG A 122      -6.977 -18.740   1.765  1.00  0.00           H
ATOM   1875 HH11 ARG A 122      -4.159 -17.088  -0.513  1.00  0.00           H
ATOM   1876 HH12 ARG A 122      -4.047 -16.891   1.204  1.00  0.00           H
ATOM   1877 HH21 ARG A 122      -5.842 -18.189  -1.421  1.00  0.00           H
ATOM   1878 HH22 ARG A 122      -7.087 -18.882  -0.438  1.00  0.00           H
ATOM   1879  N   LEU A 123      -5.921 -15.728   8.196  1.00  0.00           N
ATOM   1880  CA  LEU A 123      -5.224 -15.631   9.473  1.00  0.00           C
ATOM   1881  C   LEU A 123      -6.198 -15.424  10.636  1.00  0.00           C
ATOM   1882  O   LEU A 123      -6.083 -16.102  11.654  1.00  0.00           O
ATOM   1883  CB  LEU A 123      -4.188 -14.498   9.389  1.00  0.00           C
ATOM   1884  CG  LEU A 123      -3.390 -14.316  10.695  1.00  0.00           C
ATOM   1885  CD1 LEU A 123      -2.472 -15.509  10.975  1.00  0.00           C
ATOM   1886  CD2 LEU A 123      -2.531 -13.063  10.615  1.00  0.00           C
ATOM   1887  H   LEU A 123      -5.905 -14.940   7.580  1.00  0.00           H
ATOM   1888  HA  LEU A 123      -4.734 -16.489   9.626  1.00  0.00           H
ATOM   1889  HB2 LEU A 123      -4.666 -13.643   9.185  1.00  0.00           H
ATOM   1890  HB3 LEU A 123      -3.547 -14.706   8.650  1.00  0.00           H
ATOM   1891  HG  LEU A 123      -4.033 -14.218  11.455  1.00  0.00           H
ATOM   1892 HD11 LEU A 123      -1.973 -15.353  11.828  1.00  0.00           H
ATOM   1893 HD12 LEU A 123      -3.022 -16.340  11.057  1.00  0.00           H
ATOM   1894 HD13 LEU A 123      -1.821 -15.613  10.223  1.00  0.00           H
ATOM   1895 HD21 LEU A 123      -2.018 -12.955  11.467  1.00  0.00           H
ATOM   1896 HD22 LEU A 123      -1.892 -13.145   9.850  1.00  0.00           H
ATOM   1897 HD23 LEU A 123      -3.117 -12.265  10.476  1.00  0.00           H
ATOM   1898  N   THR A 124      -7.136 -14.485  10.498  1.00  0.00           N
ATOM   1899  CA  THR A 124      -7.910 -13.965  11.637  1.00  0.00           C
ATOM   1900  C   THR A 124      -9.361 -14.425  11.655  1.00  0.00           C
ATOM   1901  O   THR A 124      -9.993 -14.371  12.702  1.00  0.00           O
ATOM   1902  CB  THR A 124      -7.888 -12.433  11.660  1.00  0.00           C
ATOM   1903  OG1 THR A 124      -8.655 -11.959  10.581  1.00  0.00           O
ATOM   1904  CG2 THR A 124      -6.475 -11.864  11.519  1.00  0.00           C
ATOM   1905  H   THR A 124      -7.320 -14.120   9.585  1.00  0.00           H
ATOM   1906  HA  THR A 124      -7.475 -14.290  12.477  1.00  0.00           H
ATOM   1907  HB  THR A 124      -8.290 -12.110  12.517  1.00  0.00           H
ATOM   1908  HG1 THR A 124      -8.265 -12.293   9.723  1.00  0.00           H
ATOM   1909 HG21 THR A 124      -6.514 -10.865  11.540  1.00  0.00           H
ATOM   1910 HG22 THR A 124      -5.907 -12.191  12.274  1.00  0.00           H
ATOM   1911 HG23 THR A 124      -6.080 -12.164  10.651  1.00  0.00           H
ATOM   1912  N   ARG A 125      -9.905 -14.884  10.518  1.00  0.00           N
ATOM   1913  CA  ARG A 125     -11.335 -15.197  10.317  1.00  0.00           C
ATOM   1914  C   ARG A 125     -12.281 -14.001  10.491  1.00  0.00           C
ATOM   1915  O   ARG A 125     -13.497 -14.200  10.641  1.00  0.00           O
ATOM   1916  CB  ARG A 125     -11.763 -16.388  11.187  1.00  0.00           C
ATOM   1917  CG  ARG A 125     -10.858 -17.614  11.055  1.00  0.00           C
ATOM   1918  CD  ARG A 125     -11.336 -18.632  12.082  1.00  0.00           C
ATOM   1919  NE  ARG A 125     -10.592 -19.892  11.980  1.00  0.00           N
ATOM   1920  CZ  ARG A 125     -10.911 -20.978  12.653  1.00  0.00           C
ATOM   1921  NH1 ARG A 125     -11.921 -20.992  13.482  1.00  0.00           N
ATOM   1922  NH2 ARG A 125     -10.206 -22.066  12.499  1.00  0.00           N
ATOM   1923  H   ARG A 125      -9.291 -15.026   9.741  1.00  0.00           H
ATOM   1924  HA  ARG A 125     -11.428 -15.494   9.367  1.00  0.00           H
ATOM   1925  HB2 ARG A 125     -12.691 -16.652  10.923  1.00  0.00           H
ATOM   1926  HB3 ARG A 125     -11.759 -16.096  12.143  1.00  0.00           H
ATOM   1927  HG2 ARG A 125      -9.908 -17.361  11.238  1.00  0.00           H
ATOM   1928  HG3 ARG A 125     -10.929 -17.996  10.134  1.00  0.00           H
ATOM   1929  HD2 ARG A 125     -12.307 -18.815  11.930  1.00  0.00           H
ATOM   1930  HD3 ARG A 125     -11.208 -18.253  12.998  1.00  0.00           H
ATOM   1931  HE  ARG A 125      -9.802 -19.928  11.368  1.00  0.00           H
ATOM   1932 HH11 ARG A 125     -12.145 -21.828  13.983  1.00  0.00           H
ATOM   1933 HH12 ARG A 125     -12.470 -20.167  13.616  1.00  0.00           H
ATOM   1934 HH21 ARG A 125     -10.445 -22.893  13.008  1.00  0.00           H
ATOM   1935 HH22 ARG A 125      -9.427 -22.073  11.872  1.00  0.00           H
ATOM   1936  N   CYS A 126     -11.749 -12.778  10.441  1.00  0.00           N
ATOM   1937  CA  CYS A 126     -12.546 -11.556  10.390  1.00  0.00           C
ATOM   1938  C   CYS A 126     -13.399 -11.491   9.109  1.00  0.00           C
ATOM   1939  O   CYS A 126     -13.321 -12.351   8.224  1.00  0.00           O
ATOM   1940  CB  CYS A 126     -11.632 -10.330  10.564  1.00  0.00           C
ATOM   1941  SG  CYS A 126     -10.622 -10.008   9.086  1.00  0.00           S
ATOM   1942  H   CYS A 126     -10.753 -12.694  10.438  1.00  0.00           H
ATOM   1943  HA  CYS A 126     -13.174 -11.575  11.168  1.00  0.00           H
ATOM   1944  HB2 CYS A 126     -11.023 -10.490  11.341  1.00  0.00           H
ATOM   1945  HB3 CYS A 126     -12.201  -9.528  10.746  1.00  0.00           H
ATOM   1946  HG  CYS A 126      -9.757 -10.505   9.159  1.00  0.00           H
ATOM   1947  N   ASN A 127     -14.246 -10.474   9.030  1.00  0.00           N
ATOM   1948  CA  ASN A 127     -14.980 -10.094   7.835  1.00  0.00           C
ATOM   1949  C   ASN A 127     -14.345  -8.816   7.275  1.00  0.00           C
ATOM   1950  O   ASN A 127     -14.049  -7.893   8.035  1.00  0.00           O
ATOM   1951  CB  ASN A 127     -16.466  -9.906   8.180  1.00  0.00           C
ATOM   1952  CG  ASN A 127     -17.049 -11.066   8.971  1.00  0.00           C
ATOM   1953  OD1 ASN A 127     -17.253 -12.172   8.482  1.00  0.00           O
ATOM   1954  ND2 ASN A 127     -17.316 -10.862  10.241  1.00  0.00           N
ATOM   1955  H   ASN A 127     -14.391  -9.927   9.855  1.00  0.00           H
ATOM   1956  HA  ASN A 127     -14.894 -10.823   7.156  1.00  0.00           H
ATOM   1957  HB2 ASN A 127     -16.981  -9.812   7.328  1.00  0.00           H
ATOM   1958  HB3 ASN A 127     -16.563  -9.071   8.722  1.00  0.00           H
ATOM   1959 HD21 ASN A 127     -17.153  -9.963  10.648  1.00  0.00           H
ATOM   1960 HD22 ASN A 127     -17.682 -11.605  10.801  1.00  0.00           H
ATOM   1961  N   VAL A 128     -14.146  -8.743   5.961  1.00  0.00           N
ATOM   1962  CA  VAL A 128     -13.488  -7.600   5.311  1.00  0.00           C
ATOM   1963  C   VAL A 128     -14.447  -6.912   4.348  1.00  0.00           C
ATOM   1964  O   VAL A 128     -15.077  -7.569   3.521  1.00  0.00           O
ATOM   1965  CB  VAL A 128     -12.172  -8.011   4.621  1.00  0.00           C
ATOM   1966  CG1 VAL A 128     -11.498  -6.816   3.930  1.00  0.00           C
ATOM   1967  CG2 VAL A 128     -11.166  -8.576   5.634  1.00  0.00           C
ATOM   1968  H   VAL A 128     -14.459  -9.501   5.389  1.00  0.00           H
ATOM   1969  HA  VAL A 128     -13.258  -6.940   6.027  1.00  0.00           H
ATOM   1970  HB  VAL A 128     -12.370  -8.712   3.936  1.00  0.00           H
ATOM   1971 HG11 VAL A 128     -10.650  -7.118   3.494  1.00  0.00           H
ATOM   1972 HG12 VAL A 128     -12.114  -6.441   3.237  1.00  0.00           H
ATOM   1973 HG13 VAL A 128     -11.292  -6.111   4.609  1.00  0.00           H
ATOM   1974 HG21 VAL A 128     -10.324  -8.834   5.160  1.00  0.00           H
ATOM   1975 HG22 VAL A 128     -10.961  -7.881   6.323  1.00  0.00           H
ATOM   1976 HG23 VAL A 128     -11.558  -9.381   6.079  1.00  0.00           H
ATOM   1977  N   ILE A 129     -14.519  -5.582   4.425  1.00  0.00           N
ATOM   1978  CA  ILE A 129     -15.078  -4.741   3.363  1.00  0.00           C
ATOM   1979  C   ILE A 129     -13.933  -3.974   2.709  1.00  0.00           C
ATOM   1980  O   ILE A 129     -13.332  -3.095   3.326  1.00  0.00           O
ATOM   1981  CB  ILE A 129     -16.217  -3.831   3.871  1.00  0.00           C
ATOM   1982  CG1 ILE A 129     -17.402  -4.729   4.306  1.00  0.00           C
ATOM   1983  CG2 ILE A 129     -16.640  -2.833   2.773  1.00  0.00           C
ATOM   1984  CD1 ILE A 129     -18.701  -4.007   4.688  1.00  0.00           C
ATOM   1985  H   ILE A 129     -14.173  -5.136   5.250  1.00  0.00           H
ATOM   1986  HA  ILE A 129     -15.466  -5.350   2.671  1.00  0.00           H
ATOM   1987  HB  ILE A 129     -15.891  -3.318   4.665  1.00  0.00           H
ATOM   1988 HG12 ILE A 129     -17.105  -5.261   5.099  1.00  0.00           H
ATOM   1989 HG13 ILE A 129     -17.609  -5.347   3.548  1.00  0.00           H
ATOM   1990 HG21 ILE A 129     -17.377  -2.252   3.117  1.00  0.00           H
ATOM   1991 HG22 ILE A 129     -15.857  -2.264   2.520  1.00  0.00           H
ATOM   1992 HG23 ILE A 129     -16.959  -3.336   1.970  1.00  0.00           H
ATOM   1993 HD11 ILE A 129     -19.392  -4.681   4.950  1.00  0.00           H
ATOM   1994 HD12 ILE A 129     -18.527  -3.392   5.457  1.00  0.00           H
ATOM   1995 HD13 ILE A 129     -19.031  -3.478   3.906  1.00  0.00           H
ATOM   1996  N   GLY A 130     -13.635  -4.307   1.456  1.00  0.00           N
ATOM   1997  CA  GLY A 130     -12.660  -3.577   0.656  1.00  0.00           C
ATOM   1998  C   GLY A 130     -13.272  -2.354  -0.016  1.00  0.00           C
ATOM   1999  O   GLY A 130     -14.329  -2.446  -0.642  1.00  0.00           O
ATOM   2000  H   GLY A 130     -14.100  -5.092   1.046  1.00  0.00           H
ATOM   2001  HA2 GLY A 130     -12.300  -4.187  -0.050  1.00  0.00           H
ATOM   2002  HA3 GLY A 130     -11.913  -3.279   1.251  1.00  0.00           H
ATOM   2003  N   VAL A 131     -12.604  -1.207   0.080  1.00  0.00           N
ATOM   2004  CA  VAL A 131     -12.981   0.007  -0.652  1.00  0.00           C
ATOM   2005  C   VAL A 131     -11.977   0.308  -1.752  1.00  0.00           C
ATOM   2006  O   VAL A 131     -10.767   0.253  -1.542  1.00  0.00           O
ATOM   2007  CB  VAL A 131     -13.217   1.221   0.260  1.00  0.00           C
ATOM   2008  CG1 VAL A 131     -14.407   0.982   1.193  1.00  0.00           C
ATOM   2009  CG2 VAL A 131     -12.023   1.639   1.109  1.00  0.00           C
ATOM   2010  H   VAL A 131     -11.805  -1.171   0.681  1.00  0.00           H
ATOM   2011  HA  VAL A 131     -13.852  -0.188  -1.103  1.00  0.00           H
ATOM   2012  HB  VAL A 131     -13.450   1.995  -0.328  1.00  0.00           H
ATOM   2013 HG11 VAL A 131     -14.540   1.784   1.775  1.00  0.00           H
ATOM   2014 HG12 VAL A 131     -15.231   0.824   0.649  1.00  0.00           H
ATOM   2015 HG13 VAL A 131     -14.227   0.181   1.765  1.00  0.00           H
ATOM   2016 HG21 VAL A 131     -12.271   2.432   1.665  1.00  0.00           H
ATOM   2017 HG22 VAL A 131     -11.758   0.882   1.707  1.00  0.00           H
ATOM   2018 HG23 VAL A 131     -11.257   1.877   0.512  1.00  0.00           H
ATOM   2019  N   ASN A 132     -12.482   0.624  -2.941  1.00  0.00           N
ATOM   2020  CA  ASN A 132     -11.673   0.984  -4.105  1.00  0.00           C
ATOM   2021  C   ASN A 132     -12.519   1.834  -5.070  1.00  0.00           C
ATOM   2022  O   ASN A 132     -13.741   1.716  -5.084  1.00  0.00           O
ATOM   2023  CB  ASN A 132     -11.147  -0.324  -4.730  1.00  0.00           C
ATOM   2024  CG  ASN A 132     -10.020  -0.140  -5.722  1.00  0.00           C
ATOM   2025  OD1 ASN A 132      -9.817   0.923  -6.279  1.00  0.00           O
ATOM   2026  ND2 ASN A 132      -9.278  -1.186  -5.983  1.00  0.00           N
ATOM   2027  H   ASN A 132     -13.476   0.615  -3.046  1.00  0.00           H
ATOM   2028  HA  ASN A 132     -10.893   1.529  -3.797  1.00  0.00           H
ATOM   2029  HB2 ASN A 132     -11.907  -0.772  -5.201  1.00  0.00           H
ATOM   2030  HB3 ASN A 132     -10.819  -0.913  -3.991  1.00  0.00           H
ATOM   2031 HD21 ASN A 132      -9.456  -2.053  -5.518  1.00  0.00           H
ATOM   2032 HD22 ASN A 132      -8.534  -1.118  -6.647  1.00  0.00           H
ATOM   2033  N   ASN A 133     -11.909   2.697  -5.878  1.00  0.00           N
ATOM   2034  CA  ASN A 133     -12.620   3.505  -6.873  1.00  0.00           C
ATOM   2035  C   ASN A 133     -12.704   2.826  -8.257  1.00  0.00           C
ATOM   2036  O   ASN A 133     -13.496   3.268  -9.095  1.00  0.00           O
ATOM   2037  CB  ASN A 133     -11.994   4.910  -6.919  1.00  0.00           C
ATOM   2038  CG  ASN A 133     -10.566   4.930  -7.437  1.00  0.00           C
ATOM   2039  OD1 ASN A 133      -9.941   3.917  -7.678  1.00  0.00           O
ATOM   2040  ND2 ASN A 133      -9.991   6.095  -7.607  1.00  0.00           N
ATOM   2041  H   ASN A 133     -10.917   2.799  -5.803  1.00  0.00           H
ATOM   2042  HA  ASN A 133     -13.558   3.614  -6.544  1.00  0.00           H
ATOM   2043  HB2 ASN A 133     -11.998   5.287  -5.993  1.00  0.00           H
ATOM   2044  HB3 ASN A 133     -12.554   5.485  -7.516  1.00  0.00           H
ATOM   2045 HD21 ASN A 133     -10.497   6.935  -7.412  1.00  0.00           H
ATOM   2046 HD22 ASN A 133      -9.047   6.144  -7.932  1.00  0.00           H
ATOM   2047  N   ASN A 134     -11.940   1.751  -8.484  1.00  0.00           N
ATOM   2048  CA  ASN A 134     -11.862   1.046  -9.761  1.00  0.00           C
ATOM   2049  C   ASN A 134     -12.811  -0.176  -9.814  1.00  0.00           C
ATOM   2050  O   ASN A 134     -12.607  -1.186  -9.135  1.00  0.00           O
ATOM   2051  CB  ASN A 134     -10.383   0.706 -10.031  1.00  0.00           C
ATOM   2052  CG  ASN A 134     -10.191   0.139 -11.426  1.00  0.00           C
ATOM   2053  OD1 ASN A 134     -10.820  -0.843 -11.783  1.00  0.00           O
ATOM   2054  ND2 ASN A 134      -9.369   0.739 -12.252  1.00  0.00           N
ATOM   2055  H   ASN A 134     -11.384   1.407  -7.727  1.00  0.00           H
ATOM   2056  HA  ASN A 134     -12.156   1.684 -10.473  1.00  0.00           H
ATOM   2057  HB2 ASN A 134     -10.077   0.031  -9.360  1.00  0.00           H
ATOM   2058  HB3 ASN A 134      -9.836   1.538  -9.940  1.00  0.00           H
ATOM   2059 HD21 ASN A 134      -8.857   1.544 -11.951  1.00  0.00           H
ATOM   2060 HD22 ASN A 134      -9.254   0.392 -13.183  1.00  0.00           H
ATOM   2061  N   ASP A 135     -13.838  -0.106 -10.672  1.00  0.00           N
ATOM   2062  CA  ASP A 135     -14.828  -1.185 -10.849  1.00  0.00           C
ATOM   2063  C   ASP A 135     -14.222  -2.473 -11.412  1.00  0.00           C
ATOM   2064  O   ASP A 135     -14.642  -3.575 -11.042  1.00  0.00           O
ATOM   2065  CB  ASP A 135     -15.949  -0.744 -11.809  1.00  0.00           C
ATOM   2066  CG  ASP A 135     -17.032   0.091 -11.140  1.00  0.00           C
ATOM   2067  OD1 ASP A 135     -17.263  -0.084  -9.928  1.00  0.00           O
ATOM   2068  OD2 ASP A 135     -17.615   0.959 -11.829  1.00  0.00           O
ATOM   2069  H   ASP A 135     -13.939   0.723 -11.222  1.00  0.00           H
ATOM   2070  HA  ASP A 135     -15.236  -1.390  -9.959  1.00  0.00           H
ATOM   2071  HB2 ASP A 135     -16.374  -1.562 -12.195  1.00  0.00           H
ATOM   2072  HB3 ASP A 135     -15.541  -0.202 -12.544  1.00  0.00           H
ATOM   2073  N   TYR A 136     -13.230  -2.354 -12.299  1.00  0.00           N
ATOM   2074  CA  TYR A 136     -12.563  -3.509 -12.884  1.00  0.00           C
ATOM   2075  C   TYR A 136     -11.855  -4.316 -11.792  1.00  0.00           C
ATOM   2076  O   TYR A 136     -12.110  -5.517 -11.671  1.00  0.00           O
ATOM   2077  CB  TYR A 136     -11.616  -3.077 -14.015  1.00  0.00           C
ATOM   2078  CG  TYR A 136     -10.855  -4.231 -14.636  1.00  0.00           C
ATOM   2079  CD1 TYR A 136      -9.455  -4.327 -14.497  1.00  0.00           C
ATOM   2080  CD2 TYR A 136     -11.560  -5.216 -15.352  1.00  0.00           C
ATOM   2081  CE1 TYR A 136      -8.758  -5.409 -15.078  1.00  0.00           C
ATOM   2082  CE2 TYR A 136     -10.867  -6.300 -15.923  1.00  0.00           C
ATOM   2083  CZ  TYR A 136      -9.466  -6.400 -15.792  1.00  0.00           C
ATOM   2084  OH  TYR A 136      -8.827  -7.465 -16.350  1.00  0.00           O
ATOM   2085  H   TYR A 136     -12.935  -1.438 -12.571  1.00  0.00           H
ATOM   2086  HA  TYR A 136     -13.267  -4.095 -13.285  1.00  0.00           H
ATOM   2087  HB2 TYR A 136     -10.955  -2.425 -13.643  1.00  0.00           H
ATOM   2088  HB3 TYR A 136     -12.157  -2.633 -14.729  1.00  0.00           H
ATOM   2089  HD1 TYR A 136      -8.955  -3.628 -13.986  1.00  0.00           H
ATOM   2090  HD2 TYR A 136     -12.552  -5.146 -15.455  1.00  0.00           H
ATOM   2091  HE1 TYR A 136      -7.765  -5.473 -14.984  1.00  0.00           H
ATOM   2092  HE2 TYR A 136     -11.371  -7.003 -16.424  1.00  0.00           H
ATOM   2093  HH  TYR A 136      -7.835  -7.557 -16.258  1.00  0.00           H
ATOM   2094  N   GLN A 137     -11.069  -3.670 -10.927  1.00  0.00           N
ATOM   2095  CA  GLN A 137     -10.391  -4.337  -9.810  1.00  0.00           C
ATOM   2096  C   GLN A 137     -11.373  -4.990  -8.830  1.00  0.00           C
ATOM   2097  O   GLN A 137     -11.181  -6.152  -8.470  1.00  0.00           O
ATOM   2098  CB  GLN A 137      -9.478  -3.351  -9.076  1.00  0.00           C
ATOM   2099  CG  GLN A 137      -8.236  -2.998  -9.906  1.00  0.00           C
ATOM   2100  CD  GLN A 137      -7.218  -2.179  -9.123  1.00  0.00           C
ATOM   2101  OE1 GLN A 137      -7.476  -1.672  -8.046  1.00  0.00           O
ATOM   2102  NE2 GLN A 137      -6.014  -2.039  -9.625  1.00  0.00           N
ATOM   2103  H   GLN A 137     -10.936  -2.686 -11.046  1.00  0.00           H
ATOM   2104  HA  GLN A 137      -9.815  -5.060 -10.191  1.00  0.00           H
ATOM   2105  HB2 GLN A 137      -9.184  -3.762  -8.213  1.00  0.00           H
ATOM   2106  HB3 GLN A 137      -9.991  -2.513  -8.888  1.00  0.00           H
ATOM   2107  HG2 GLN A 137      -8.525  -2.470 -10.705  1.00  0.00           H
ATOM   2108  HG3 GLN A 137      -7.801  -3.847 -10.207  1.00  0.00           H
ATOM   2109 HE21 GLN A 137      -5.790  -2.450 -10.508  1.00  0.00           H
ATOM   2110 HE22 GLN A 137      -5.321  -1.521  -9.124  1.00  0.00           H
ATOM   2111  N   ILE A 138     -12.474  -4.313  -8.485  1.00  0.00           N
ATOM   2112  CA  ILE A 138     -13.531  -4.888  -7.635  1.00  0.00           C
ATOM   2113  C   ILE A 138     -14.148  -6.137  -8.282  1.00  0.00           C
ATOM   2114  O   ILE A 138     -14.351  -7.157  -7.618  1.00  0.00           O
ATOM   2115  CB  ILE A 138     -14.598  -3.814  -7.316  1.00  0.00           C
ATOM   2116  CG1 ILE A 138     -14.005  -2.766  -6.349  1.00  0.00           C
ATOM   2117  CG2 ILE A 138     -15.862  -4.462  -6.720  1.00  0.00           C
ATOM   2118  CD1 ILE A 138     -14.914  -1.557  -6.097  1.00  0.00           C
ATOM   2119  H   ILE A 138     -12.584  -3.377  -8.818  1.00  0.00           H
ATOM   2120  HA  ILE A 138     -13.111  -5.167  -6.772  1.00  0.00           H
ATOM   2121  HB  ILE A 138     -14.849  -3.354  -8.167  1.00  0.00           H
ATOM   2122 HG12 ILE A 138     -13.144  -2.436  -6.735  1.00  0.00           H
ATOM   2123 HG13 ILE A 138     -13.828  -3.213  -5.472  1.00  0.00           H
ATOM   2124 HG21 ILE A 138     -16.538  -3.753  -6.521  1.00  0.00           H
ATOM   2125 HG22 ILE A 138     -16.244  -5.112  -7.376  1.00  0.00           H
ATOM   2126 HG23 ILE A 138     -15.624  -4.942  -5.876  1.00  0.00           H
ATOM   2127 HD11 ILE A 138     -14.463  -0.927  -5.465  1.00  0.00           H
ATOM   2128 HD12 ILE A 138     -15.094  -1.089  -6.962  1.00  0.00           H
ATOM   2129 HD13 ILE A 138     -15.778  -1.867  -5.700  1.00  0.00           H
ATOM   2130  N   SER A 139     -14.431  -6.100  -9.589  1.00  0.00           N
ATOM   2131  CA  SER A 139     -14.990  -7.257 -10.303  1.00  0.00           C
ATOM   2132  C   SER A 139     -14.035  -8.460 -10.294  1.00  0.00           C
ATOM   2133  O   SER A 139     -14.462  -9.606 -10.113  1.00  0.00           O
ATOM   2134  CB  SER A 139     -15.375  -6.867 -11.736  1.00  0.00           C
ATOM   2135  OG  SER A 139     -14.262  -6.850 -12.611  1.00  0.00           O
ATOM   2136  H   SER A 139     -14.256  -5.257 -10.097  1.00  0.00           H
ATOM   2137  HA  SER A 139     -15.827  -7.531  -9.828  1.00  0.00           H
ATOM   2138  HB2 SER A 139     -15.785  -5.955 -11.721  1.00  0.00           H
ATOM   2139  HB3 SER A 139     -16.043  -7.527 -12.080  1.00  0.00           H
ATOM   2140  HG  SER A 139     -13.589  -6.187 -12.282  1.00  0.00           H
ATOM   2141  N   ARG A 140     -12.727  -8.201 -10.431  1.00  0.00           N
ATOM   2142  CA  ARG A 140     -11.666  -9.210 -10.342  1.00  0.00           C
ATOM   2143  C   ARG A 140     -11.575  -9.778  -8.930  1.00  0.00           C
ATOM   2144  O   ARG A 140     -11.541 -10.998  -8.783  1.00  0.00           O
ATOM   2145  CB  ARG A 140     -10.323  -8.591 -10.773  1.00  0.00           C
ATOM   2146  CG  ARG A 140     -10.253  -8.181 -12.256  1.00  0.00           C
ATOM   2147  CD  ARG A 140     -10.263  -9.365 -13.219  1.00  0.00           C
ATOM   2148  NE  ARG A 140      -9.069 -10.201 -13.034  1.00  0.00           N
ATOM   2149  CZ  ARG A 140      -8.896 -11.453 -13.378  1.00  0.00           C
ATOM   2150  NH1 ARG A 140      -9.836 -12.150 -13.955  1.00  0.00           N
ATOM   2151  NH2 ARG A 140      -7.745 -12.009 -13.166  1.00  0.00           N
ATOM   2152  H   ARG A 140     -12.456  -7.255 -10.606  1.00  0.00           H
ATOM   2153  HA  ARG A 140     -11.886  -9.957 -10.970  1.00  0.00           H
ATOM   2154  HB2 ARG A 140      -9.601  -9.261 -10.600  1.00  0.00           H
ATOM   2155  HB3 ARG A 140     -10.162  -7.776 -10.216  1.00  0.00           H
ATOM   2156  HG2 ARG A 140      -9.410  -7.663 -12.401  1.00  0.00           H
ATOM   2157  HG3 ARG A 140     -11.041  -7.600 -12.461  1.00  0.00           H
ATOM   2158  HD2 ARG A 140     -10.281  -9.023 -14.158  1.00  0.00           H
ATOM   2159  HD3 ARG A 140     -11.079  -9.918 -13.050  1.00  0.00           H
ATOM   2160  HE  ARG A 140      -8.290  -9.758 -12.589  1.00  0.00           H
ATOM   2161 HH11 ARG A 140      -9.670 -13.104 -14.204  1.00  0.00           H
ATOM   2162 HH12 ARG A 140     -10.723 -11.730 -14.148  1.00  0.00           H
ATOM   2163 HH21 ARG A 140      -7.596 -12.964 -13.423  1.00  0.00           H
ATOM   2164 HH22 ARG A 140      -7.006 -11.483 -12.746  1.00  0.00           H
ATOM   2165  N   ALA A 141     -11.615  -8.917  -7.915  1.00  0.00           N
ATOM   2166  CA  ALA A 141     -11.566  -9.301  -6.511  1.00  0.00           C
ATOM   2167  C   ALA A 141     -12.699 -10.276  -6.152  1.00  0.00           C
ATOM   2168  O   ALA A 141     -12.430 -11.399  -5.726  1.00  0.00           O
ATOM   2169  CB  ALA A 141     -11.589  -8.024  -5.665  1.00  0.00           C
ATOM   2170  H   ALA A 141     -11.683  -7.943  -8.131  1.00  0.00           H
ATOM   2171  HA  ALA A 141     -10.695  -9.765  -6.347  1.00  0.00           H
ATOM   2172  HB1 ALA A 141     -11.556  -8.266  -4.695  1.00  0.00           H
ATOM   2173  HB2 ALA A 141     -10.797  -7.458  -5.894  1.00  0.00           H
ATOM   2174  HB3 ALA A 141     -12.429  -7.515  -5.853  1.00  0.00           H
ATOM   2175  N   ARG A 142     -13.949  -9.928  -6.493  1.00  0.00           N
ATOM   2176  CA  ARG A 142     -15.121 -10.803  -6.298  1.00  0.00           C
ATOM   2177  C   ARG A 142     -14.975 -12.161  -6.981  1.00  0.00           C
ATOM   2178  O   ARG A 142     -15.339 -13.189  -6.410  1.00  0.00           O
ATOM   2179  CB  ARG A 142     -16.389 -10.110  -6.817  1.00  0.00           C
ATOM   2180  CG  ARG A 142     -16.829  -8.963  -5.904  1.00  0.00           C
ATOM   2181  CD  ARG A 142     -18.140  -8.355  -6.407  1.00  0.00           C
ATOM   2182  NE  ARG A 142     -18.654  -7.354  -5.456  1.00  0.00           N
ATOM   2183  CZ  ARG A 142     -19.029  -6.114  -5.700  1.00  0.00           C
ATOM   2184  NH1 ARG A 142     -19.015  -5.594  -6.900  1.00  0.00           N
ATOM   2185  NH2 ARG A 142     -19.431  -5.379  -4.708  1.00  0.00           N
ATOM   2186  H   ARG A 142     -14.094  -9.027  -6.901  1.00  0.00           H
ATOM   2187  HA  ARG A 142     -15.232 -10.959  -5.317  1.00  0.00           H
ATOM   2188  HB2 ARG A 142     -17.127 -10.783  -6.869  1.00  0.00           H
ATOM   2189  HB3 ARG A 142     -16.207  -9.745  -7.730  1.00  0.00           H
ATOM   2190  HG2 ARG A 142     -16.120  -8.258  -5.896  1.00  0.00           H
ATOM   2191  HG3 ARG A 142     -16.962  -9.312  -4.977  1.00  0.00           H
ATOM   2192  HD2 ARG A 142     -18.818  -9.082  -6.515  1.00  0.00           H
ATOM   2193  HD3 ARG A 142     -17.979  -7.915  -7.290  1.00  0.00           H
ATOM   2194  HE  ARG A 142     -18.728  -7.653  -4.505  1.00  0.00           H
ATOM   2195 HH11 ARG A 142     -19.308  -4.648  -7.039  1.00  0.00           H
ATOM   2196 HH12 ARG A 142     -18.711  -6.142  -7.679  1.00  0.00           H
ATOM   2197 HH21 ARG A 142     -19.720  -4.435  -4.870  1.00  0.00           H
ATOM   2198 HH22 ARG A 142     -19.451  -5.756  -3.782  1.00  0.00           H
ATOM   2199  N   ARG A 143     -14.435 -12.191  -8.206  1.00  0.00           N
ATOM   2200  CA  ARG A 143     -14.181 -13.448  -8.926  1.00  0.00           C
ATOM   2201  C   ARG A 143     -13.150 -14.310  -8.199  1.00  0.00           C
ATOM   2202  O   ARG A 143     -13.345 -15.520  -8.096  1.00  0.00           O
ATOM   2203  CB  ARG A 143     -13.752 -13.141 -10.367  1.00  0.00           C
ATOM   2204  CG  ARG A 143     -13.465 -14.427 -11.155  1.00  0.00           C
ATOM   2205  CD  ARG A 143     -13.055 -14.089 -12.587  1.00  0.00           C
ATOM   2206  NE  ARG A 143     -12.698 -15.315 -13.329  1.00  0.00           N
ATOM   2207  CZ  ARG A 143     -13.137 -15.693 -14.517  1.00  0.00           C
ATOM   2208  NH1 ARG A 143     -13.979 -14.976 -15.210  1.00  0.00           N
ATOM   2209  NH2 ARG A 143     -12.731 -16.816 -15.039  1.00  0.00           N
ATOM   2210  H   ARG A 143     -14.195 -11.326  -8.648  1.00  0.00           H
ATOM   2211  HA  ARG A 143     -15.039 -13.960  -8.963  1.00  0.00           H
ATOM   2212  HB2 ARG A 143     -12.924 -12.581 -10.347  1.00  0.00           H
ATOM   2213  HB3 ARG A 143     -14.485 -12.637 -10.824  1.00  0.00           H
ATOM   2214  HG2 ARG A 143     -14.288 -14.994 -11.172  1.00  0.00           H
ATOM   2215  HG3 ARG A 143     -12.724 -14.929 -10.709  1.00  0.00           H
ATOM   2216  HD2 ARG A 143     -12.265 -13.476 -12.567  1.00  0.00           H
ATOM   2217  HD3 ARG A 143     -13.817 -13.636 -13.049  1.00  0.00           H
ATOM   2218  HE  ARG A 143     -12.049 -15.930 -12.881  1.00  0.00           H
ATOM   2219 HH11 ARG A 143     -14.289 -15.295 -16.106  1.00  0.00           H
ATOM   2220 HH12 ARG A 143     -14.315 -14.107 -14.845  1.00  0.00           H
ATOM   2221 HH21 ARG A 143     -13.065 -17.099 -15.938  1.00  0.00           H
ATOM   2222 HH22 ARG A 143     -12.085 -17.395 -14.541  1.00  0.00           H
ATOM   2223  N   HIS A 144     -12.061 -13.712  -7.726  1.00  0.00           N
ATOM   2224  CA  HIS A 144     -11.017 -14.428  -6.991  1.00  0.00           C
ATOM   2225  C   HIS A 144     -11.535 -14.977  -5.663  1.00  0.00           C
ATOM   2226  O   HIS A 144     -11.237 -16.122  -5.329  1.00  0.00           O
ATOM   2227  CB  HIS A 144      -9.811 -13.510  -6.785  1.00  0.00           C
ATOM   2228  CG  HIS A 144      -9.099 -13.160  -8.068  1.00  0.00           C
ATOM   2229  ND1 HIS A 144      -8.811 -14.052  -9.110  1.00  0.00           N
ATOM   2230  CD2 HIS A 144      -8.552 -11.947  -8.360  1.00  0.00           C
ATOM   2231  CE1 HIS A 144      -8.107 -13.342 -10.003  1.00  0.00           C
ATOM   2232  NE2 HIS A 144      -7.929 -12.083  -9.578  1.00  0.00           N
ATOM   2233  H   HIS A 144     -11.950 -12.730  -7.879  1.00  0.00           H
ATOM   2234  HA  HIS A 144     -10.722 -15.203  -7.551  1.00  0.00           H
ATOM   2235  HB2 HIS A 144      -9.163 -13.970  -6.178  1.00  0.00           H
ATOM   2236  HB3 HIS A 144     -10.127 -12.663  -6.356  1.00  0.00           H
ATOM   2237  HD2 HIS A 144      -8.595 -11.120  -7.799  1.00  0.00           H
ATOM   2238  HE1 HIS A 144      -7.761 -13.703 -10.869  1.00  0.00           H
ATOM   2239  HE2 HIS A 144      -7.429 -11.366 -10.064  1.00  0.00           H
ATOM   2240  N   ASP A 145     -12.372 -14.220  -4.957  1.00  0.00           N
ATOM   2241  CA  ASP A 145     -12.986 -14.671  -3.707  1.00  0.00           C
ATOM   2242  C   ASP A 145     -13.966 -15.819  -3.920  1.00  0.00           C
ATOM   2243  O   ASP A 145     -13.964 -16.772  -3.142  1.00  0.00           O
ATOM   2244  CB  ASP A 145     -13.720 -13.517  -3.032  1.00  0.00           C
ATOM   2245  CG  ASP A 145     -12.783 -12.409  -2.581  1.00  0.00           C
ATOM   2246  OD1 ASP A 145     -11.553 -12.645  -2.486  1.00  0.00           O
ATOM   2247  OD2 ASP A 145     -13.339 -11.333  -2.331  1.00  0.00           O
ATOM   2248  H   ASP A 145     -12.591 -13.305  -5.295  1.00  0.00           H
ATOM   2249  HA  ASP A 145     -12.261 -14.985  -3.094  1.00  0.00           H
ATOM   2250  HB2 ASP A 145     -14.205 -13.871  -2.232  1.00  0.00           H
ATOM   2251  HB3 ASP A 145     -14.379 -13.135  -3.680  1.00  0.00           H
ATOM   2252  N   ALA A 146     -14.758 -15.777  -4.997  1.00  0.00           N
ATOM   2253  CA  ALA A 146     -15.648 -16.876  -5.362  1.00  0.00           C
ATOM   2254  C   ALA A 146     -14.861 -18.165  -5.640  1.00  0.00           C
ATOM   2255  O   ALA A 146     -15.221 -19.232  -5.144  1.00  0.00           O
ATOM   2256  CB  ALA A 146     -16.494 -16.448  -6.567  1.00  0.00           C
ATOM   2257  H   ALA A 146     -14.740 -14.961  -5.575  1.00  0.00           H
ATOM   2258  HA  ALA A 146     -16.264 -17.047  -4.593  1.00  0.00           H
ATOM   2259  HB1 ALA A 146     -17.108 -17.194  -6.825  1.00  0.00           H
ATOM   2260  HB2 ALA A 146     -17.033 -15.641  -6.326  1.00  0.00           H
ATOM   2261  HB3 ALA A 146     -15.893 -16.230  -7.336  1.00  0.00           H
ATOM   2262  N   LEU A 147     -13.743 -18.065  -6.369  1.00  0.00           N
ATOM   2263  CA  LEU A 147     -12.848 -19.200  -6.622  1.00  0.00           C
ATOM   2264  C   LEU A 147     -12.167 -19.716  -5.344  1.00  0.00           C
ATOM   2265  O   LEU A 147     -11.876 -20.906  -5.248  1.00  0.00           O
ATOM   2266  CB  LEU A 147     -11.788 -18.790  -7.659  1.00  0.00           C
ATOM   2267  CG  LEU A 147     -12.330 -18.573  -9.081  1.00  0.00           C
ATOM   2268  CD1 LEU A 147     -11.226 -17.986  -9.964  1.00  0.00           C
ATOM   2269  CD2 LEU A 147     -12.809 -19.876  -9.725  1.00  0.00           C
ATOM   2270  H   LEU A 147     -13.507 -17.175  -6.759  1.00  0.00           H
ATOM   2271  HA  LEU A 147     -13.391 -19.945  -7.009  1.00  0.00           H
ATOM   2272  HB2 LEU A 147     -11.094 -19.509  -7.697  1.00  0.00           H
ATOM   2273  HB3 LEU A 147     -11.367 -17.936  -7.353  1.00  0.00           H
ATOM   2274  HG  LEU A 147     -13.094 -17.929  -9.043  1.00  0.00           H
ATOM   2275 HD11 LEU A 147     -11.579 -17.845 -10.889  1.00  0.00           H
ATOM   2276 HD12 LEU A 147     -10.926 -17.111  -9.585  1.00  0.00           H
ATOM   2277 HD13 LEU A 147     -10.452 -18.619  -9.995  1.00  0.00           H
ATOM   2278 HD21 LEU A 147     -13.152 -19.687 -10.645  1.00  0.00           H
ATOM   2279 HD22 LEU A 147     -12.047 -20.521  -9.779  1.00  0.00           H
ATOM   2280 HD23 LEU A 147     -13.542 -20.272  -9.171  1.00  0.00           H
ATOM   2281  N   ALA A 148     -11.914 -18.839  -4.371  1.00  0.00           N
ATOM   2282  CA  ALA A 148     -11.324 -19.192  -3.083  1.00  0.00           C
ATOM   2283  C   ALA A 148     -12.352 -19.664  -2.035  1.00  0.00           C
ATOM   2284  O   ALA A 148     -11.947 -20.063  -0.944  1.00  0.00           O
ATOM   2285  CB  ALA A 148     -10.513 -17.987  -2.587  1.00  0.00           C
ATOM   2286  H   ALA A 148     -12.143 -17.879  -4.534  1.00  0.00           H
ATOM   2287  HA  ALA A 148     -10.684 -19.944  -3.239  1.00  0.00           H
ATOM   2288  HB1 ALA A 148     -10.098 -18.205  -1.704  1.00  0.00           H
ATOM   2289  HB2 ALA A 148      -9.795 -17.773  -3.249  1.00  0.00           H
ATOM   2290  HB3 ALA A 148     -11.118 -17.197  -2.485  1.00  0.00           H
ATOM   2291  N   GLY A 149     -13.657 -19.604  -2.333  1.00  0.00           N
ATOM   2292  CA  GLY A 149     -14.726 -19.918  -1.380  1.00  0.00           C
ATOM   2293  C   GLY A 149     -14.866 -18.898  -0.242  1.00  0.00           C
ATOM   2294  O   GLY A 149     -15.304 -19.256   0.846  1.00  0.00           O
ATOM   2295  H   GLY A 149     -13.917 -19.329  -3.259  1.00  0.00           H
ATOM   2296  HA2 GLY A 149     -14.536 -20.814  -0.978  1.00  0.00           H
ATOM   2297  HA3 GLY A 149     -15.592 -19.953  -1.879  1.00  0.00           H
ATOM   2298  N   MET A 150     -14.469 -17.641  -0.468  1.00  0.00           N
ATOM   2299  CA  MET A 150     -14.395 -16.586   0.558  1.00  0.00           C
ATOM   2300  C   MET A 150     -15.458 -15.493   0.420  1.00  0.00           C
ATOM   2301  O   MET A 150     -15.486 -14.564   1.223  1.00  0.00           O
ATOM   2302  CB  MET A 150     -12.981 -15.990   0.596  1.00  0.00           C
ATOM   2303  CG  MET A 150     -12.008 -17.027   1.150  1.00  0.00           C
ATOM   2304  SD  MET A 150     -10.303 -16.459   1.313  1.00  0.00           S
ATOM   2305  CE  MET A 150      -9.694 -17.936   2.143  1.00  0.00           C
ATOM   2306  H   MET A 150     -14.203 -17.400  -1.401  1.00  0.00           H
ATOM   2307  HA  MET A 150     -14.547 -17.029   1.441  1.00  0.00           H
ATOM   2308  HB2 MET A 150     -12.976 -15.181   1.183  1.00  0.00           H
ATOM   2309  HB3 MET A 150     -12.703 -15.732  -0.329  1.00  0.00           H
ATOM   2310  HG2 MET A 150     -12.015 -17.818   0.538  1.00  0.00           H
ATOM   2311  HG3 MET A 150     -12.331 -17.304   2.055  1.00  0.00           H
ATOM   2312  HE1 MET A 150      -8.719 -17.831   2.337  1.00  0.00           H
ATOM   2313  HE2 MET A 150     -10.192 -18.066   3.000  1.00  0.00           H
ATOM   2314  HE3 MET A 150      -9.833 -18.731   1.553  1.00  0.00           H
ATOM   2315  N   SER A 151     -16.380 -15.617  -0.538  1.00  0.00           N
ATOM   2316  CA  SER A 151     -17.422 -14.609  -0.797  1.00  0.00           C
ATOM   2317  C   SER A 151     -18.371 -14.345   0.379  1.00  0.00           C
ATOM   2318  O   SER A 151     -19.063 -13.338   0.377  1.00  0.00           O
ATOM   2319  CB  SER A 151     -18.266 -15.032  -2.001  1.00  0.00           C
ATOM   2320  OG  SER A 151     -17.437 -15.285  -3.117  1.00  0.00           O
ATOM   2321  H   SER A 151     -16.362 -16.437  -1.110  1.00  0.00           H
ATOM   2322  HA  SER A 151     -16.968 -13.748  -1.026  1.00  0.00           H
ATOM   2323  HB2 SER A 151     -18.909 -14.300  -2.227  1.00  0.00           H
ATOM   2324  HB3 SER A 151     -18.774 -15.863  -1.772  1.00  0.00           H
ATOM   2325  HG  SER A 151     -18.001 -15.560  -3.896  1.00  0.00           H
ATOM   2326  N   SER A 152     -18.432 -15.225   1.385  1.00  0.00           N
ATOM   2327  CA  SER A 152     -19.217 -14.989   2.606  1.00  0.00           C
ATOM   2328  C   SER A 152     -18.481 -14.159   3.664  1.00  0.00           C
ATOM   2329  O   SER A 152     -19.064 -13.843   4.696  1.00  0.00           O
ATOM   2330  CB  SER A 152     -19.646 -16.328   3.208  1.00  0.00           C
ATOM   2331  OG  SER A 152     -18.511 -17.062   3.632  1.00  0.00           O
ATOM   2332  H   SER A 152     -17.921 -16.081   1.303  1.00  0.00           H
ATOM   2333  HA  SER A 152     -20.044 -14.491   2.347  1.00  0.00           H
ATOM   2334  HB2 SER A 152     -20.142 -16.856   2.519  1.00  0.00           H
ATOM   2335  HB3 SER A 152     -20.243 -16.161   3.993  1.00  0.00           H
ATOM   2336  HG  SER A 152     -18.805 -17.934   4.023  1.00  0.00           H
ATOM   2337  N   LYS A 153     -17.187 -13.886   3.464  1.00  0.00           N
ATOM   2338  CA  LYS A 153     -16.305 -13.194   4.415  1.00  0.00           C
ATOM   2339  C   LYS A 153     -15.754 -11.877   3.878  1.00  0.00           C
ATOM   2340  O   LYS A 153     -15.304 -11.056   4.672  1.00  0.00           O
ATOM   2341  CB  LYS A 153     -15.142 -14.130   4.795  1.00  0.00           C
ATOM   2342  CG  LYS A 153     -15.536 -15.297   5.716  1.00  0.00           C
ATOM   2343  CD  LYS A 153     -15.985 -14.760   7.079  1.00  0.00           C
ATOM   2344  CE  LYS A 153     -16.106 -15.830   8.162  1.00  0.00           C
ATOM   2345  NZ  LYS A 153     -16.176 -15.159   9.483  1.00  0.00           N
ATOM   2346  H   LYS A 153     -16.786 -14.177   2.595  1.00  0.00           H
ATOM   2347  HA  LYS A 153     -16.831 -12.998   5.243  1.00  0.00           H
ATOM   2348  HB2 LYS A 153     -14.444 -13.587   5.261  1.00  0.00           H
ATOM   2349  HB3 LYS A 153     -14.761 -14.512   3.953  1.00  0.00           H
ATOM   2350  HG2 LYS A 153     -14.749 -15.901   5.841  1.00  0.00           H
ATOM   2351  HG3 LYS A 153     -16.286 -15.810   5.299  1.00  0.00           H
ATOM   2352  HD2 LYS A 153     -16.878 -14.325   6.966  1.00  0.00           H
ATOM   2353  HD3 LYS A 153     -15.319 -14.079   7.383  1.00  0.00           H
ATOM   2354  HE2 LYS A 153     -15.308 -16.432   8.132  1.00  0.00           H
ATOM   2355  HE3 LYS A 153     -16.936 -16.368   8.013  1.00  0.00           H
ATOM   2356  HZ1 LYS A 153     -16.717 -15.717  10.112  1.00  0.00           H
ATOM   2357  HZ2 LYS A 153     -15.252 -15.045   9.848  1.00  0.00           H
ATOM   2358  HZ3 LYS A 153     -16.606 -14.262   9.379  1.00  0.00           H
ATOM   2359  N   ILE A 154     -15.766 -11.691   2.561  1.00  0.00           N
ATOM   2360  CA  ILE A 154     -15.191 -10.526   1.892  1.00  0.00           C
ATOM   2361  C   ILE A 154     -16.237  -9.940   0.949  1.00  0.00           C
ATOM   2362  O   ILE A 154     -16.809 -10.661   0.131  1.00  0.00           O
ATOM   2363  CB  ILE A 154     -13.886 -10.887   1.148  1.00  0.00           C
ATOM   2364  CG1 ILE A 154     -12.890 -11.633   2.065  1.00  0.00           C
ATOM   2365  CG2 ILE A 154     -13.242  -9.598   0.611  1.00  0.00           C
ATOM   2366  CD1 ILE A 154     -11.638 -12.157   1.356  1.00  0.00           C
ATOM   2367  H   ILE A 154     -16.196 -12.393   1.993  1.00  0.00           H
ATOM   2368  HA  ILE A 154     -14.976  -9.840   2.587  1.00  0.00           H
ATOM   2369  HB  ILE A 154     -14.112 -11.478   0.374  1.00  0.00           H
ATOM   2370 HG12 ILE A 154     -13.366 -12.412   2.473  1.00  0.00           H
ATOM   2371 HG13 ILE A 154     -12.600 -11.004   2.786  1.00  0.00           H
ATOM   2372 HG21 ILE A 154     -12.396  -9.824   0.128  1.00  0.00           H
ATOM   2373 HG22 ILE A 154     -13.875  -9.146  -0.018  1.00  0.00           H
ATOM   2374 HG23 ILE A 154     -13.036  -8.985   1.374  1.00  0.00           H
ATOM   2375 HD11 ILE A 154     -11.051 -12.624   2.018  1.00  0.00           H
ATOM   2376 HD12 ILE A 154     -11.906 -12.799   0.637  1.00  0.00           H
ATOM   2377 HD13 ILE A 154     -11.140 -11.391   0.950  1.00  0.00           H
ATOM   2378  N   ASP A 155     -16.467  -8.636   1.065  1.00  0.00           N
ATOM   2379  CA  ASP A 155     -17.255  -7.859   0.109  1.00  0.00           C
ATOM   2380  C   ASP A 155     -16.547  -6.536  -0.216  1.00  0.00           C
ATOM   2381  O   ASP A 155     -15.529  -6.184   0.382  1.00  0.00           O
ATOM   2382  CB  ASP A 155     -18.690  -7.659   0.631  1.00  0.00           C
ATOM   2383  CG  ASP A 155     -19.704  -7.242  -0.454  1.00  0.00           C
ATOM   2384  OD1 ASP A 155     -19.359  -7.230  -1.671  1.00  0.00           O
ATOM   2385  OD2 ASP A 155     -20.841  -6.908  -0.063  1.00  0.00           O
ATOM   2386  H   ASP A 155     -16.078  -8.158   1.853  1.00  0.00           H
ATOM   2387  HA  ASP A 155     -17.312  -8.388  -0.738  1.00  0.00           H
ATOM   2388  HB2 ASP A 155     -18.672  -6.948   1.334  1.00  0.00           H
ATOM   2389  HB3 ASP A 155     -19.000  -8.520   1.036  1.00  0.00           H
ATOM   2390  N   TYR A 156     -17.073  -5.805  -1.196  1.00  0.00           N
ATOM   2391  CA  TYR A 156     -16.442  -4.625  -1.763  1.00  0.00           C
ATOM   2392  C   TYR A 156     -17.429  -3.498  -2.020  1.00  0.00           C
ATOM   2393  O   TYR A 156     -18.529  -3.713  -2.537  1.00  0.00           O
ATOM   2394  CB  TYR A 156     -15.739  -4.989  -3.069  1.00  0.00           C
ATOM   2395  CG  TYR A 156     -14.675  -6.045  -2.905  1.00  0.00           C
ATOM   2396  CD1 TYR A 156     -13.427  -5.691  -2.371  1.00  0.00           C
ATOM   2397  CD2 TYR A 156     -14.955  -7.384  -3.225  1.00  0.00           C
ATOM   2398  CE1 TYR A 156     -12.446  -6.672  -2.153  1.00  0.00           C
ATOM   2399  CE2 TYR A 156     -13.964  -8.362  -3.050  1.00  0.00           C
ATOM   2400  CZ  TYR A 156     -12.714  -8.011  -2.497  1.00  0.00           C
ATOM   2401  OH  TYR A 156     -11.745  -8.938  -2.308  1.00  0.00           O
ATOM   2402  H   TYR A 156     -17.959  -6.086  -1.566  1.00  0.00           H
ATOM   2403  HA  TYR A 156     -15.753  -4.297  -1.117  1.00  0.00           H
ATOM   2404  HB2 TYR A 156     -15.312  -4.164  -3.439  1.00  0.00           H
ATOM   2405  HB3 TYR A 156     -16.424  -5.328  -3.714  1.00  0.00           H
ATOM   2406  HD1 TYR A 156     -13.235  -4.736  -2.145  1.00  0.00           H
ATOM   2407  HD2 TYR A 156     -15.856  -7.639  -3.576  1.00  0.00           H
ATOM   2408  HE1 TYR A 156     -11.563  -6.421  -1.756  1.00  0.00           H
ATOM   2409  HE2 TYR A 156     -14.144  -9.309  -3.317  1.00  0.00           H
ATOM   2410  HH  TYR A 156     -11.915  -9.894  -2.546  1.00  0.00           H
ATOM   2411  N   VAL A 157     -16.981  -2.271  -1.768  1.00  0.00           N
ATOM   2412  CA  VAL A 157     -17.734  -1.049  -2.050  1.00  0.00           C
ATOM   2413  C   VAL A 157     -16.916  -0.147  -2.963  1.00  0.00           C
ATOM   2414  O   VAL A 157     -15.787   0.230  -2.643  1.00  0.00           O
ATOM   2415  CB  VAL A 157     -18.146  -0.339  -0.747  1.00  0.00           C
ATOM   2416  CG1 VAL A 157     -18.911   0.960  -1.033  1.00  0.00           C
ATOM   2417  CG2 VAL A 157     -19.057  -1.240   0.098  1.00  0.00           C
ATOM   2418  H   VAL A 157     -16.073  -2.178  -1.360  1.00  0.00           H
ATOM   2419  HA  VAL A 157     -18.568  -1.307  -2.538  1.00  0.00           H
ATOM   2420  HB  VAL A 157     -17.324  -0.123  -0.221  1.00  0.00           H
ATOM   2421 HG11 VAL A 157     -19.163   1.395  -0.169  1.00  0.00           H
ATOM   2422 HG12 VAL A 157     -18.330   1.579  -1.561  1.00  0.00           H
ATOM   2423 HG13 VAL A 157     -19.738   0.752  -1.555  1.00  0.00           H
ATOM   2424 HG21 VAL A 157     -19.313  -0.761   0.938  1.00  0.00           H
ATOM   2425 HG22 VAL A 157     -19.881  -1.463  -0.423  1.00  0.00           H
ATOM   2426 HG23 VAL A 157     -18.571  -2.083   0.329  1.00  0.00           H
ATOM   2427  N   LYS A 158     -17.510   0.239  -4.098  1.00  0.00           N
ATOM   2428  CA  LYS A 158     -16.920   1.256  -4.965  1.00  0.00           C
ATOM   2429  C   LYS A 158     -17.079   2.626  -4.315  1.00  0.00           C
ATOM   2430  O   LYS A 158     -18.204   3.099  -4.172  1.00  0.00           O
ATOM   2431  CB  LYS A 158     -17.525   1.241  -6.371  1.00  0.00           C
ATOM   2432  CG  LYS A 158     -16.654   2.088  -7.314  1.00  0.00           C
ATOM   2433  CD  LYS A 158     -17.468   2.641  -8.483  1.00  0.00           C
ATOM   2434  CE  LYS A 158     -16.502   3.139  -9.557  1.00  0.00           C
ATOM   2435  NZ  LYS A 158     -17.193   3.378 -10.840  1.00  0.00           N
ATOM   2436  H   LYS A 158     -18.380  -0.179  -4.359  1.00  0.00           H
ATOM   2437  HA  LYS A 158     -15.942   1.064  -5.047  1.00  0.00           H
ATOM   2438  HB2 LYS A 158     -18.449   1.621  -6.340  1.00  0.00           H
ATOM   2439  HB3 LYS A 158     -17.563   0.300  -6.708  1.00  0.00           H
ATOM   2440  HG2 LYS A 158     -15.915   1.518  -7.673  1.00  0.00           H
ATOM   2441  HG3 LYS A 158     -16.265   2.852  -6.799  1.00  0.00           H
ATOM   2442  HD2 LYS A 158     -18.040   3.398  -8.167  1.00  0.00           H
ATOM   2443  HD3 LYS A 158     -18.049   1.920  -8.860  1.00  0.00           H
ATOM   2444  HE2 LYS A 158     -15.788   2.452  -9.696  1.00  0.00           H
ATOM   2445  HE3 LYS A 158     -16.086   3.994  -9.248  1.00  0.00           H
ATOM   2446  HZ1 LYS A 158     -16.534   3.702 -11.518  1.00  0.00           H
ATOM   2447  HZ2 LYS A 158     -17.608   2.526 -11.159  1.00  0.00           H
ATOM   2448  HZ3 LYS A 158     -17.905   4.068 -10.711  1.00  0.00           H
ATOM   2449  N   THR A 159     -15.984   3.272  -3.931  1.00  0.00           N
ATOM   2450  CA  THR A 159     -16.038   4.595  -3.294  1.00  0.00           C
ATOM   2451  C   THR A 159     -14.712   5.344  -3.410  1.00  0.00           C
ATOM   2452  O   THR A 159     -13.667   4.747  -3.659  1.00  0.00           O
ATOM   2453  CB  THR A 159     -16.505   4.455  -1.834  1.00  0.00           C
ATOM   2454  OG1 THR A 159     -16.964   5.683  -1.330  1.00  0.00           O
ATOM   2455  CG2 THR A 159     -15.478   3.860  -0.882  1.00  0.00           C
ATOM   2456  H   THR A 159     -15.093   2.844  -4.080  1.00  0.00           H
ATOM   2457  HA  THR A 159     -16.728   5.132  -3.779  1.00  0.00           H
ATOM   2458  HB  THR A 159     -17.288   3.834  -1.839  1.00  0.00           H
ATOM   2459  HG1 THR A 159     -16.225   6.355  -1.366  1.00  0.00           H
ATOM   2460 HG21 THR A 159     -15.867   3.808   0.038  1.00  0.00           H
ATOM   2461 HG22 THR A 159     -15.229   2.942  -1.191  1.00  0.00           H
ATOM   2462 HG23 THR A 159     -14.663   4.439  -0.867  1.00  0.00           H
ATOM   2463  N   ASP A 160     -14.753   6.664  -3.235  1.00  0.00           N
ATOM   2464  CA  ASP A 160     -13.563   7.514  -3.119  1.00  0.00           C
ATOM   2465  C   ASP A 160     -13.067   7.522  -1.664  1.00  0.00           C
ATOM   2466  O   ASP A 160     -13.877   7.586  -0.737  1.00  0.00           O
ATOM   2467  CB  ASP A 160     -13.916   8.921  -3.628  1.00  0.00           C
ATOM   2468  CG  ASP A 160     -12.718   9.876  -3.678  1.00  0.00           C
ATOM   2469  OD1 ASP A 160     -12.338  10.395  -2.606  1.00  0.00           O
ATOM   2470  OD2 ASP A 160     -12.213  10.143  -4.791  1.00  0.00           O
ATOM   2471  H   ASP A 160     -15.650   7.102  -3.179  1.00  0.00           H
ATOM   2472  HA  ASP A 160     -12.842   7.136  -3.700  1.00  0.00           H
ATOM   2473  HB2 ASP A 160     -14.607   9.313  -3.020  1.00  0.00           H
ATOM   2474  HB3 ASP A 160     -14.292   8.838  -4.551  1.00  0.00           H
ATOM   2475  N   PHE A 161     -11.749   7.473  -1.445  1.00  0.00           N
ATOM   2476  CA  PHE A 161     -11.174   7.454  -0.092  1.00  0.00           C
ATOM   2477  C   PHE A 161     -11.534   8.693   0.733  1.00  0.00           C
ATOM   2478  O   PHE A 161     -11.665   8.610   1.947  1.00  0.00           O
ATOM   2479  CB  PHE A 161      -9.645   7.362  -0.170  1.00  0.00           C
ATOM   2480  CG  PHE A 161      -9.053   6.172  -0.898  1.00  0.00           C
ATOM   2481  CD1 PHE A 161      -9.713   4.926  -0.917  1.00  0.00           C
ATOM   2482  CD2 PHE A 161      -7.792   6.301  -1.512  1.00  0.00           C
ATOM   2483  CE1 PHE A 161      -9.126   3.828  -1.568  1.00  0.00           C
ATOM   2484  CE2 PHE A 161      -7.202   5.200  -2.153  1.00  0.00           C
ATOM   2485  CZ  PHE A 161      -7.871   3.966  -2.186  1.00  0.00           C
ATOM   2486  H   PHE A 161     -11.131   7.448  -2.231  1.00  0.00           H
ATOM   2487  HA  PHE A 161     -11.516   6.645   0.386  1.00  0.00           H
ATOM   2488  HB2 PHE A 161      -9.298   7.343   0.768  1.00  0.00           H
ATOM   2489  HB3 PHE A 161      -9.318   8.188  -0.630  1.00  0.00           H
ATOM   2490  HD1 PHE A 161     -10.600   4.824  -0.467  1.00  0.00           H
ATOM   2491  HD2 PHE A 161      -7.315   7.180  -1.491  1.00  0.00           H
ATOM   2492  HE1 PHE A 161      -9.601   2.948  -1.592  1.00  0.00           H
ATOM   2493  HE2 PHE A 161      -6.306   5.295  -2.586  1.00  0.00           H
ATOM   2494  HZ  PHE A 161      -7.454   3.184  -2.650  1.00  0.00           H
ATOM   2495  N   CYS A 162     -11.709   9.840   0.076  1.00  0.00           N
ATOM   2496  CA  CYS A 162     -12.053  11.107   0.711  1.00  0.00           C
ATOM   2497  C   CYS A 162     -13.574  11.298   0.863  1.00  0.00           C
ATOM   2498  O   CYS A 162     -14.010  12.397   1.217  1.00  0.00           O
ATOM   2499  CB  CYS A 162     -11.445  12.243  -0.122  1.00  0.00           C
ATOM   2500  SG  CYS A 162      -9.647  12.087  -0.295  1.00  0.00           S
ATOM   2501  H   CYS A 162     -11.597   9.831  -0.918  1.00  0.00           H
ATOM   2502  HA  CYS A 162     -11.640  11.127   1.621  1.00  0.00           H
ATOM   2503  HB2 CYS A 162     -11.650  13.114   0.324  1.00  0.00           H
ATOM   2504  HB3 CYS A 162     -11.858  12.230  -1.033  1.00  0.00           H
ATOM   2505  HG  CYS A 162      -9.197  12.569   0.457  1.00  0.00           H
ATOM   2506  N   ASN A 163     -14.384  10.294   0.514  1.00  0.00           N
ATOM   2507  CA  ASN A 163     -15.834  10.280   0.695  1.00  0.00           C
ATOM   2508  C   ASN A 163     -16.352   8.832   0.637  1.00  0.00           C
ATOM   2509  O   ASN A 163     -16.852   8.383  -0.399  1.00  0.00           O
ATOM   2510  CB  ASN A 163     -16.479  11.158  -0.393  1.00  0.00           C
ATOM   2511  CG  ASN A 163     -17.970  11.318  -0.167  1.00  0.00           C
ATOM   2512  OD1 ASN A 163     -18.454  11.431   0.942  1.00  0.00           O
ATOM   2513  ND2 ASN A 163     -18.752  11.397  -1.215  1.00  0.00           N
ATOM   2514  H   ASN A 163     -13.965   9.488   0.096  1.00  0.00           H
ATOM   2515  HA  ASN A 163     -16.051  10.665   1.592  1.00  0.00           H
ATOM   2516  HB2 ASN A 163     -16.330  10.732  -1.285  1.00  0.00           H
ATOM   2517  HB3 ASN A 163     -16.050  12.061  -0.379  1.00  0.00           H
ATOM   2518 HD21 ASN A 163     -18.368  11.306  -2.134  1.00  0.00           H
ATOM   2519 HD22 ASN A 163     -19.733  11.548  -1.096  1.00  0.00           H
ATOM   2520  N   MET A 164     -16.178   8.084   1.726  1.00  0.00           N
ATOM   2521  CA  MET A 164     -16.540   6.675   1.812  1.00  0.00           C
ATOM   2522  C   MET A 164     -18.048   6.507   2.002  1.00  0.00           C
ATOM   2523  O   MET A 164     -18.630   6.995   2.969  1.00  0.00           O
ATOM   2524  CB  MET A 164     -15.761   5.965   2.927  1.00  0.00           C
ATOM   2525  CG  MET A 164     -14.259   5.917   2.633  1.00  0.00           C
ATOM   2526  SD  MET A 164     -13.338   4.901   3.818  1.00  0.00           S
ATOM   2527  CE  MET A 164     -11.652   5.305   3.290  1.00  0.00           C
ATOM   2528  H   MET A 164     -15.775   8.516   2.533  1.00  0.00           H
ATOM   2529  HA  MET A 164     -16.292   6.243   0.945  1.00  0.00           H
ATOM   2530  HB2 MET A 164     -16.103   5.030   3.015  1.00  0.00           H
ATOM   2531  HB3 MET A 164     -15.907   6.456   3.786  1.00  0.00           H
ATOM   2532  HG2 MET A 164     -13.898   6.849   2.664  1.00  0.00           H
ATOM   2533  HG3 MET A 164     -14.125   5.538   1.717  1.00  0.00           H
ATOM   2534  HE1 MET A 164     -10.996   4.811   3.861  1.00  0.00           H
ATOM   2535  HE2 MET A 164     -11.529   5.038   2.334  1.00  0.00           H
ATOM   2536  HE3 MET A 164     -11.500   6.289   3.384  1.00  0.00           H
ATOM   2537  N   SER A 165     -18.683   5.725   1.129  1.00  0.00           N
ATOM   2538  CA  SER A 165     -20.101   5.337   1.247  1.00  0.00           C
ATOM   2539  C   SER A 165     -20.318   4.249   2.314  1.00  0.00           C
ATOM   2540  O   SER A 165     -20.917   3.209   2.055  1.00  0.00           O
ATOM   2541  CB  SER A 165     -20.660   4.927  -0.118  1.00  0.00           C
ATOM   2542  OG  SER A 165     -20.530   5.999  -1.032  1.00  0.00           O
ATOM   2543  H   SER A 165     -18.166   5.380   0.346  1.00  0.00           H
ATOM   2544  HA  SER A 165     -20.606   6.147   1.543  1.00  0.00           H
ATOM   2545  HB2 SER A 165     -21.626   4.688  -0.023  1.00  0.00           H
ATOM   2546  HB3 SER A 165     -20.153   4.136  -0.460  1.00  0.00           H
ATOM   2547  HG  SER A 165     -19.649   5.933  -1.500  1.00  0.00           H
ATOM   2548  N   LEU A 166     -19.781   4.479   3.512  1.00  0.00           N
ATOM   2549  CA  LEU A 166     -19.795   3.589   4.670  1.00  0.00           C
ATOM   2550  C   LEU A 166     -20.332   4.342   5.889  1.00  0.00           C
ATOM   2551  O   LEU A 166     -20.146   5.554   5.999  1.00  0.00           O
ATOM   2552  CB  LEU A 166     -18.367   3.086   4.937  1.00  0.00           C
ATOM   2553  CG  LEU A 166     -17.750   2.177   3.860  1.00  0.00           C
ATOM   2554  CD1 LEU A 166     -16.357   1.741   4.317  1.00  0.00           C
ATOM   2555  CD2 LEU A 166     -18.589   0.927   3.593  1.00  0.00           C
ATOM   2556  H   LEU A 166     -19.318   5.357   3.631  1.00  0.00           H
ATOM   2557  HA  LEU A 166     -20.389   2.808   4.478  1.00  0.00           H
ATOM   2558  HB2 LEU A 166     -18.380   2.574   5.796  1.00  0.00           H
ATOM   2559  HB3 LEU A 166     -17.776   3.886   5.035  1.00  0.00           H
ATOM   2560  HG  LEU A 166     -17.664   2.696   3.010  1.00  0.00           H
ATOM   2561 HD11 LEU A 166     -15.948   1.149   3.622  1.00  0.00           H
ATOM   2562 HD12 LEU A 166     -15.781   2.548   4.448  1.00  0.00           H
ATOM   2563 HD13 LEU A 166     -16.431   1.241   5.180  1.00  0.00           H
ATOM   2564 HD21 LEU A 166     -18.146   0.373   2.888  1.00  0.00           H
ATOM   2565 HD22 LEU A 166     -18.670   0.394   4.435  1.00  0.00           H
ATOM   2566 HD23 LEU A 166     -19.500   1.197   3.281  1.00  0.00           H
ATOM   2567  N   ALA A 167     -20.988   3.639   6.809  1.00  0.00           N
ATOM   2568  CA  ALA A 167     -21.557   4.245   8.009  1.00  0.00           C
ATOM   2569  C   ALA A 167     -20.490   4.562   9.074  1.00  0.00           C
ATOM   2570  O   ALA A 167     -19.460   3.894   9.181  1.00  0.00           O
ATOM   2571  CB  ALA A 167     -22.675   3.337   8.533  1.00  0.00           C
ATOM   2572  H   ALA A 167     -21.096   2.654   6.673  1.00  0.00           H
ATOM   2573  HA  ALA A 167     -21.977   5.111   7.738  1.00  0.00           H
ATOM   2574  HB1 ALA A 167     -23.074   3.741   9.356  1.00  0.00           H
ATOM   2575  HB2 ALA A 167     -23.382   3.241   7.832  1.00  0.00           H
ATOM   2576  HB3 ALA A 167     -22.298   2.437   8.752  1.00  0.00           H
ATOM   2577  N   ASP A 168     -20.754   5.591   9.879  1.00  0.00           N
ATOM   2578  CA  ASP A 168     -19.906   6.002  10.999  1.00  0.00           C
ATOM   2579  C   ASP A 168     -19.770   4.883  12.039  1.00  0.00           C
ATOM   2580  O   ASP A 168     -20.723   4.151  12.303  1.00  0.00           O
ATOM   2581  CB  ASP A 168     -20.508   7.228  11.710  1.00  0.00           C
ATOM   2582  CG  ASP A 168     -20.539   8.520  10.897  1.00  0.00           C
ATOM   2583  OD1 ASP A 168     -20.564   8.446   9.653  1.00  0.00           O
ATOM   2584  OD2 ASP A 168     -20.533   9.588  11.540  1.00  0.00           O
ATOM   2585  H   ASP A 168     -21.587   6.117   9.706  1.00  0.00           H
ATOM   2586  HA  ASP A 168     -18.998   6.238  10.652  1.00  0.00           H
ATOM   2587  HB2 ASP A 168     -19.970   7.398  12.536  1.00  0.00           H
ATOM   2588  HB3 ASP A 168     -21.449   7.003  11.965  1.00  0.00           H
ATOM   2589  N   ASN A 169     -18.615   4.806  12.709  1.00  0.00           N
ATOM   2590  CA  ASN A 169     -18.379   3.945  13.877  1.00  0.00           C
ATOM   2591  C   ASN A 169     -18.853   2.487  13.696  1.00  0.00           C
ATOM   2592  O   ASN A 169     -19.394   1.883  14.622  1.00  0.00           O
ATOM   2593  CB  ASN A 169     -18.980   4.591  15.140  1.00  0.00           C
ATOM   2594  CG  ASN A 169     -18.568   6.031  15.352  1.00  0.00           C
ATOM   2595  OD1 ASN A 169     -19.348   6.962  15.236  1.00  0.00           O
ATOM   2596  ND2 ASN A 169     -17.328   6.272  15.702  1.00  0.00           N
ATOM   2597  H   ASN A 169     -17.857   5.376  12.392  1.00  0.00           H
ATOM   2598  HA  ASN A 169     -17.389   3.911  14.014  1.00  0.00           H
ATOM   2599  HB2 ASN A 169     -18.686   4.060  15.935  1.00  0.00           H
ATOM   2600  HB3 ASN A 169     -19.977   4.557  15.066  1.00  0.00           H
ATOM   2601 HD21 ASN A 169     -16.681   5.516  15.800  1.00  0.00           H
ATOM   2602 HD22 ASN A 169     -17.030   7.211  15.871  1.00  0.00           H
ATOM   2603  N   THR A 170     -18.684   1.935  12.499  1.00  0.00           N
ATOM   2604  CA  THR A 170     -19.221   0.627  12.108  1.00  0.00           C
ATOM   2605  C   THR A 170     -18.179  -0.481  12.211  1.00  0.00           C
ATOM   2606  O   THR A 170     -18.520  -1.606  12.571  1.00  0.00           O
ATOM   2607  CB  THR A 170     -19.797   0.734  10.692  1.00  0.00           C
ATOM   2608  OG1 THR A 170     -20.899   1.611  10.734  1.00  0.00           O
ATOM   2609  CG2 THR A 170     -20.322  -0.588  10.134  1.00  0.00           C
ATOM   2610  H   THR A 170     -18.156   2.445  11.820  1.00  0.00           H
ATOM   2611  HA  THR A 170     -19.971   0.403  12.730  1.00  0.00           H
ATOM   2612  HB  THR A 170     -19.101   1.103  10.076  1.00  0.00           H
ATOM   2613  HG1 THR A 170     -20.730   2.388  10.127  1.00  0.00           H
ATOM   2614 HG21 THR A 170     -20.680  -0.442   9.212  1.00  0.00           H
ATOM   2615 HG22 THR A 170     -19.577  -1.255  10.100  1.00  0.00           H
ATOM   2616 HG23 THR A 170     -21.052  -0.933  10.724  1.00  0.00           H
ATOM   2617  N   PHE A 171     -16.911  -0.170  11.953  1.00  0.00           N
ATOM   2618  CA  PHE A 171     -15.858  -1.175  11.795  1.00  0.00           C
ATOM   2619  C   PHE A 171     -14.980  -1.315  13.038  1.00  0.00           C
ATOM   2620  O   PHE A 171     -14.700  -0.337  13.727  1.00  0.00           O
ATOM   2621  CB  PHE A 171     -15.054  -0.839  10.540  1.00  0.00           C
ATOM   2622  CG  PHE A 171     -15.905  -0.911   9.291  1.00  0.00           C
ATOM   2623  CD1 PHE A 171     -16.027  -2.125   8.595  1.00  0.00           C
ATOM   2624  CD2 PHE A 171     -16.570   0.234   8.818  1.00  0.00           C
ATOM   2625  CE1 PHE A 171     -16.803  -2.193   7.429  1.00  0.00           C
ATOM   2626  CE2 PHE A 171     -17.366   0.162   7.666  1.00  0.00           C
ATOM   2627  CZ  PHE A 171     -17.475  -1.049   6.962  1.00  0.00           C
ATOM   2628  H   PHE A 171     -16.666   0.795  11.863  1.00  0.00           H
ATOM   2629  HA  PHE A 171     -16.304  -2.057  11.640  1.00  0.00           H
ATOM   2630  HB2 PHE A 171     -14.299  -1.490  10.455  1.00  0.00           H
ATOM   2631  HB3 PHE A 171     -14.687   0.087  10.629  1.00  0.00           H
ATOM   2632  HD1 PHE A 171     -15.560  -2.942   8.932  1.00  0.00           H
ATOM   2633  HD2 PHE A 171     -16.475   1.102   9.305  1.00  0.00           H
ATOM   2634  HE1 PHE A 171     -16.879  -3.056   6.929  1.00  0.00           H
ATOM   2635  HE2 PHE A 171     -17.856   0.973   7.345  1.00  0.00           H
ATOM   2636  HZ  PHE A 171     -18.029  -1.097   6.131  1.00  0.00           H
ATOM   2637  N   ASP A 172     -14.531  -2.536  13.309  1.00  0.00           N
ATOM   2638  CA  ASP A 172     -13.669  -2.905  14.438  1.00  0.00           C
ATOM   2639  C   ASP A 172     -12.187  -2.564  14.197  1.00  0.00           C
ATOM   2640  O   ASP A 172     -11.355  -2.659  15.096  1.00  0.00           O
ATOM   2641  CB  ASP A 172     -13.884  -4.391  14.750  1.00  0.00           C
ATOM   2642  CG  ASP A 172     -15.347  -4.639  15.117  1.00  0.00           C
ATOM   2643  OD1 ASP A 172     -15.810  -4.094  16.147  1.00  0.00           O
ATOM   2644  OD2 ASP A 172     -16.090  -5.201  14.281  1.00  0.00           O
ATOM   2645  H   ASP A 172     -14.805  -3.270  12.687  1.00  0.00           H
ATOM   2646  HA  ASP A 172     -13.974  -2.382  15.234  1.00  0.00           H
ATOM   2647  HB2 ASP A 172     -13.300  -4.657  15.517  1.00  0.00           H
ATOM   2648  HB3 ASP A 172     -13.647  -4.936  13.946  1.00  0.00           H
ATOM   2649  N   GLY A 173     -11.862  -2.099  12.993  1.00  0.00           N
ATOM   2650  CA  GLY A 173     -10.563  -1.563  12.622  1.00  0.00           C
ATOM   2651  C   GLY A 173     -10.487  -1.292  11.126  1.00  0.00           C
ATOM   2652  O   GLY A 173     -11.426  -1.561  10.370  1.00  0.00           O
ATOM   2653  H   GLY A 173     -12.569  -2.120  12.286  1.00  0.00           H
ATOM   2654  HA2 GLY A 173      -9.854  -2.223  12.870  1.00  0.00           H
ATOM   2655  HA3 GLY A 173     -10.410  -0.708  13.117  1.00  0.00           H
ATOM   2656  N   ALA A 174      -9.354  -0.759  10.691  1.00  0.00           N
ATOM   2657  CA  ALA A 174      -9.056  -0.582   9.278  1.00  0.00           C
ATOM   2658  C   ALA A 174      -7.589  -0.887   8.995  1.00  0.00           C
ATOM   2659  O   ALA A 174      -6.731  -0.734   9.872  1.00  0.00           O
ATOM   2660  CB  ALA A 174      -9.433   0.841   8.847  1.00  0.00           C
ATOM   2661  H   ALA A 174      -8.674  -0.466  11.363  1.00  0.00           H
ATOM   2662  HA  ALA A 174      -9.616  -1.226   8.757  1.00  0.00           H
ATOM   2663  HB1 ALA A 174      -9.227   0.961   7.876  1.00  0.00           H
ATOM   2664  HB2 ALA A 174     -10.410   0.988   9.002  1.00  0.00           H
ATOM   2665  HB3 ALA A 174      -8.907   1.502   9.383  1.00  0.00           H
ATOM   2666  N   TYR A 175      -7.300  -1.259   7.754  1.00  0.00           N
ATOM   2667  CA  TYR A 175      -5.945  -1.249   7.237  1.00  0.00           C
ATOM   2668  C   TYR A 175      -5.860  -0.666   5.829  1.00  0.00           C
ATOM   2669  O   TYR A 175      -6.860  -0.594   5.120  1.00  0.00           O
ATOM   2670  CB  TYR A 175      -5.299  -2.636   7.344  1.00  0.00           C
ATOM   2671  CG  TYR A 175      -5.840  -3.649   6.358  1.00  0.00           C
ATOM   2672  CD1 TYR A 175      -7.006  -4.370   6.664  1.00  0.00           C
ATOM   2673  CD2 TYR A 175      -5.194  -3.844   5.125  1.00  0.00           C
ATOM   2674  CE1 TYR A 175      -7.523  -5.302   5.745  1.00  0.00           C
ATOM   2675  CE2 TYR A 175      -5.695  -4.785   4.208  1.00  0.00           C
ATOM   2676  CZ  TYR A 175      -6.853  -5.520   4.522  1.00  0.00           C
ATOM   2677  OH  TYR A 175      -7.327  -6.445   3.651  1.00  0.00           O
ATOM   2678  H   TYR A 175      -8.043  -1.557   7.154  1.00  0.00           H
ATOM   2679  HA  TYR A 175      -5.417  -0.641   7.830  1.00  0.00           H
ATOM   2680  HB2 TYR A 175      -5.454  -2.984   8.269  1.00  0.00           H
ATOM   2681  HB3 TYR A 175      -4.317  -2.538   7.186  1.00  0.00           H
ATOM   2682  HD1 TYR A 175      -7.470  -4.221   7.537  1.00  0.00           H
ATOM   2683  HD2 TYR A 175      -4.377  -3.313   4.900  1.00  0.00           H
ATOM   2684  HE1 TYR A 175      -8.360  -5.807   5.957  1.00  0.00           H
ATOM   2685  HE2 TYR A 175      -5.230  -4.931   3.335  1.00  0.00           H
ATOM   2686  HH  TYR A 175      -6.855  -6.603   2.783  1.00  0.00           H
ATOM   2687  N   ALA A 176      -4.667  -0.215   5.452  1.00  0.00           N
ATOM   2688  CA  ALA A 176      -4.340   0.211   4.095  1.00  0.00           C
ATOM   2689  C   ALA A 176      -2.940  -0.291   3.744  1.00  0.00           C
ATOM   2690  O   ALA A 176      -2.038  -0.256   4.582  1.00  0.00           O
ATOM   2691  CB  ALA A 176      -4.409   1.739   3.984  1.00  0.00           C
ATOM   2692  H   ALA A 176      -3.947  -0.164   6.144  1.00  0.00           H
ATOM   2693  HA  ALA A 176      -4.999  -0.192   3.460  1.00  0.00           H
ATOM   2694  HB1 ALA A 176      -4.183   2.016   3.050  1.00  0.00           H
ATOM   2695  HB2 ALA A 176      -5.333   2.048   4.209  1.00  0.00           H
ATOM   2696  HB3 ALA A 176      -3.756   2.149   4.621  1.00  0.00           H
ATOM   2697  N   ILE A 177      -2.743  -0.748   2.515  1.00  0.00           N
ATOM   2698  CA  ILE A 177      -1.425  -1.164   2.039  1.00  0.00           C
ATOM   2699  C   ILE A 177      -1.132  -0.383   0.771  1.00  0.00           C
ATOM   2700  O   ILE A 177      -1.721  -0.670  -0.265  1.00  0.00           O
ATOM   2701  CB  ILE A 177      -1.350  -2.690   1.820  1.00  0.00           C
ATOM   2702  CG1 ILE A 177      -1.772  -3.471   3.079  1.00  0.00           C
ATOM   2703  CG2 ILE A 177       0.092  -3.034   1.434  1.00  0.00           C
ATOM   2704  CD1 ILE A 177      -1.729  -4.997   2.939  1.00  0.00           C
ATOM   2705  H   ILE A 177      -3.523  -0.810   1.892  1.00  0.00           H
ATOM   2706  HA  ILE A 177      -0.747  -0.911   2.729  1.00  0.00           H
ATOM   2707  HB  ILE A 177      -1.956  -2.940   1.065  1.00  0.00           H
ATOM   2708 HG12 ILE A 177      -2.709  -3.207   3.309  1.00  0.00           H
ATOM   2709 HG13 ILE A 177      -1.160  -3.211   3.825  1.00  0.00           H
ATOM   2710 HG21 ILE A 177       0.171  -4.020   1.285  1.00  0.00           H
ATOM   2711 HG22 ILE A 177       0.337  -2.549   0.594  1.00  0.00           H
ATOM   2712 HG23 ILE A 177       0.709  -2.757   2.171  1.00  0.00           H
ATOM   2713 HD11 ILE A 177      -2.017  -5.419   3.799  1.00  0.00           H
ATOM   2714 HD12 ILE A 177      -2.346  -5.282   2.205  1.00  0.00           H
ATOM   2715 HD13 ILE A 177      -0.797  -5.286   2.722  1.00  0.00           H
ATOM   2716  N   GLU A 178      -0.243   0.606   0.874  1.00  0.00           N
ATOM   2717  CA  GLU A 178       0.307   1.337  -0.275  1.00  0.00           C
ATOM   2718  C   GLU A 178      -0.770   1.980  -1.166  1.00  0.00           C
ATOM   2719  O   GLU A 178      -0.627   2.079  -2.379  1.00  0.00           O
ATOM   2720  CB  GLU A 178       1.281   0.431  -1.047  1.00  0.00           C
ATOM   2721  CG  GLU A 178       2.406  -0.104  -0.142  1.00  0.00           C
ATOM   2722  CD  GLU A 178       3.449  -0.931  -0.902  1.00  0.00           C
ATOM   2723  OE1 GLU A 178       4.223  -1.664  -0.252  1.00  0.00           O
ATOM   2724  OE2 GLU A 178       3.505  -0.867  -2.149  1.00  0.00           O
ATOM   2725  H   GLU A 178       0.068   0.865   1.788  1.00  0.00           H
ATOM   2726  HA  GLU A 178       0.852   2.087   0.099  1.00  0.00           H
ATOM   2727  HB2 GLU A 178       1.689   0.957  -1.794  1.00  0.00           H
ATOM   2728  HB3 GLU A 178       0.773  -0.344  -1.423  1.00  0.00           H
ATOM   2729  HG2 GLU A 178       1.998  -0.680   0.566  1.00  0.00           H
ATOM   2730  HG3 GLU A 178       2.867   0.674   0.286  1.00  0.00           H
ATOM   2731  N   ALA A 179      -1.882   2.397  -0.556  1.00  0.00           N
ATOM   2732  CA  ALA A 179      -3.046   2.904  -1.276  1.00  0.00           C
ATOM   2733  C   ALA A 179      -3.349   4.372  -0.976  1.00  0.00           C
ATOM   2734  O   ALA A 179      -3.746   5.134  -1.863  1.00  0.00           O
ATOM   2735  CB  ALA A 179      -4.241   2.031  -0.911  1.00  0.00           C
ATOM   2736  H   ALA A 179      -1.919   2.360   0.443  1.00  0.00           H
ATOM   2737  HA  ALA A 179      -2.875   2.811  -2.257  1.00  0.00           H
ATOM   2738  HB1 ALA A 179      -5.053   2.359  -1.393  1.00  0.00           H
ATOM   2739  HB2 ALA A 179      -4.056   1.085  -1.176  1.00  0.00           H
ATOM   2740  HB3 ALA A 179      -4.398   2.076   0.076  1.00  0.00           H
ATOM   2741  N   THR A 180      -3.196   4.794   0.281  1.00  0.00           N
ATOM   2742  CA  THR A 180      -3.583   6.142   0.704  1.00  0.00           C
ATOM   2743  C   THR A 180      -2.665   7.218   0.123  1.00  0.00           C
ATOM   2744  O   THR A 180      -3.126   8.348  -0.058  1.00  0.00           O
ATOM   2745  CB  THR A 180      -3.745   6.239   2.226  1.00  0.00           C
ATOM   2746  OG1 THR A 180      -2.677   5.658   2.921  1.00  0.00           O
ATOM   2747  CG2 THR A 180      -4.974   5.448   2.683  1.00  0.00           C
ATOM   2748  H   THR A 180      -2.804   4.169   0.956  1.00  0.00           H
ATOM   2749  HA  THR A 180      -4.489   6.308   0.315  1.00  0.00           H
ATOM   2750  HB  THR A 180      -3.841   7.197   2.495  1.00  0.00           H
ATOM   2751  HG1 THR A 180      -1.826   6.122   2.673  1.00  0.00           H
ATOM   2752 HG21 THR A 180      -5.067   5.520   3.676  1.00  0.00           H
ATOM   2753 HG22 THR A 180      -5.792   5.820   2.244  1.00  0.00           H
ATOM   2754 HG23 THR A 180      -4.866   4.487   2.427  1.00  0.00           H
ATOM   2755  N   CYS A 181      -1.459   6.871  -0.347  1.00  0.00           N
ATOM   2756  CA  CYS A 181      -0.582   7.695  -1.187  1.00  0.00           C
ATOM   2757  C   CYS A 181      -1.248   8.195  -2.488  1.00  0.00           C
ATOM   2758  O   CYS A 181      -0.897   9.272  -2.970  1.00  0.00           O
ATOM   2759  CB  CYS A 181       0.702   6.922  -1.506  1.00  0.00           C
ATOM   2760  SG  CYS A 181       0.299   5.380  -2.368  1.00  0.00           S
ATOM   2761  H   CYS A 181      -1.124   5.961  -0.101  1.00  0.00           H
ATOM   2762  HA  CYS A 181      -0.324   8.500  -0.653  1.00  0.00           H
ATOM   2763  HB2 CYS A 181       1.181   6.710  -0.654  1.00  0.00           H
ATOM   2764  HB3 CYS A 181       1.290   7.483  -2.088  1.00  0.00           H
ATOM   2765  HG  CYS A 181       1.142   4.882  -2.572  1.00  0.00           H
ATOM   2766  N   HIS A 182      -2.306   7.543  -2.982  1.00  0.00           N
ATOM   2767  CA  HIS A 182      -3.082   8.021  -4.136  1.00  0.00           C
ATOM   2768  C   HIS A 182      -4.206   9.006  -3.773  1.00  0.00           C
ATOM   2769  O   HIS A 182      -4.810   9.615  -4.659  1.00  0.00           O
ATOM   2770  CB  HIS A 182      -3.635   6.824  -4.915  1.00  0.00           C
ATOM   2771  CG  HIS A 182      -2.550   5.937  -5.458  1.00  0.00           C
ATOM   2772  ND1 HIS A 182      -2.087   4.763  -4.897  1.00  0.00           N
ATOM   2773  CD2 HIS A 182      -1.803   6.170  -6.582  1.00  0.00           C
ATOM   2774  CE1 HIS A 182      -1.092   4.306  -5.674  1.00  0.00           C
ATOM   2775  NE2 HIS A 182      -0.882   5.133  -6.703  1.00  0.00           N
ATOM   2776  H   HIS A 182      -2.583   6.688  -2.545  1.00  0.00           H
ATOM   2777  HA  HIS A 182      -2.448   8.503  -4.741  1.00  0.00           H
ATOM   2778  HB2 HIS A 182      -4.183   7.165  -5.679  1.00  0.00           H
ATOM   2779  HB3 HIS A 182      -4.214   6.284  -4.304  1.00  0.00           H
ATOM   2780  HD2 HIS A 182      -1.902   6.946  -7.205  1.00  0.00           H
ATOM   2781  HE1 HIS A 182      -0.580   3.463  -5.507  1.00  0.00           H
ATOM   2782  HE2 HIS A 182      -0.194   5.028  -7.421  1.00  0.00           H
ATOM   2783  N   ALA A 183      -4.519   9.196  -2.486  1.00  0.00           N
ATOM   2784  CA  ALA A 183      -5.547  10.148  -2.074  1.00  0.00           C
ATOM   2785  C   ALA A 183      -5.135  11.593  -2.401  1.00  0.00           C
ATOM   2786  O   ALA A 183      -4.031  12.022  -2.065  1.00  0.00           O
ATOM   2787  CB  ALA A 183      -5.864   9.982  -0.585  1.00  0.00           C
ATOM   2788  H   ALA A 183      -4.035   8.671  -1.786  1.00  0.00           H
ATOM   2789  HA  ALA A 183      -6.379   9.943  -2.589  1.00  0.00           H
ATOM   2790  HB1 ALA A 183      -6.569  10.640  -0.319  1.00  0.00           H
ATOM   2791  HB2 ALA A 183      -6.194   9.053  -0.416  1.00  0.00           H
ATOM   2792  HB3 ALA A 183      -5.036  10.144  -0.048  1.00  0.00           H
ATOM   2793  N   LYS A 184      -6.060  12.354  -2.998  1.00  0.00           N
ATOM   2794  CA  LYS A 184      -5.884  13.784  -3.317  1.00  0.00           C
ATOM   2795  C   LYS A 184      -5.738  14.680  -2.083  1.00  0.00           C
ATOM   2796  O   LYS A 184      -5.103  15.722  -2.156  1.00  0.00           O
ATOM   2797  CB  LYS A 184      -7.054  14.261  -4.196  1.00  0.00           C
ATOM   2798  CG  LYS A 184      -8.409  14.213  -3.465  1.00  0.00           C
ATOM   2799  CD  LYS A 184      -9.554  14.587  -4.403  1.00  0.00           C
ATOM   2800  CE  LYS A 184     -10.881  14.429  -3.659  1.00  0.00           C
ATOM   2801  NZ  LYS A 184     -12.014  14.535  -4.605  1.00  0.00           N
ATOM   2802  H   LYS A 184      -6.929  11.925  -3.244  1.00  0.00           H
ATOM   2803  HA  LYS A 184      -5.046  13.872  -3.855  1.00  0.00           H
ATOM   2804  HB2 LYS A 184      -7.106  13.674  -5.004  1.00  0.00           H
ATOM   2805  HB3 LYS A 184      -6.877  15.204  -4.479  1.00  0.00           H
ATOM   2806  HG2 LYS A 184      -8.390  14.857  -2.700  1.00  0.00           H
ATOM   2807  HG3 LYS A 184      -8.560  13.287  -3.118  1.00  0.00           H
ATOM   2808  HD2 LYS A 184      -9.544  13.985  -5.201  1.00  0.00           H
ATOM   2809  HD3 LYS A 184      -9.447  15.536  -4.700  1.00  0.00           H
ATOM   2810  HE2 LYS A 184     -10.960  15.147  -2.968  1.00  0.00           H
ATOM   2811  HE3 LYS A 184     -10.905  13.534  -3.214  1.00  0.00           H
ATOM   2812  HZ1 LYS A 184     -12.875  14.430  -4.107  1.00  0.00           H
ATOM   2813  HZ2 LYS A 184     -11.994  15.430  -5.051  1.00  0.00           H
ATOM   2814  HZ3 LYS A 184     -11.939  13.816  -5.296  1.00  0.00           H
ATOM   2815  N   ASP A 185      -6.356  14.276  -0.975  1.00  0.00           N
ATOM   2816  CA  ASP A 185      -6.341  14.974   0.307  1.00  0.00           C
ATOM   2817  C   ASP A 185      -6.152  13.927   1.409  1.00  0.00           C
ATOM   2818  O   ASP A 185      -7.061  13.147   1.711  1.00  0.00           O
ATOM   2819  CB  ASP A 185      -7.643  15.775   0.460  1.00  0.00           C
ATOM   2820  CG  ASP A 185      -7.740  16.569   1.769  1.00  0.00           C
ATOM   2821  OD1 ASP A 185      -7.047  16.213   2.752  1.00  0.00           O
ATOM   2822  OD2 ASP A 185      -8.585  17.489   1.789  1.00  0.00           O
ATOM   2823  H   ASP A 185      -6.874  13.422  -1.025  1.00  0.00           H
ATOM   2824  HA  ASP A 185      -5.567  15.606   0.324  1.00  0.00           H
ATOM   2825  HB2 ASP A 185      -8.411  15.136   0.423  1.00  0.00           H
ATOM   2826  HB3 ASP A 185      -7.707  16.418  -0.303  1.00  0.00           H
ATOM   2827  N   LYS A 186      -4.939  13.878   1.971  1.00  0.00           N
ATOM   2828  CA  LYS A 186      -4.566  12.892   2.993  1.00  0.00           C
ATOM   2829  C   LYS A 186      -5.363  13.070   4.272  1.00  0.00           C
ATOM   2830  O   LYS A 186      -5.843  12.083   4.819  1.00  0.00           O
ATOM   2831  CB  LYS A 186      -3.069  12.987   3.325  1.00  0.00           C
ATOM   2832  CG  LYS A 186      -2.119  12.736   2.152  1.00  0.00           C
ATOM   2833  CD  LYS A 186      -2.383  11.408   1.441  1.00  0.00           C
ATOM   2834  CE  LYS A 186      -1.305  11.259   0.376  1.00  0.00           C
ATOM   2835  NZ  LYS A 186      -1.835  10.647  -0.838  1.00  0.00           N
ATOM   2836  H   LYS A 186      -4.253  14.545   1.681  1.00  0.00           H
ATOM   2837  HA  LYS A 186      -4.751  11.978   2.631  1.00  0.00           H
ATOM   2838  HB2 LYS A 186      -2.867  12.313   4.035  1.00  0.00           H
ATOM   2839  HB3 LYS A 186      -2.889  13.906   3.677  1.00  0.00           H
ATOM   2840  HG2 LYS A 186      -1.181  12.731   2.498  1.00  0.00           H
ATOM   2841  HG3 LYS A 186      -2.227  13.478   1.491  1.00  0.00           H
ATOM   2842  HD2 LYS A 186      -3.288  11.419   1.016  1.00  0.00           H
ATOM   2843  HD3 LYS A 186      -2.330  10.652   2.093  1.00  0.00           H
ATOM   2844  HE2 LYS A 186      -0.570  10.684   0.736  1.00  0.00           H
ATOM   2845  HE3 LYS A 186      -0.942  12.163   0.152  1.00  0.00           H
ATOM   2846  HZ1 LYS A 186      -1.104  10.563  -1.516  1.00  0.00           H
ATOM   2847  HZ2 LYS A 186      -2.196   9.739  -0.624  1.00  0.00           H
ATOM   2848  HZ3 LYS A 186      -2.568  11.219  -1.207  1.00  0.00           H
ATOM   2849  N   VAL A 187      -5.540  14.311   4.726  1.00  0.00           N
ATOM   2850  CA  VAL A 187      -6.284  14.592   5.957  1.00  0.00           C
ATOM   2851  C   VAL A 187      -7.721  14.132   5.784  1.00  0.00           C
ATOM   2852  O   VAL A 187      -8.214  13.386   6.620  1.00  0.00           O
ATOM   2853  CB  VAL A 187      -6.221  16.078   6.346  1.00  0.00           C
ATOM   2854  CG1 VAL A 187      -7.002  16.343   7.642  1.00  0.00           C
ATOM   2855  CG2 VAL A 187      -4.770  16.515   6.581  1.00  0.00           C
ATOM   2856  H   VAL A 187      -5.153  15.075   4.210  1.00  0.00           H
ATOM   2857  HA  VAL A 187      -5.874  14.059   6.697  1.00  0.00           H
ATOM   2858  HB  VAL A 187      -6.614  16.627   5.608  1.00  0.00           H
ATOM   2859 HG11 VAL A 187      -6.945  17.314   7.873  1.00  0.00           H
ATOM   2860 HG12 VAL A 187      -7.960  16.086   7.512  1.00  0.00           H
ATOM   2861 HG13 VAL A 187      -6.609  15.801   8.385  1.00  0.00           H
ATOM   2862 HG21 VAL A 187      -4.750  17.483   6.833  1.00  0.00           H
ATOM   2863 HG22 VAL A 187      -4.373  15.970   7.320  1.00  0.00           H
ATOM   2864 HG23 VAL A 187      -4.241  16.377   5.744  1.00  0.00           H
ATOM   2865  N   LYS A 188      -8.368  14.468   4.663  1.00  0.00           N
ATOM   2866  CA  LYS A 188      -9.744  14.037   4.396  1.00  0.00           C
ATOM   2867  C   LYS A 188      -9.878  12.520   4.250  1.00  0.00           C
ATOM   2868  O   LYS A 188     -10.825  11.946   4.780  1.00  0.00           O
ATOM   2869  CB  LYS A 188     -10.262  14.781   3.166  1.00  0.00           C
ATOM   2870  CG  LYS A 188     -11.773  14.599   3.032  1.00  0.00           C
ATOM   2871  CD  LYS A 188     -12.330  15.494   1.926  1.00  0.00           C
ATOM   2872  CE  LYS A 188     -13.851  15.352   1.963  1.00  0.00           C
ATOM   2873  NZ  LYS A 188     -14.474  15.758   0.689  1.00  0.00           N
ATOM   2874  H   LYS A 188      -7.898  15.032   3.984  1.00  0.00           H
ATOM   2875  HA  LYS A 188     -10.304  14.316   5.176  1.00  0.00           H
ATOM   2876  HB2 LYS A 188      -9.813  14.420   2.349  1.00  0.00           H
ATOM   2877  HB3 LYS A 188     -10.054  15.755   3.258  1.00  0.00           H
ATOM   2878  HG2 LYS A 188     -12.210  14.838   3.899  1.00  0.00           H
ATOM   2879  HG3 LYS A 188     -11.970  13.644   2.811  1.00  0.00           H
ATOM   2880  HD2 LYS A 188     -11.979  15.201   1.037  1.00  0.00           H
ATOM   2881  HD3 LYS A 188     -12.069  16.445   2.090  1.00  0.00           H
ATOM   2882  HE2 LYS A 188     -14.211  15.928   2.697  1.00  0.00           H
ATOM   2883  HE3 LYS A 188     -14.082  14.396   2.145  1.00  0.00           H
ATOM   2884  HZ1 LYS A 188     -15.466  15.651   0.754  1.00  0.00           H
ATOM   2885  HZ2 LYS A 188     -14.254  16.715   0.500  1.00  0.00           H
ATOM   2886  HZ3 LYS A 188     -14.124  15.183  -0.051  1.00  0.00           H
ATOM   2887  N   CYS A 189      -8.932  11.869   3.573  1.00  0.00           N
ATOM   2888  CA  CYS A 189      -8.857  10.409   3.494  1.00  0.00           C
ATOM   2889  C   CYS A 189      -8.789   9.781   4.893  1.00  0.00           C
ATOM   2890  O   CYS A 189      -9.598   8.920   5.234  1.00  0.00           O
ATOM   2891  CB  CYS A 189      -7.631  10.050   2.645  1.00  0.00           C
ATOM   2892  SG  CYS A 189      -7.376   8.257   2.581  1.00  0.00           S
ATOM   2893  H   CYS A 189      -8.237  12.406   3.094  1.00  0.00           H
ATOM   2894  HA  CYS A 189      -9.677  10.071   3.031  1.00  0.00           H
ATOM   2895  HB2 CYS A 189      -6.821  10.480   3.044  1.00  0.00           H
ATOM   2896  HB3 CYS A 189      -7.767  10.393   1.716  1.00  0.00           H
ATOM   2897  HG  CYS A 189      -6.572   8.054   2.022  1.00  0.00           H
ATOM   2898  N   TYR A 190      -7.866  10.242   5.737  1.00  0.00           N
ATOM   2899  CA  TYR A 190      -7.729   9.733   7.099  1.00  0.00           C
ATOM   2900  C   TYR A 190      -8.931  10.098   7.975  1.00  0.00           C
ATOM   2901  O   TYR A 190      -9.341   9.277   8.787  1.00  0.00           O
ATOM   2902  CB  TYR A 190      -6.399  10.211   7.697  1.00  0.00           C
ATOM   2903  CG  TYR A 190      -5.151   9.822   6.920  1.00  0.00           C
ATOM   2904  CD1 TYR A 190      -5.099   8.622   6.179  1.00  0.00           C
ATOM   2905  CD2 TYR A 190      -4.034  10.682   6.935  1.00  0.00           C
ATOM   2906  CE1 TYR A 190      -3.955   8.307   5.429  1.00  0.00           C
ATOM   2907  CE2 TYR A 190      -2.879  10.362   6.194  1.00  0.00           C
ATOM   2908  CZ  TYR A 190      -2.852   9.179   5.426  1.00  0.00           C
ATOM   2909  OH  TYR A 190      -1.766   8.834   4.701  1.00  0.00           O
ATOM   2910  H   TYR A 190      -7.245  10.962   5.427  1.00  0.00           H
ATOM   2911  HA  TYR A 190      -7.691   8.735   7.043  1.00  0.00           H
ATOM   2912  HB2 TYR A 190      -6.320   9.828   8.617  1.00  0.00           H
ATOM   2913  HB3 TYR A 190      -6.428  11.209   7.753  1.00  0.00           H
ATOM   2914  HD1 TYR A 190      -5.878   7.995   6.188  1.00  0.00           H
ATOM   2915  HD2 TYR A 190      -4.062  11.524   7.474  1.00  0.00           H
ATOM   2916  HE1 TYR A 190      -3.924   7.461   4.896  1.00  0.00           H
ATOM   2917  HE2 TYR A 190      -2.084  10.969   6.212  1.00  0.00           H
ATOM   2918  HH  TYR A 190      -1.761   7.978   4.185  1.00  0.00           H
ATOM   2919  N   SER A 191      -9.563  11.258   7.784  1.00  0.00           N
ATOM   2920  CA  SER A 191     -10.804  11.624   8.478  1.00  0.00           C
ATOM   2921  C   SER A 191     -11.964  10.694   8.127  1.00  0.00           C
ATOM   2922  O   SER A 191     -12.763  10.376   9.004  1.00  0.00           O
ATOM   2923  CB  SER A 191     -11.215  13.060   8.154  1.00  0.00           C
ATOM   2924  OG  SER A 191     -10.302  13.983   8.709  1.00  0.00           O
ATOM   2925  H   SER A 191      -9.171  11.911   7.135  1.00  0.00           H
ATOM   2926  HA  SER A 191     -10.641  11.561   9.463  1.00  0.00           H
ATOM   2927  HB2 SER A 191     -12.125  13.233   8.531  1.00  0.00           H
ATOM   2928  HB3 SER A 191     -11.237  13.178   7.161  1.00  0.00           H
ATOM   2929  HG  SER A 191      -9.390  13.817   8.333  1.00  0.00           H
ATOM   2930  N   GLU A 192     -12.051  10.208   6.889  1.00  0.00           N
ATOM   2931  CA  GLU A 192     -13.054   9.207   6.512  1.00  0.00           C
ATOM   2932  C   GLU A 192     -12.779   7.851   7.163  1.00  0.00           C
ATOM   2933  O   GLU A 192     -13.694   7.254   7.729  1.00  0.00           O
ATOM   2934  CB  GLU A 192     -13.131   9.074   4.985  1.00  0.00           C
ATOM   2935  CG  GLU A 192     -13.949  10.202   4.350  1.00  0.00           C
ATOM   2936  CD  GLU A 192     -15.417  10.100   4.769  1.00  0.00           C
ATOM   2937  OE1 GLU A 192     -15.852  10.824   5.688  1.00  0.00           O
ATOM   2938  OE2 GLU A 192     -16.124   9.226   4.225  1.00  0.00           O
ATOM   2939  H   GLU A 192     -11.411  10.537   6.194  1.00  0.00           H
ATOM   2940  HA  GLU A 192     -13.944   9.528   6.837  1.00  0.00           H
ATOM   2941  HB2 GLU A 192     -13.558   8.199   4.759  1.00  0.00           H
ATOM   2942  HB3 GLU A 192     -12.204   9.099   4.612  1.00  0.00           H
ATOM   2943  HG2 GLU A 192     -13.885  10.134   3.354  1.00  0.00           H
ATOM   2944  HG3 GLU A 192     -13.582  11.083   4.648  1.00  0.00           H
ATOM   2945  N   VAL A 193     -11.518   7.401   7.192  1.00  0.00           N
ATOM   2946  CA  VAL A 193     -11.144   6.188   7.943  1.00  0.00           C
ATOM   2947  C   VAL A 193     -11.473   6.358   9.429  1.00  0.00           C
ATOM   2948  O   VAL A 193     -12.091   5.486  10.039  1.00  0.00           O
ATOM   2949  CB  VAL A 193      -9.663   5.815   7.753  1.00  0.00           C
ATOM   2950  CG1 VAL A 193      -9.339   4.505   8.483  1.00  0.00           C
ATOM   2951  CG2 VAL A 193      -9.337   5.586   6.274  1.00  0.00           C
ATOM   2952  H   VAL A 193     -10.811   7.901   6.691  1.00  0.00           H
ATOM   2953  HA  VAL A 193     -11.696   5.431   7.593  1.00  0.00           H
ATOM   2954  HB  VAL A 193      -9.086   6.548   8.112  1.00  0.00           H
ATOM   2955 HG11 VAL A 193      -8.374   4.278   8.349  1.00  0.00           H
ATOM   2956 HG12 VAL A 193      -9.523   4.613   9.460  1.00  0.00           H
ATOM   2957 HG13 VAL A 193      -9.908   3.769   8.116  1.00  0.00           H
ATOM   2958 HG21 VAL A 193      -8.371   5.346   6.179  1.00  0.00           H
ATOM   2959 HG22 VAL A 193      -9.902   4.841   5.920  1.00  0.00           H
ATOM   2960 HG23 VAL A 193      -9.525   6.422   5.758  1.00  0.00           H
ATOM   2961  N   PHE A 194     -11.136   7.513  10.006  1.00  0.00           N
ATOM   2962  CA  PHE A 194     -11.477   7.866  11.379  1.00  0.00           C
ATOM   2963  C   PHE A 194     -12.989   7.822  11.610  1.00  0.00           C
ATOM   2964  O   PHE A 194     -13.440   7.306  12.631  1.00  0.00           O
ATOM   2965  CB  PHE A 194     -10.938   9.265  11.704  1.00  0.00           C
ATOM   2966  CG  PHE A 194     -11.150   9.676  13.144  1.00  0.00           C
ATOM   2967  CD1 PHE A 194     -12.349  10.302  13.537  1.00  0.00           C
ATOM   2968  CD2 PHE A 194     -10.138   9.445  14.088  1.00  0.00           C
ATOM   2969  CE1 PHE A 194     -12.535  10.698  14.874  1.00  0.00           C
ATOM   2970  CE2 PHE A 194     -10.318   9.856  15.417  1.00  0.00           C
ATOM   2971  CZ  PHE A 194     -11.512  10.483  15.813  1.00  0.00           C
ATOM   2972  H   PHE A 194     -10.619   8.176   9.465  1.00  0.00           H
ATOM   2973  HA  PHE A 194     -11.042   7.208  11.994  1.00  0.00           H
ATOM   2974  HB2 PHE A 194     -11.401   9.927  11.115  1.00  0.00           H
ATOM   2975  HB3 PHE A 194      -9.957   9.278  11.513  1.00  0.00           H
ATOM   2976  HD1 PHE A 194     -13.070  10.465  12.864  1.00  0.00           H
ATOM   2977  HD2 PHE A 194      -9.291   8.989  13.814  1.00  0.00           H
ATOM   2978  HE1 PHE A 194     -13.392  11.131  15.155  1.00  0.00           H
ATOM   2979  HE2 PHE A 194      -9.592   9.702  16.087  1.00  0.00           H
ATOM   2980  HZ  PHE A 194     -11.633  10.776  16.762  1.00  0.00           H
ATOM   2981  N   ARG A 195     -13.799   8.343  10.685  1.00  0.00           N
ATOM   2982  CA  ARG A 195     -15.262   8.363  10.797  1.00  0.00           C
ATOM   2983  C   ARG A 195     -15.843   6.950  10.846  1.00  0.00           C
ATOM   2984  O   ARG A 195     -16.653   6.670  11.732  1.00  0.00           O
ATOM   2985  CB  ARG A 195     -15.837   9.180   9.628  1.00  0.00           C
ATOM   2986  CG  ARG A 195     -17.362   9.337   9.721  1.00  0.00           C
ATOM   2987  CD  ARG A 195     -17.935  10.100   8.520  1.00  0.00           C
ATOM   2988  NE  ARG A 195     -17.703   9.400   7.247  1.00  0.00           N
ATOM   2989  CZ  ARG A 195     -18.314   8.321   6.803  1.00  0.00           C
ATOM   2990  NH1 ARG A 195     -19.259   7.717   7.449  1.00  0.00           N
ATOM   2991  NH2 ARG A 195     -17.997   7.818   5.656  1.00  0.00           N
ATOM   2992  H   ARG A 195     -13.384   8.743   9.868  1.00  0.00           H
ATOM   2993  HA  ARG A 195     -15.502   8.828  11.649  1.00  0.00           H
ATOM   2994  HB2 ARG A 195     -15.613   8.716   8.771  1.00  0.00           H
ATOM   2995  HB3 ARG A 195     -15.419  10.089   9.634  1.00  0.00           H
ATOM   2996  HG2 ARG A 195     -17.585   9.837  10.558  1.00  0.00           H
ATOM   2997  HG3 ARG A 195     -17.779   8.429   9.755  1.00  0.00           H
ATOM   2998  HD2 ARG A 195     -17.501  11.000   8.475  1.00  0.00           H
ATOM   2999  HD3 ARG A 195     -18.920  10.211   8.650  1.00  0.00           H
ATOM   3000  HE  ARG A 195     -17.001   9.788   6.650  1.00  0.00           H
ATOM   3001 HH11 ARG A 195     -19.687   6.900   7.062  1.00  0.00           H
ATOM   3002 HH12 ARG A 195     -19.561   8.067   8.336  1.00  0.00           H
ATOM   3003 HH21 ARG A 195     -18.464   6.999   5.323  1.00  0.00           H
ATOM   3004 HH22 ARG A 195     -17.285   8.248   5.101  1.00  0.00           H
ATOM   3005  N   VAL A 196     -15.419   6.065   9.943  1.00  0.00           N
ATOM   3006  CA  VAL A 196     -16.043   4.742   9.754  1.00  0.00           C
ATOM   3007  C   VAL A 196     -15.644   3.715  10.816  1.00  0.00           C
ATOM   3008  O   VAL A 196     -16.448   2.840  11.135  1.00  0.00           O
ATOM   3009  CB  VAL A 196     -15.808   4.188   8.335  1.00  0.00           C
ATOM   3010  CG1 VAL A 196     -16.343   5.153   7.270  1.00  0.00           C
ATOM   3011  CG2 VAL A 196     -14.341   3.861   8.044  1.00  0.00           C
ATOM   3012  H   VAL A 196     -14.640   6.310   9.366  1.00  0.00           H
ATOM   3013  HA  VAL A 196     -17.029   4.877   9.846  1.00  0.00           H
ATOM   3014  HB  VAL A 196     -16.326   3.337   8.256  1.00  0.00           H
ATOM   3015 HG11 VAL A 196     -16.178   4.771   6.361  1.00  0.00           H
ATOM   3016 HG12 VAL A 196     -17.325   5.285   7.403  1.00  0.00           H
ATOM   3017 HG13 VAL A 196     -15.874   6.033   7.352  1.00  0.00           H
ATOM   3018 HG21 VAL A 196     -14.257   3.508   7.112  1.00  0.00           H
ATOM   3019 HG22 VAL A 196     -13.790   4.690   8.137  1.00  0.00           H
ATOM   3020 HG23 VAL A 196     -14.018   3.171   8.692  1.00  0.00           H
ATOM   3021  N   ILE A 197     -14.456   3.810  11.420  1.00  0.00           N
ATOM   3022  CA  ILE A 197     -14.041   2.870  12.476  1.00  0.00           C
ATOM   3023  C   ILE A 197     -14.627   3.245  13.848  1.00  0.00           C
ATOM   3024  O   ILE A 197     -14.878   4.416  14.148  1.00  0.00           O
ATOM   3025  CB  ILE A 197     -12.514   2.669  12.521  1.00  0.00           C
ATOM   3026  CG1 ILE A 197     -11.792   3.915  13.070  1.00  0.00           C
ATOM   3027  CG2 ILE A 197     -11.976   2.200  11.158  1.00  0.00           C
ATOM   3028  CD1 ILE A 197     -10.280   3.737  13.179  1.00  0.00           C
ATOM   3029  H   ILE A 197     -13.830   4.541  11.147  1.00  0.00           H
ATOM   3030  HA  ILE A 197     -14.435   1.983  12.234  1.00  0.00           H
ATOM   3031  HB  ILE A 197     -12.341   1.927  13.169  1.00  0.00           H
ATOM   3032 HG12 ILE A 197     -12.154   4.117  13.980  1.00  0.00           H
ATOM   3033 HG13 ILE A 197     -11.978   4.685  12.459  1.00  0.00           H
ATOM   3034 HG21 ILE A 197     -10.985   2.078  11.215  1.00  0.00           H
ATOM   3035 HG22 ILE A 197     -12.406   1.331  10.911  1.00  0.00           H
ATOM   3036 HG23 ILE A 197     -12.188   2.886  10.462  1.00  0.00           H
ATOM   3037 HD11 ILE A 197      -9.871   4.575  13.539  1.00  0.00           H
ATOM   3038 HD12 ILE A 197     -10.078   2.976  13.795  1.00  0.00           H
ATOM   3039 HD13 ILE A 197      -9.901   3.543  12.274  1.00  0.00           H
ATOM   3040  N   LYS A 198     -14.857   2.258  14.716  1.00  0.00           N
ATOM   3041  CA  LYS A 198     -15.387   2.445  16.076  1.00  0.00           C
ATOM   3042  C   LYS A 198     -14.384   3.184  16.976  1.00  0.00           C
ATOM   3043  O   LYS A 198     -13.173   3.005  16.825  1.00  0.00           O
ATOM   3044  CB  LYS A 198     -15.739   1.080  16.690  1.00  0.00           C
ATOM   3045  CG  LYS A 198     -17.002   0.457  16.082  1.00  0.00           C
ATOM   3046  CD  LYS A 198     -17.151  -1.011  16.501  1.00  0.00           C
ATOM   3047  CE  LYS A 198     -18.306  -1.667  15.739  1.00  0.00           C
ATOM   3048  NZ  LYS A 198     -18.276  -3.144  15.865  1.00  0.00           N
ATOM   3049  H   LYS A 198     -14.655   1.324  14.421  1.00  0.00           H
ATOM   3050  HA  LYS A 198     -16.223   2.991  16.018  1.00  0.00           H
ATOM   3051  HB2 LYS A 198     -15.884   1.200  17.672  1.00  0.00           H
ATOM   3052  HB3 LYS A 198     -14.972   0.456  16.540  1.00  0.00           H
ATOM   3053  HG2 LYS A 198     -16.944   0.508  15.085  1.00  0.00           H
ATOM   3054  HG3 LYS A 198     -17.802   0.969  16.395  1.00  0.00           H
ATOM   3055  HD2 LYS A 198     -17.335  -1.057  17.483  1.00  0.00           H
ATOM   3056  HD3 LYS A 198     -16.302  -1.500  16.298  1.00  0.00           H
ATOM   3057  HE2 LYS A 198     -18.237  -1.423  14.772  1.00  0.00           H
ATOM   3058  HE3 LYS A 198     -19.172  -1.328  16.107  1.00  0.00           H
ATOM   3059  HZ1 LYS A 198     -19.042  -3.538  15.357  1.00  0.00           H
ATOM   3060  HZ2 LYS A 198     -17.415  -3.493  15.494  1.00  0.00           H
ATOM   3061  HZ3 LYS A 198     -18.350  -3.398  16.829  1.00  0.00           H
ATOM   3062  N   PRO A 199     -14.843   3.990  17.952  1.00  0.00           N
ATOM   3063  CA  PRO A 199     -13.964   4.550  18.976  1.00  0.00           C
ATOM   3064  C   PRO A 199     -13.176   3.458  19.705  1.00  0.00           C
ATOM   3065  O   PRO A 199     -13.715   2.394  19.990  1.00  0.00           O
ATOM   3066  CB  PRO A 199     -14.873   5.329  19.932  1.00  0.00           C
ATOM   3067  CG  PRO A 199     -16.106   5.634  19.082  1.00  0.00           C
ATOM   3068  CD  PRO A 199     -16.215   4.397  18.196  1.00  0.00           C
ATOM   3069  HA  PRO A 199     -13.322   5.184  18.545  1.00  0.00           H
ATOM   3070  HB2 PRO A 199     -15.116   4.773  20.727  1.00  0.00           H
ATOM   3071  HB3 PRO A 199     -14.432   6.173  20.237  1.00  0.00           H
ATOM   3072  HG2 PRO A 199     -16.920   5.742  19.653  1.00  0.00           H
ATOM   3073  HG3 PRO A 199     -15.971   6.460  18.534  1.00  0.00           H
ATOM   3074  HD2 PRO A 199     -16.719   3.672  18.665  1.00  0.00           H
ATOM   3075  HD3 PRO A 199     -16.674   4.620  17.336  1.00  0.00           H
ATOM   3076  N   GLY A 200     -11.908   3.724  20.011  1.00  0.00           N
ATOM   3077  CA  GLY A 200     -11.008   2.779  20.671  1.00  0.00           C
ATOM   3078  C   GLY A 200     -10.291   1.807  19.729  1.00  0.00           C
ATOM   3079  O   GLY A 200      -9.366   1.135  20.179  1.00  0.00           O
ATOM   3080  H   GLY A 200     -11.548   4.627  19.775  1.00  0.00           H
ATOM   3081  HA2 GLY A 200     -11.544   2.242  21.322  1.00  0.00           H
ATOM   3082  HA3 GLY A 200     -10.314   3.304  21.164  1.00  0.00           H
ATOM   3083  N   THR A 201     -10.652   1.745  18.444  1.00  0.00           N
ATOM   3084  CA  THR A 201     -10.034   0.837  17.458  1.00  0.00           C
ATOM   3085  C   THR A 201      -8.868   1.485  16.708  1.00  0.00           C
ATOM   3086  O   THR A 201      -8.621   2.691  16.829  1.00  0.00           O
ATOM   3087  CB  THR A 201     -11.063   0.268  16.474  1.00  0.00           C
ATOM   3088  OG1 THR A 201     -11.552   1.279  15.631  1.00  0.00           O
ATOM   3089  CG2 THR A 201     -12.234  -0.403  17.189  1.00  0.00           C
ATOM   3090  H   THR A 201     -11.385   2.350  18.132  1.00  0.00           H
ATOM   3091  HA  THR A 201      -9.659   0.063  17.968  1.00  0.00           H
ATOM   3092  HB  THR A 201     -10.608  -0.419  15.907  1.00  0.00           H
ATOM   3093  HG1 THR A 201     -12.221   0.890  14.997  1.00  0.00           H
ATOM   3094 HG21 THR A 201     -12.878  -0.759  16.512  1.00  0.00           H
ATOM   3095 HG22 THR A 201     -11.893  -1.156  17.752  1.00  0.00           H
ATOM   3096 HG23 THR A 201     -12.697   0.266  17.771  1.00  0.00           H
ATOM   3097  N   CYS A 202      -8.112   0.675  15.962  1.00  0.00           N
ATOM   3098  CA  CYS A 202      -6.904   1.107  15.264  1.00  0.00           C
ATOM   3099  C   CYS A 202      -7.067   1.101  13.740  1.00  0.00           C
ATOM   3100  O   CYS A 202      -7.709   0.225  13.159  1.00  0.00           O
ATOM   3101  CB  CYS A 202      -5.709   0.245  15.696  1.00  0.00           C
ATOM   3102  SG  CYS A 202      -5.281   0.552  17.436  1.00  0.00           S
ATOM   3103  H   CYS A 202      -8.389  -0.282  15.877  1.00  0.00           H
ATOM   3104  HA  CYS A 202      -6.714   2.048  15.544  1.00  0.00           H
ATOM   3105  HB2 CYS A 202      -4.921   0.466  15.121  1.00  0.00           H
ATOM   3106  HB3 CYS A 202      -5.944  -0.720  15.582  1.00  0.00           H
ATOM   3107  HG  CYS A 202      -4.612   1.293  17.489  1.00  0.00           H
ATOM   3108  N   PHE A 203      -6.390   2.058  13.113  1.00  0.00           N
ATOM   3109  CA  PHE A 203      -6.011   2.045  11.711  1.00  0.00           C
ATOM   3110  C   PHE A 203      -4.519   1.705  11.616  1.00  0.00           C
ATOM   3111  O   PHE A 203      -3.692   2.349  12.271  1.00  0.00           O
ATOM   3112  CB  PHE A 203      -6.344   3.409  11.092  1.00  0.00           C
ATOM   3113  CG  PHE A 203      -5.963   3.588   9.633  1.00  0.00           C
ATOM   3114  CD1 PHE A 203      -5.621   4.866   9.154  1.00  0.00           C
ATOM   3115  CD2 PHE A 203      -6.006   2.507   8.729  1.00  0.00           C
ATOM   3116  CE1 PHE A 203      -5.324   5.055   7.792  1.00  0.00           C
ATOM   3117  CE2 PHE A 203      -5.690   2.695   7.377  1.00  0.00           C
ATOM   3118  CZ  PHE A 203      -5.340   3.968   6.906  1.00  0.00           C
ATOM   3119  H   PHE A 203      -6.119   2.855  13.653  1.00  0.00           H
ATOM   3120  HA  PHE A 203      -6.536   1.337  11.239  1.00  0.00           H
ATOM   3121  HB2 PHE A 203      -5.866   4.110  11.621  1.00  0.00           H
ATOM   3122  HB3 PHE A 203      -7.331   3.548  11.170  1.00  0.00           H
ATOM   3123  HD1 PHE A 203      -5.589   5.642   9.784  1.00  0.00           H
ATOM   3124  HD2 PHE A 203      -6.264   1.598   9.056  1.00  0.00           H
ATOM   3125  HE1 PHE A 203      -5.100   5.969   7.454  1.00  0.00           H
ATOM   3126  HE2 PHE A 203      -5.714   1.919   6.747  1.00  0.00           H
ATOM   3127  HZ  PHE A 203      -5.103   4.100   5.944  1.00  0.00           H
ATOM   3128  N   VAL A 204      -4.180   0.672  10.846  1.00  0.00           N
ATOM   3129  CA  VAL A 204      -2.793   0.261  10.590  1.00  0.00           C
ATOM   3130  C   VAL A 204      -2.497   0.301   9.102  1.00  0.00           C
ATOM   3131  O   VAL A 204      -3.296  -0.166   8.301  1.00  0.00           O
ATOM   3132  CB  VAL A 204      -2.461  -1.120  11.181  1.00  0.00           C
ATOM   3133  CG1 VAL A 204      -2.517  -1.079  12.710  1.00  0.00           C
ATOM   3134  CG2 VAL A 204      -3.383  -2.240  10.682  1.00  0.00           C
ATOM   3135  H   VAL A 204      -4.913   0.145  10.417  1.00  0.00           H
ATOM   3136  HA  VAL A 204      -2.195   0.929  11.033  1.00  0.00           H
ATOM   3137  HB  VAL A 204      -1.525  -1.351  10.914  1.00  0.00           H
ATOM   3138 HG11 VAL A 204      -2.299  -1.984  13.076  1.00  0.00           H
ATOM   3139 HG12 VAL A 204      -1.853  -0.413  13.050  1.00  0.00           H
ATOM   3140 HG13 VAL A 204      -3.436  -0.814  13.003  1.00  0.00           H
ATOM   3141 HG21 VAL A 204      -3.113  -3.106  11.103  1.00  0.00           H
ATOM   3142 HG22 VAL A 204      -4.328  -2.029  10.930  1.00  0.00           H
ATOM   3143 HG23 VAL A 204      -3.308  -2.315   9.688  1.00  0.00           H
ATOM   3144  N   LEU A 205      -1.362   0.853   8.701  1.00  0.00           N
ATOM   3145  CA  LEU A 205      -1.074   1.011   7.280  1.00  0.00           C
ATOM   3146  C   LEU A 205       0.401   0.909   6.957  1.00  0.00           C
ATOM   3147  O   LEU A 205       1.233   1.163   7.824  1.00  0.00           O
ATOM   3148  CB  LEU A 205      -1.681   2.312   6.710  1.00  0.00           C
ATOM   3149  CG  LEU A 205      -1.088   3.635   7.229  1.00  0.00           C
ATOM   3150  CD1 LEU A 205      -1.491   4.784   6.304  1.00  0.00           C
ATOM   3151  CD2 LEU A 205      -1.610   3.963   8.628  1.00  0.00           C
ATOM   3152  H   LEU A 205      -0.696   1.164   9.379  1.00  0.00           H
ATOM   3153  HA  LEU A 205      -1.525   0.253   6.809  1.00  0.00           H
ATOM   3154  HB2 LEU A 205      -2.657   2.312   6.927  1.00  0.00           H
ATOM   3155  HB3 LEU A 205      -1.560   2.294   5.718  1.00  0.00           H
ATOM   3156  HG  LEU A 205      -0.091   3.564   7.255  1.00  0.00           H
ATOM   3157 HD11 LEU A 205      -1.103   5.640   6.647  1.00  0.00           H
ATOM   3158 HD12 LEU A 205      -1.146   4.607   5.382  1.00  0.00           H
ATOM   3159 HD13 LEU A 205      -2.488   4.857   6.278  1.00  0.00           H
ATOM   3160 HD21 LEU A 205      -1.210   4.825   8.940  1.00  0.00           H
ATOM   3161 HD22 LEU A 205      -2.606   4.049   8.601  1.00  0.00           H
ATOM   3162 HD23 LEU A 205      -1.356   3.230   9.259  1.00  0.00           H
ATOM   3163  N   TYR A 206       0.674   0.585   5.697  1.00  0.00           N
ATOM   3164  CA  TYR A 206       1.933   0.871   5.020  1.00  0.00           C
ATOM   3165  C   TYR A 206       1.705   1.991   4.014  1.00  0.00           C
ATOM   3166  O   TYR A 206       0.767   1.915   3.220  1.00  0.00           O
ATOM   3167  CB  TYR A 206       2.458  -0.382   4.313  1.00  0.00           C
ATOM   3168  CG  TYR A 206       2.788  -1.523   5.248  1.00  0.00           C
ATOM   3169  CD1 TYR A 206       3.698  -1.326   6.302  1.00  0.00           C
ATOM   3170  CD2 TYR A 206       2.198  -2.787   5.060  1.00  0.00           C
ATOM   3171  CE1 TYR A 206       3.994  -2.391   7.172  1.00  0.00           C
ATOM   3172  CE2 TYR A 206       2.517  -3.856   5.915  1.00  0.00           C
ATOM   3173  CZ  TYR A 206       3.416  -3.653   6.975  1.00  0.00           C
ATOM   3174  OH  TYR A 206       3.782  -4.666   7.799  1.00  0.00           O
ATOM   3175  H   TYR A 206      -0.036   0.111   5.176  1.00  0.00           H
ATOM   3176  HA  TYR A 206       2.606   1.171   5.696  1.00  0.00           H
ATOM   3177  HB2 TYR A 206       3.288  -0.136   3.812  1.00  0.00           H
ATOM   3178  HB3 TYR A 206       1.760  -0.695   3.669  1.00  0.00           H
ATOM   3179  HD1 TYR A 206       4.132  -0.434   6.432  1.00  0.00           H
ATOM   3180  HD2 TYR A 206       1.548  -2.925   4.313  1.00  0.00           H
ATOM   3181  HE1 TYR A 206       4.622  -2.247   7.937  1.00  0.00           H
ATOM   3182  HE2 TYR A 206       2.106  -4.756   5.769  1.00  0.00           H
ATOM   3183  HH  TYR A 206       3.385  -5.576   7.680  1.00  0.00           H
ATOM   3184  N   GLU A 207       2.552   3.013   4.055  1.00  0.00           N
ATOM   3185  CA  GLU A 207       2.457   4.176   3.181  1.00  0.00           C
ATOM   3186  C   GLU A 207       3.753   4.404   2.401  1.00  0.00           C
ATOM   3187  O   GLU A 207       4.856   4.165   2.908  1.00  0.00           O
ATOM   3188  CB  GLU A 207       2.054   5.404   4.020  1.00  0.00           C
ATOM   3189  CG  GLU A 207       1.691   6.657   3.209  1.00  0.00           C
ATOM   3190  CD  GLU A 207       0.454   6.453   2.329  1.00  0.00           C
ATOM   3191  OE1 GLU A 207       0.520   5.663   1.364  1.00  0.00           O
ATOM   3192  OE2 GLU A 207      -0.591   7.077   2.612  1.00  0.00           O
ATOM   3193  H   GLU A 207       3.296   2.983   4.722  1.00  0.00           H
ATOM   3194  HA  GLU A 207       1.727   4.004   2.519  1.00  0.00           H
ATOM   3195  HB2 GLU A 207       2.820   5.634   4.620  1.00  0.00           H
ATOM   3196  HB3 GLU A 207       1.260   5.153   4.575  1.00  0.00           H
ATOM   3197  HG2 GLU A 207       2.465   6.894   2.622  1.00  0.00           H
ATOM   3198  HG3 GLU A 207       1.512   7.408   3.844  1.00  0.00           H
ATOM   3199  N   TRP A 208       3.604   4.908   1.176  1.00  0.00           N
ATOM   3200  CA  TRP A 208       4.722   5.398   0.377  1.00  0.00           C
ATOM   3201  C   TRP A 208       5.119   6.796   0.836  1.00  0.00           C
ATOM   3202  O   TRP A 208       4.316   7.727   0.778  1.00  0.00           O
ATOM   3203  CB  TRP A 208       4.346   5.415  -1.101  1.00  0.00           C
ATOM   3204  CG  TRP A 208       4.358   4.095  -1.800  1.00  0.00           C
ATOM   3205  CD1 TRP A 208       4.106   2.881  -1.258  1.00  0.00           C
ATOM   3206  CD2 TRP A 208       4.601   3.851  -3.215  1.00  0.00           C
ATOM   3207  NE1 TRP A 208       4.146   1.918  -2.245  1.00  0.00           N
ATOM   3208  CE2 TRP A 208       4.386   2.469  -3.475  1.00  0.00           C
ATOM   3209  CE3 TRP A 208       4.979   4.657  -4.307  1.00  0.00           C
ATOM   3210  CZ2 TRP A 208       4.426   1.930  -4.761  1.00  0.00           C
ATOM   3211  CZ3 TRP A 208       5.090   4.111  -5.599  1.00  0.00           C
ATOM   3212  CH2 TRP A 208       4.795   2.756  -5.833  1.00  0.00           C
ATOM   3213  H   TRP A 208       2.684   4.952   0.787  1.00  0.00           H
ATOM   3214  HA  TRP A 208       5.501   4.784   0.504  1.00  0.00           H
ATOM   3215  HB2 TRP A 208       4.991   6.016  -1.573  1.00  0.00           H
ATOM   3216  HB3 TRP A 208       3.423   5.792  -1.177  1.00  0.00           H
ATOM   3217  HD1 TRP A 208       3.919   2.708  -0.291  1.00  0.00           H
ATOM   3218  HE1 TRP A 208       4.016   0.940  -2.082  1.00  0.00           H
ATOM   3219  HE3 TRP A 208       5.171   5.628  -4.162  1.00  0.00           H
ATOM   3220  HZ2 TRP A 208       4.195   0.969  -4.916  1.00  0.00           H
ATOM   3221  HZ3 TRP A 208       5.382   4.692  -6.359  1.00  0.00           H
ATOM   3222  HH2 TRP A 208       4.848   2.383  -6.759  1.00  0.00           H
ATOM   3223  N   CYS A 209       6.370   6.952   1.260  1.00  0.00           N
ATOM   3224  CA  CYS A 209       6.856   8.201   1.831  1.00  0.00           C
ATOM   3225  C   CYS A 209       8.275   8.537   1.374  1.00  0.00           C
ATOM   3226  O   CYS A 209       9.137   7.668   1.221  1.00  0.00           O
ATOM   3227  CB  CYS A 209       6.839   8.099   3.360  1.00  0.00           C
ATOM   3228  SG  CYS A 209       5.159   8.059   4.035  1.00  0.00           S
ATOM   3229  H   CYS A 209       7.002   6.181   1.184  1.00  0.00           H
ATOM   3230  HA  CYS A 209       6.245   8.941   1.552  1.00  0.00           H
ATOM   3231  HB2 CYS A 209       7.318   8.891   3.739  1.00  0.00           H
ATOM   3232  HB3 CYS A 209       7.313   7.261   3.631  1.00  0.00           H
ATOM   3233  HG  CYS A 209       5.202   7.992   5.032  1.00  0.00           H
ATOM   3234  N   MET A 210       8.555   9.837   1.300  1.00  0.00           N
ATOM   3235  CA  MET A 210       9.921  10.346   1.321  1.00  0.00           C
ATOM   3236  C   MET A 210      10.482  10.266   2.748  1.00  0.00           C
ATOM   3237  O   MET A 210       9.842  10.704   3.711  1.00  0.00           O
ATOM   3238  CB  MET A 210       9.984  11.772   0.759  1.00  0.00           C
ATOM   3239  CG  MET A 210       9.412  11.896  -0.660  1.00  0.00           C
ATOM   3240  SD  MET A 210      10.047  10.718  -1.889  1.00  0.00           S
ATOM   3241  CE  MET A 210      11.763  11.247  -2.055  1.00  0.00           C
ATOM   3242  H   MET A 210       7.800  10.488   1.227  1.00  0.00           H
ATOM   3243  HA  MET A 210      10.479   9.758   0.736  1.00  0.00           H
ATOM   3244  HB2 MET A 210      10.940  12.063   0.741  1.00  0.00           H
ATOM   3245  HB3 MET A 210       9.463  12.374   1.364  1.00  0.00           H
ATOM   3246  HG2 MET A 210       9.613  12.818  -0.990  1.00  0.00           H
ATOM   3247  HG3 MET A 210       8.422  11.771  -0.601  1.00  0.00           H
ATOM   3248  HE1 MET A 210      12.229  10.662  -2.719  1.00  0.00           H
ATOM   3249  HE2 MET A 210      11.790  12.196  -2.369  1.00  0.00           H
ATOM   3250  HE3 MET A 210      12.221  11.176  -1.169  1.00  0.00           H
ATOM   3251  N   THR A 211      11.683   9.710   2.898  1.00  0.00           N
ATOM   3252  CA  THR A 211      12.342   9.538   4.202  1.00  0.00           C
ATOM   3253  C   THR A 211      13.061  10.815   4.644  1.00  0.00           C
ATOM   3254  O   THR A 211      13.188  11.780   3.892  1.00  0.00           O
ATOM   3255  CB  THR A 211      13.338   8.364   4.198  1.00  0.00           C
ATOM   3256  OG1 THR A 211      14.522   8.766   3.553  1.00  0.00           O
ATOM   3257  CG2 THR A 211      12.807   7.089   3.545  1.00  0.00           C
ATOM   3258  H   THR A 211      12.163   9.392   2.080  1.00  0.00           H
ATOM   3259  HA  THR A 211      11.634   9.336   4.878  1.00  0.00           H
ATOM   3260  HB  THR A 211      13.564   8.150   5.148  1.00  0.00           H
ATOM   3261  HG1 THR A 211      15.173   8.007   3.548  1.00  0.00           H
ATOM   3262 HG21 THR A 211      13.509   6.378   3.582  1.00  0.00           H
ATOM   3263 HG22 THR A 211      11.992   6.779   4.034  1.00  0.00           H
ATOM   3264 HG23 THR A 211      12.572   7.276   2.591  1.00  0.00           H
ATOM   3265  N   ASP A 212      13.630  10.799   5.850  1.00  0.00           N
ATOM   3266  CA  ASP A 212      14.476  11.887   6.356  1.00  0.00           C
ATOM   3267  C   ASP A 212      15.781  12.094   5.561  1.00  0.00           C
ATOM   3268  O   ASP A 212      16.428  13.128   5.719  1.00  0.00           O
ATOM   3269  CB  ASP A 212      14.775  11.625   7.844  1.00  0.00           C
ATOM   3270  CG  ASP A 212      13.639  12.052   8.782  1.00  0.00           C
ATOM   3271  OD1 ASP A 212      12.674  12.716   8.340  1.00  0.00           O
ATOM   3272  OD2 ASP A 212      13.779  11.887  10.012  1.00  0.00           O
ATOM   3273  H   ASP A 212      13.473  10.006   6.439  1.00  0.00           H
ATOM   3274  HA  ASP A 212      13.948  12.734   6.297  1.00  0.00           H
ATOM   3275  HB2 ASP A 212      15.600  12.132   8.095  1.00  0.00           H
ATOM   3276  HB3 ASP A 212      14.935  10.646   7.967  1.00  0.00           H
ATOM   3277  N   LYS A 213      16.171  11.148   4.692  1.00  0.00           N
ATOM   3278  CA  LYS A 213      17.317  11.317   3.781  1.00  0.00           C
ATOM   3279  C   LYS A 213      16.966  12.154   2.547  1.00  0.00           C
ATOM   3280  O   LYS A 213      17.869  12.629   1.858  1.00  0.00           O
ATOM   3281  CB  LYS A 213      17.876   9.951   3.352  1.00  0.00           C
ATOM   3282  CG  LYS A 213      18.438   9.117   4.515  1.00  0.00           C
ATOM   3283  CD  LYS A 213      19.030   7.807   3.974  1.00  0.00           C
ATOM   3284  CE  LYS A 213      19.520   6.888   5.099  1.00  0.00           C
ATOM   3285  NZ  LYS A 213      19.821   5.526   4.582  1.00  0.00           N
ATOM   3286  H   LYS A 213      15.660  10.289   4.661  1.00  0.00           H
ATOM   3287  HA  LYS A 213      18.037  11.798   4.282  1.00  0.00           H
ATOM   3288  HB2 LYS A 213      18.610  10.104   2.691  1.00  0.00           H
ATOM   3289  HB3 LYS A 213      17.140   9.431   2.918  1.00  0.00           H
ATOM   3290  HG2 LYS A 213      17.703   8.908   5.160  1.00  0.00           H
ATOM   3291  HG3 LYS A 213      19.153   9.637   4.982  1.00  0.00           H
ATOM   3292  HD2 LYS A 213      19.802   8.024   3.376  1.00  0.00           H
ATOM   3293  HD3 LYS A 213      18.326   7.328   3.449  1.00  0.00           H
ATOM   3294  HE2 LYS A 213      18.810   6.822   5.800  1.00  0.00           H
ATOM   3295  HE3 LYS A 213      20.350   7.276   5.500  1.00  0.00           H
ATOM   3296  HZ1 LYS A 213      20.138   4.947   5.333  1.00  0.00           H
ATOM   3297  HZ2 LYS A 213      18.994   5.131   4.183  1.00  0.00           H
ATOM   3298  HZ3 LYS A 213      20.534   5.585   3.883  1.00  0.00           H
ATOM   3299  N   TYR A 214      15.679  12.327   2.238  1.00  0.00           N
ATOM   3300  CA  TYR A 214      15.254  13.163   1.122  1.00  0.00           C
ATOM   3301  C   TYR A 214      15.609  14.631   1.379  1.00  0.00           C
ATOM   3302  O   TYR A 214      15.334  15.188   2.440  1.00  0.00           O
ATOM   3303  CB  TYR A 214      13.756  12.998   0.868  1.00  0.00           C
ATOM   3304  CG  TYR A 214      13.220  13.936  -0.196  1.00  0.00           C
ATOM   3305  CD1 TYR A 214      12.330  14.965   0.167  1.00  0.00           C
ATOM   3306  CD2 TYR A 214      13.631  13.804  -1.536  1.00  0.00           C
ATOM   3307  CE1 TYR A 214      11.840  15.856  -0.806  1.00  0.00           C
ATOM   3308  CE2 TYR A 214      13.134  14.688  -2.513  1.00  0.00           C
ATOM   3309  CZ  TYR A 214      12.245  15.718  -2.150  1.00  0.00           C
ATOM   3310  OH  TYR A 214      11.767  16.566  -3.097  1.00  0.00           O
ATOM   3311  H   TYR A 214      14.983  11.868   2.790  1.00  0.00           H
ATOM   3312  HA  TYR A 214      15.744  12.863   0.304  1.00  0.00           H
ATOM   3313  HB2 TYR A 214      13.268  13.176   1.723  1.00  0.00           H
ATOM   3314  HB3 TYR A 214      13.586  12.057   0.576  1.00  0.00           H
ATOM   3315  HD1 TYR A 214      12.045  15.063   1.120  1.00  0.00           H
ATOM   3316  HD2 TYR A 214      14.275  13.084  -1.794  1.00  0.00           H
ATOM   3317  HE1 TYR A 214      11.207  16.585  -0.545  1.00  0.00           H
ATOM   3318  HE2 TYR A 214      13.413  14.584  -3.468  1.00  0.00           H
ATOM   3319  HH  TYR A 214      12.056  16.466  -4.049  1.00  0.00           H
ATOM   3320  N   ASN A 215      16.187  15.274   0.366  1.00  0.00           N
ATOM   3321  CA  ASN A 215      16.576  16.677   0.418  1.00  0.00           C
ATOM   3322  C   ASN A 215      15.841  17.430  -0.697  1.00  0.00           C
ATOM   3323  O   ASN A 215      16.200  17.252  -1.860  1.00  0.00           O
ATOM   3324  CB  ASN A 215      18.106  16.810   0.310  1.00  0.00           C
ATOM   3325  CG  ASN A 215      18.572  18.258   0.353  1.00  0.00           C
ATOM   3326  OD1 ASN A 215      17.805  19.200   0.509  1.00  0.00           O
ATOM   3327  ND2 ASN A 215      19.852  18.485   0.193  1.00  0.00           N
ATOM   3328  H   ASN A 215      16.364  14.766  -0.477  1.00  0.00           H
ATOM   3329  HA  ASN A 215      16.287  17.053   1.298  1.00  0.00           H
ATOM   3330  HB2 ASN A 215      18.403  16.404  -0.554  1.00  0.00           H
ATOM   3331  HB3 ASN A 215      18.525  16.316   1.072  1.00  0.00           H
ATOM   3332 HD21 ASN A 215      20.483  17.720   0.065  1.00  0.00           H
ATOM   3333 HD22 ASN A 215      20.198  19.423   0.199  1.00  0.00           H
ATOM   3334  N   PRO A 216      14.853  18.288  -0.386  1.00  0.00           N
ATOM   3335  CA  PRO A 216      14.111  19.022  -1.409  1.00  0.00           C
ATOM   3336  C   PRO A 216      14.976  20.038  -2.169  1.00  0.00           C
ATOM   3337  O   PRO A 216      14.610  20.440  -3.271  1.00  0.00           O
ATOM   3338  CB  PRO A 216      12.963  19.700  -0.654  1.00  0.00           C
ATOM   3339  CG  PRO A 216      13.515  19.878   0.759  1.00  0.00           C
ATOM   3340  CD  PRO A 216      14.377  18.634   0.947  1.00  0.00           C
ATOM   3341  HA  PRO A 216      13.728  18.369  -2.063  1.00  0.00           H
ATOM   3342  HB2 PRO A 216      12.740  20.584  -1.064  1.00  0.00           H
ATOM   3343  HB3 PRO A 216      12.148  19.120  -0.648  1.00  0.00           H
ATOM   3344  HG2 PRO A 216      14.065  20.710   0.828  1.00  0.00           H
ATOM   3345  HG3 PRO A 216      12.776  19.909   1.433  1.00  0.00           H
ATOM   3346  HD2 PRO A 216      15.147  18.831   1.554  1.00  0.00           H
ATOM   3347  HD3 PRO A 216      13.834  17.887   1.330  1.00  0.00           H
ATOM   3348  N   ASN A 217      16.131  20.438  -1.629  1.00  0.00           N
ATOM   3349  CA  ASN A 217      17.053  21.353  -2.304  1.00  0.00           C
ATOM   3350  C   ASN A 217      17.995  20.634  -3.283  1.00  0.00           C
ATOM   3351  O   ASN A 217      18.553  21.282  -4.167  1.00  0.00           O
ATOM   3352  CB  ASN A 217      17.819  22.161  -1.248  1.00  0.00           C
ATOM   3353  CG  ASN A 217      16.893  23.017  -0.406  1.00  0.00           C
ATOM   3354  OD1 ASN A 217      15.946  23.619  -0.881  1.00  0.00           O
ATOM   3355  ND2 ASN A 217      17.126  23.099   0.882  1.00  0.00           N
ATOM   3356  H   ASN A 217      16.377  20.096  -0.722  1.00  0.00           H
ATOM   3357  HA  ASN A 217      16.502  21.997  -2.835  1.00  0.00           H
ATOM   3358  HB2 ASN A 217      18.477  22.756  -1.711  1.00  0.00           H
ATOM   3359  HB3 ASN A 217      18.307  21.527  -0.648  1.00  0.00           H
ATOM   3360 HD21 ASN A 217      17.900  22.609   1.282  1.00  0.00           H
ATOM   3361 HD22 ASN A 217      16.529  23.652   1.464  1.00  0.00           H
ATOM   3362  N   ASP A 218      18.110  19.309  -3.200  1.00  0.00           N
ATOM   3363  CA  ASP A 218      18.896  18.499  -4.131  1.00  0.00           C
ATOM   3364  C   ASP A 218      18.091  18.210  -5.412  1.00  0.00           C
ATOM   3365  O   ASP A 218      16.988  17.659  -5.375  1.00  0.00           O
ATOM   3366  CB  ASP A 218      19.363  17.234  -3.400  1.00  0.00           C
ATOM   3367  CG  ASP A 218      20.334  16.394  -4.227  1.00  0.00           C
ATOM   3368  OD1 ASP A 218      20.033  16.158  -5.419  1.00  0.00           O
ATOM   3369  OD2 ASP A 218      21.373  16.014  -3.653  1.00  0.00           O
ATOM   3370  H   ASP A 218      17.631  18.841  -2.458  1.00  0.00           H
ATOM   3371  HA  ASP A 218      19.707  19.024  -4.388  1.00  0.00           H
ATOM   3372  HB2 ASP A 218      18.562  16.676  -3.185  1.00  0.00           H
ATOM   3373  HB3 ASP A 218      19.818  17.505  -2.552  1.00  0.00           H
ATOM   3374  N   GLU A 219      18.626  18.618  -6.565  1.00  0.00           N
ATOM   3375  CA  GLU A 219      17.971  18.452  -7.867  1.00  0.00           C
ATOM   3376  C   GLU A 219      17.793  16.989  -8.272  1.00  0.00           C
ATOM   3377  O   GLU A 219      16.756  16.623  -8.835  1.00  0.00           O
ATOM   3378  CB  GLU A 219      18.780  19.219  -8.921  1.00  0.00           C
ATOM   3379  CG  GLU A 219      18.097  19.233 -10.298  1.00  0.00           C
ATOM   3380  CD  GLU A 219      18.871  20.049 -11.344  1.00  0.00           C
ATOM   3381  OE1 GLU A 219      18.365  20.125 -12.484  1.00  0.00           O
ATOM   3382  OE2 GLU A 219      19.920  20.629 -10.987  1.00  0.00           O
ATOM   3383  H   GLU A 219      19.522  19.061  -6.540  1.00  0.00           H
ATOM   3384  HA  GLU A 219      17.064  18.869  -7.811  1.00  0.00           H
ATOM   3385  HB2 GLU A 219      19.677  18.786  -9.013  1.00  0.00           H
ATOM   3386  HB3 GLU A 219      18.895  20.163  -8.611  1.00  0.00           H
ATOM   3387  HG2 GLU A 219      17.184  19.629 -10.197  1.00  0.00           H
ATOM   3388  HG3 GLU A 219      18.018  18.291 -10.624  1.00  0.00           H
ATOM   3389  N   TYR A 220      18.760  16.137  -7.942  1.00  0.00           N
ATOM   3390  CA  TYR A 220      18.678  14.720  -8.248  1.00  0.00           C
ATOM   3391  C   TYR A 220      17.584  14.059  -7.410  1.00  0.00           C
ATOM   3392  O   TYR A 220      16.735  13.354  -7.954  1.00  0.00           O
ATOM   3393  CB  TYR A 220      20.051  14.077  -8.032  1.00  0.00           C
ATOM   3394  CG  TYR A 220      20.113  12.628  -8.459  1.00  0.00           C
ATOM   3395  CD1 TYR A 220      20.513  11.637  -7.543  1.00  0.00           C
ATOM   3396  CD2 TYR A 220      19.791  12.277  -9.785  1.00  0.00           C
ATOM   3397  CE1 TYR A 220      20.605  10.295  -7.957  1.00  0.00           C
ATOM   3398  CE2 TYR A 220      19.857  10.933 -10.193  1.00  0.00           C
ATOM   3399  CZ  TYR A 220      20.266   9.942  -9.281  1.00  0.00           C
ATOM   3400  OH  TYR A 220      20.358   8.652  -9.692  1.00  0.00           O
ATOM   3401  H   TYR A 220      19.569  16.484  -7.468  1.00  0.00           H
ATOM   3402  HA  TYR A 220      18.435  14.622  -9.213  1.00  0.00           H
ATOM   3403  HB2 TYR A 220      20.276  14.130  -7.059  1.00  0.00           H
ATOM   3404  HB3 TYR A 220      20.728  14.591  -8.559  1.00  0.00           H
ATOM   3405  HD1 TYR A 220      20.731  11.886  -6.599  1.00  0.00           H
ATOM   3406  HD2 TYR A 220      19.515  12.984 -10.436  1.00  0.00           H
ATOM   3407  HE1 TYR A 220      20.910   9.592  -7.314  1.00  0.00           H
ATOM   3408  HE2 TYR A 220      19.614  10.682 -11.130  1.00  0.00           H
ATOM   3409  HH  TYR A 220      20.116   8.408 -10.631  1.00  0.00           H
ATOM   3410  N   HIS A 221      17.509  14.374  -6.113  1.00  0.00           N
ATOM   3411  CA  HIS A 221      16.435  13.878  -5.248  1.00  0.00           C
ATOM   3412  C   HIS A 221      15.046  14.307  -5.741  1.00  0.00           C
ATOM   3413  O   HIS A 221      14.138  13.474  -5.801  1.00  0.00           O
ATOM   3414  CB  HIS A 221      16.657  14.359  -3.810  1.00  0.00           C
ATOM   3415  CG  HIS A 221      17.791  13.693  -3.070  1.00  0.00           C
ATOM   3416  ND1 HIS A 221      18.065  13.842  -1.729  1.00  0.00           N
ATOM   3417  CD2 HIS A 221      18.699  12.790  -3.559  1.00  0.00           C
ATOM   3418  CE1 HIS A 221      19.093  13.039  -1.416  1.00  0.00           C
ATOM   3419  NE2 HIS A 221      19.503  12.368  -2.499  1.00  0.00           N
ATOM   3420  H   HIS A 221      18.210  14.969  -5.719  1.00  0.00           H
ATOM   3421  HA  HIS A 221      16.471  12.879  -5.250  1.00  0.00           H
ATOM   3422  HB2 HIS A 221      15.815  14.194  -3.296  1.00  0.00           H
ATOM   3423  HB3 HIS A 221      16.843  15.341  -3.839  1.00  0.00           H
ATOM   3424  HD1 HIS A 221      17.580  14.446  -1.096  1.00  0.00           H
ATOM   3425  HD2 HIS A 221      18.773  12.487  -4.509  1.00  0.00           H
ATOM   3426  HE1 HIS A 221      19.495  12.954  -0.504  1.00  0.00           H
ATOM   3427  HE2 HIS A 221      20.242  11.695  -2.541  1.00  0.00           H
ATOM   3428  N   ARG A 222      14.871  15.579  -6.135  1.00  0.00           N
ATOM   3429  CA  ARG A 222      13.605  16.060  -6.720  1.00  0.00           C
ATOM   3430  C   ARG A 222      13.247  15.315  -8.004  1.00  0.00           C
ATOM   3431  O   ARG A 222      12.086  14.965  -8.193  1.00  0.00           O
ATOM   3432  CB  ARG A 222      13.672  17.560  -7.026  1.00  0.00           C
ATOM   3433  CG  ARG A 222      13.645  18.450  -5.777  1.00  0.00           C
ATOM   3434  CD  ARG A 222      13.363  19.910  -6.169  1.00  0.00           C
ATOM   3435  NE  ARG A 222      14.347  20.458  -7.127  1.00  0.00           N
ATOM   3436  CZ  ARG A 222      15.558  20.912  -6.856  1.00  0.00           C
ATOM   3437  NH1 ARG A 222      16.040  20.933  -5.650  1.00  0.00           N
ATOM   3438  NH2 ARG A 222      16.323  21.355  -7.813  1.00  0.00           N
ATOM   3439  H   ARG A 222      15.627  16.224  -6.028  1.00  0.00           H
ATOM   3440  HA  ARG A 222      12.874  15.908  -6.055  1.00  0.00           H
ATOM   3441  HB2 ARG A 222      12.889  17.800  -7.600  1.00  0.00           H
ATOM   3442  HB3 ARG A 222      14.520  17.742  -7.524  1.00  0.00           H
ATOM   3443  HG2 ARG A 222      14.530  18.397  -5.315  1.00  0.00           H
ATOM   3444  HG3 ARG A 222      12.927  18.130  -5.159  1.00  0.00           H
ATOM   3445  HD2 ARG A 222      13.380  20.470  -5.341  1.00  0.00           H
ATOM   3446  HD3 ARG A 222      12.455  19.957  -6.585  1.00  0.00           H
ATOM   3447  HE  ARG A 222      14.065  20.488  -8.086  1.00  0.00           H
ATOM   3448 HH11 ARG A 222      16.962  21.285  -5.486  1.00  0.00           H
ATOM   3449 HH12 ARG A 222      15.489  20.598  -4.886  1.00  0.00           H
ATOM   3450 HH21 ARG A 222      17.239  21.698  -7.603  1.00  0.00           H
ATOM   3451 HH22 ARG A 222      15.994  21.352  -8.757  1.00  0.00           H
ATOM   3452  N   THR A 223      14.234  15.054  -8.859  1.00  0.00           N
ATOM   3453  CA  THR A 223      14.035  14.322 -10.118  1.00  0.00           C
ATOM   3454  C   THR A 223      13.564  12.894  -9.859  1.00  0.00           C
ATOM   3455  O   THR A 223      12.598  12.452 -10.475  1.00  0.00           O
ATOM   3456  CB  THR A 223      15.321  14.313 -10.956  1.00  0.00           C
ATOM   3457  OG1 THR A 223      15.706  15.637 -11.242  1.00  0.00           O
ATOM   3458  CG2 THR A 223      15.136  13.604 -12.299  1.00  0.00           C
ATOM   3459  H   THR A 223      15.155  15.371  -8.634  1.00  0.00           H
ATOM   3460  HA  THR A 223      13.326  14.793 -10.642  1.00  0.00           H
ATOM   3461  HB  THR A 223      16.049  13.861 -10.440  1.00  0.00           H
ATOM   3462  HG1 THR A 223      16.544  15.630 -11.788  1.00  0.00           H
ATOM   3463 HG21 THR A 223      15.997  13.623 -12.808  1.00  0.00           H
ATOM   3464 HG22 THR A 223      14.864  12.655 -12.140  1.00  0.00           H
ATOM   3465 HG23 THR A 223      14.426  14.070 -12.827  1.00  0.00           H
ATOM   3466  N   ILE A 224      14.191  12.182  -8.917  1.00  0.00           N
ATOM   3467  CA  ILE A 224      13.785  10.816  -8.559  1.00  0.00           C
ATOM   3468  C   ILE A 224      12.380  10.794  -7.951  1.00  0.00           C
ATOM   3469  O   ILE A 224      11.555   9.998  -8.391  1.00  0.00           O
ATOM   3470  CB  ILE A 224      14.840  10.158  -7.642  1.00  0.00           C
ATOM   3471  CG1 ILE A 224      16.215  10.012  -8.338  1.00  0.00           C
ATOM   3472  CG2 ILE A 224      14.368   8.783  -7.137  1.00  0.00           C
ATOM   3473  CD1 ILE A 224      16.215   9.244  -9.667  1.00  0.00           C
ATOM   3474  H   ILE A 224      14.966  12.595  -8.438  1.00  0.00           H
ATOM   3475  HA  ILE A 224      13.752  10.284  -9.405  1.00  0.00           H
ATOM   3476  HB  ILE A 224      14.963  10.750  -6.845  1.00  0.00           H
ATOM   3477 HG12 ILE A 224      16.828   9.535  -7.708  1.00  0.00           H
ATOM   3478 HG13 ILE A 224      16.568  10.931  -8.515  1.00  0.00           H
ATOM   3479 HG21 ILE A 224      15.071   8.385  -6.548  1.00  0.00           H
ATOM   3480 HG22 ILE A 224      13.520   8.892  -6.618  1.00  0.00           H
ATOM   3481 HG23 ILE A 224      14.206   8.179  -7.917  1.00  0.00           H
ATOM   3482 HD11 ILE A 224      17.146   9.207 -10.031  1.00  0.00           H
ATOM   3483 HD12 ILE A 224      15.880   8.314  -9.515  1.00  0.00           H
ATOM   3484 HD13 ILE A 224      15.620   9.710 -10.321  1.00  0.00           H
ATOM   3485  N   LYS A 225      12.068  11.705  -7.014  1.00  0.00           N
ATOM   3486  CA  LYS A 225      10.708  11.857  -6.461  1.00  0.00           C
ATOM   3487  C   LYS A 225       9.680  12.057  -7.574  1.00  0.00           C
ATOM   3488  O   LYS A 225       8.684  11.344  -7.616  1.00  0.00           O
ATOM   3489  CB  LYS A 225      10.676  13.028  -5.462  1.00  0.00           C
ATOM   3490  CG  LYS A 225       9.273  13.274  -4.870  1.00  0.00           C
ATOM   3491  CD  LYS A 225       9.296  14.383  -3.812  1.00  0.00           C
ATOM   3492  CE  LYS A 225       7.980  14.493  -3.028  1.00  0.00           C
ATOM   3493  NZ  LYS A 225       6.893  15.204  -3.741  1.00  0.00           N
ATOM   3494  H   LYS A 225      12.791  12.308  -6.676  1.00  0.00           H
ATOM   3495  HA  LYS A 225      10.476  11.019  -5.968  1.00  0.00           H
ATOM   3496  HB2 LYS A 225      10.973  13.858  -5.934  1.00  0.00           H
ATOM   3497  HB3 LYS A 225      11.307  12.826  -4.713  1.00  0.00           H
ATOM   3498  HG2 LYS A 225       8.946  12.429  -4.448  1.00  0.00           H
ATOM   3499  HG3 LYS A 225       8.652  13.541  -5.607  1.00  0.00           H
ATOM   3500  HD2 LYS A 225       9.468  15.256  -4.269  1.00  0.00           H
ATOM   3501  HD3 LYS A 225      10.036  14.193  -3.167  1.00  0.00           H
ATOM   3502  HE2 LYS A 225       8.165  14.982  -2.175  1.00  0.00           H
ATOM   3503  HE3 LYS A 225       7.663  13.568  -2.820  1.00  0.00           H
ATOM   3504  HZ1 LYS A 225       6.077  15.230  -3.163  1.00  0.00           H
ATOM   3505  HZ2 LYS A 225       7.185  16.138  -3.948  1.00  0.00           H
ATOM   3506  HZ3 LYS A 225       6.683  14.724  -4.593  1.00  0.00           H
ATOM   3507  N   HIS A 226       9.951  12.986  -8.489  1.00  0.00           N
ATOM   3508  CA  HIS A 226       9.040  13.309  -9.581  1.00  0.00           C
ATOM   3509  C   HIS A 226       8.804  12.127 -10.530  1.00  0.00           C
ATOM   3510  O   HIS A 226       7.679  11.906 -10.971  1.00  0.00           O
ATOM   3511  CB  HIS A 226       9.594  14.514 -10.347  1.00  0.00           C
ATOM   3512  CG  HIS A 226       8.670  14.950 -11.449  1.00  0.00           C
ATOM   3513  ND1 HIS A 226       7.328  15.212 -11.303  1.00  0.00           N
ATOM   3514  CD2 HIS A 226       8.968  15.056 -12.781  1.00  0.00           C
ATOM   3515  CE1 HIS A 226       6.829  15.473 -12.524  1.00  0.00           C
ATOM   3516  NE2 HIS A 226       7.796  15.417 -13.451  1.00  0.00           N
ATOM   3517  H   HIS A 226      10.816  13.483  -8.424  1.00  0.00           H
ATOM   3518  HA  HIS A 226       8.160  13.570  -9.185  1.00  0.00           H
ATOM   3519  HB2 HIS A 226      10.477  14.266 -10.745  1.00  0.00           H
ATOM   3520  HB3 HIS A 226       9.717  15.274  -9.709  1.00  0.00           H
ATOM   3521  HD2 HIS A 226       9.863  14.903 -13.199  1.00  0.00           H
ATOM   3522  HE1 HIS A 226       5.869  15.680 -12.714  1.00  0.00           H
ATOM   3523  HE2 HIS A 226       7.698  15.598 -14.430  1.00  0.00           H
ATOM   3524  N   ARG A 227       9.844  11.340 -10.828  1.00  0.00           N
ATOM   3525  CA  ARG A 227       9.704  10.162 -11.693  1.00  0.00           C
ATOM   3526  C   ARG A 227       8.955   9.011 -11.030  1.00  0.00           C
ATOM   3527  O   ARG A 227       8.204   8.336 -11.722  1.00  0.00           O
ATOM   3528  CB  ARG A 227      11.066   9.678 -12.167  1.00  0.00           C
ATOM   3529  CG  ARG A 227      11.708  10.613 -13.188  1.00  0.00           C
ATOM   3530  CD  ARG A 227      13.045  10.001 -13.595  1.00  0.00           C
ATOM   3531  NE  ARG A 227      13.688  10.801 -14.644  1.00  0.00           N
ATOM   3532  CZ  ARG A 227      14.882  10.577 -15.149  1.00  0.00           C
ATOM   3533  NH1 ARG A 227      15.625   9.588 -14.733  1.00  0.00           N
ATOM   3534  NH2 ARG A 227      15.346  11.344 -16.094  1.00  0.00           N
ATOM   3535  H   ARG A 227      10.743  11.561 -10.450  1.00  0.00           H
ATOM   3536  HA  ARG A 227       9.182  10.438 -12.500  1.00  0.00           H
ATOM   3537  HB2 ARG A 227      10.956   8.776 -12.585  1.00  0.00           H
ATOM   3538  HB3 ARG A 227      11.672   9.606 -11.375  1.00  0.00           H
ATOM   3539  HG2 ARG A 227      11.855  11.514 -12.780  1.00  0.00           H
ATOM   3540  HG3 ARG A 227      11.116  10.702 -13.989  1.00  0.00           H
ATOM   3541  HD2 ARG A 227      12.890   9.074 -13.938  1.00  0.00           H
ATOM   3542  HD3 ARG A 227      13.645   9.965 -12.796  1.00  0.00           H
ATOM   3543  HE  ARG A 227      13.176  11.581 -15.005  1.00  0.00           H
ATOM   3544 HH11 ARG A 227      16.529   9.439 -15.133  1.00  0.00           H
ATOM   3545 HH12 ARG A 227      15.290   8.979 -14.014  1.00  0.00           H
ATOM   3546 HH21 ARG A 227      16.254  11.172 -16.477  1.00  0.00           H
ATOM   3547 HH22 ARG A 227      14.794  12.104 -16.437  1.00  0.00           H
ATOM   3548  N   ILE A 228       9.115   8.811  -9.719  1.00  0.00           N
ATOM   3549  CA  ILE A 228       8.267   7.873  -8.962  1.00  0.00           C
ATOM   3550  C   ILE A 228       6.806   8.341  -9.038  1.00  0.00           C
ATOM   3551  O   ILE A 228       5.923   7.572  -9.394  1.00  0.00           O
ATOM   3552  CB  ILE A 228       8.758   7.732  -7.502  1.00  0.00           C
ATOM   3553  CG1 ILE A 228      10.155   7.072  -7.438  1.00  0.00           C
ATOM   3554  CG2 ILE A 228       7.756   6.905  -6.676  1.00  0.00           C
ATOM   3555  CD1 ILE A 228      10.840   7.184  -6.068  1.00  0.00           C
ATOM   3556  H   ILE A 228       9.832   9.313  -9.236  1.00  0.00           H
ATOM   3557  HA  ILE A 228       8.329   6.976  -9.399  1.00  0.00           H
ATOM   3558  HB  ILE A 228       8.821   8.645  -7.100  1.00  0.00           H
ATOM   3559 HG12 ILE A 228      10.741   7.511  -8.119  1.00  0.00           H
ATOM   3560 HG13 ILE A 228      10.055   6.102  -7.660  1.00  0.00           H
ATOM   3561 HG21 ILE A 228       8.087   6.823  -5.736  1.00  0.00           H
ATOM   3562 HG22 ILE A 228       6.866   7.361  -6.678  1.00  0.00           H
ATOM   3563 HG23 ILE A 228       7.664   5.994  -7.078  1.00  0.00           H
ATOM   3564 HD11 ILE A 228      11.734   6.737  -6.105  1.00  0.00           H
ATOM   3565 HD12 ILE A 228      10.960   8.149  -5.833  1.00  0.00           H
ATOM   3566 HD13 ILE A 228      10.273   6.740  -5.374  1.00  0.00           H
ATOM   3567  N   GLU A 229       6.544   9.631  -8.803  1.00  0.00           N
ATOM   3568  CA  GLU A 229       5.183  10.174  -8.894  1.00  0.00           C
ATOM   3569  C   GLU A 229       4.547   9.951 -10.271  1.00  0.00           C
ATOM   3570  O   GLU A 229       3.396   9.523 -10.357  1.00  0.00           O
ATOM   3571  CB  GLU A 229       5.177  11.673  -8.560  1.00  0.00           C
ATOM   3572  CG  GLU A 229       5.443  11.954  -7.079  1.00  0.00           C
ATOM   3573  CD  GLU A 229       5.754  13.426  -6.783  1.00  0.00           C
ATOM   3574  OE1 GLU A 229       5.688  13.777  -5.581  1.00  0.00           O
ATOM   3575  OE2 GLU A 229       6.111  14.221  -7.685  1.00  0.00           O
ATOM   3576  H   GLU A 229       7.296  10.243  -8.558  1.00  0.00           H
ATOM   3577  HA  GLU A 229       4.619   9.705  -8.215  1.00  0.00           H
ATOM   3578  HB2 GLU A 229       4.283  12.050  -8.801  1.00  0.00           H
ATOM   3579  HB3 GLU A 229       5.886  12.124  -9.103  1.00  0.00           H
ATOM   3580  HG2 GLU A 229       6.223  11.401  -6.787  1.00  0.00           H
ATOM   3581  HG3 GLU A 229       4.632  11.690  -6.556  1.00  0.00           H
ATOM   3582  N   LEU A 230       5.306  10.202 -11.341  1.00  0.00           N
ATOM   3583  CA  LEU A 230       4.886   9.974 -12.724  1.00  0.00           C
ATOM   3584  C   LEU A 230       4.636   8.494 -13.016  1.00  0.00           C
ATOM   3585  O   LEU A 230       3.594   8.140 -13.565  1.00  0.00           O
ATOM   3586  CB  LEU A 230       5.962  10.573 -13.651  1.00  0.00           C
ATOM   3587  CG  LEU A 230       5.790  10.256 -15.149  1.00  0.00           C
ATOM   3588  CD1 LEU A 230       4.520  10.837 -15.752  1.00  0.00           C
ATOM   3589  CD2 LEU A 230       6.961  10.837 -15.937  1.00  0.00           C
ATOM   3590  H   LEU A 230       6.223  10.570 -11.187  1.00  0.00           H
ATOM   3591  HA  LEU A 230       4.032  10.471 -12.876  1.00  0.00           H
ATOM   3592  HB2 LEU A 230       6.851  10.220 -13.361  1.00  0.00           H
ATOM   3593  HB3 LEU A 230       5.946  11.567 -13.542  1.00  0.00           H
ATOM   3594  HG  LEU A 230       5.780   9.263 -15.270  1.00  0.00           H
ATOM   3595 HD11 LEU A 230       4.470  10.596 -16.721  1.00  0.00           H
ATOM   3596 HD12 LEU A 230       3.724  10.465 -15.275  1.00  0.00           H
ATOM   3597 HD13 LEU A 230       4.531  11.832 -15.657  1.00  0.00           H
ATOM   3598 HD21 LEU A 230       6.845  10.629 -16.908  1.00  0.00           H
ATOM   3599 HD22 LEU A 230       6.989  11.828 -15.810  1.00  0.00           H
ATOM   3600 HD23 LEU A 230       7.816  10.434 -15.609  1.00  0.00           H
ATOM   3601  N   GLY A 231       5.595   7.639 -12.672  1.00  0.00           N
ATOM   3602  CA  GLY A 231       5.574   6.221 -13.007  1.00  0.00           C
ATOM   3603  C   GLY A 231       4.476   5.430 -12.295  1.00  0.00           C
ATOM   3604  O   GLY A 231       3.969   4.445 -12.840  1.00  0.00           O
ATOM   3605  H   GLY A 231       6.375   7.989 -12.154  1.00  0.00           H
ATOM   3606  HA2 GLY A 231       6.458   5.826 -12.758  1.00  0.00           H
ATOM   3607  HA3 GLY A 231       5.436   6.133 -13.993  1.00  0.00           H
ATOM   3608  N   ASP A 232       4.074   5.900 -11.115  1.00  0.00           N
ATOM   3609  CA  ASP A 232       3.096   5.242 -10.250  1.00  0.00           C
ATOM   3610  C   ASP A 232       1.770   6.020 -10.143  1.00  0.00           C
ATOM   3611  O   ASP A 232       0.850   5.604  -9.443  1.00  0.00           O
ATOM   3612  CB  ASP A 232       3.766   4.954  -8.901  1.00  0.00           C
ATOM   3613  CG  ASP A 232       4.979   4.027  -9.082  1.00  0.00           C
ATOM   3614  OD1 ASP A 232       4.753   2.834  -9.394  1.00  0.00           O
ATOM   3615  OD2 ASP A 232       6.130   4.494  -8.920  1.00  0.00           O
ATOM   3616  H   ASP A 232       4.469   6.763 -10.799  1.00  0.00           H
ATOM   3617  HA  ASP A 232       2.884   4.358 -10.667  1.00  0.00           H
ATOM   3618  HB2 ASP A 232       3.105   4.514  -8.294  1.00  0.00           H
ATOM   3619  HB3 ASP A 232       4.070   5.816  -8.495  1.00  0.00           H
ATOM   3620  N   GLY A 233       1.625   7.142 -10.859  1.00  0.00           N
ATOM   3621  CA  GLY A 233       0.380   7.917 -10.891  1.00  0.00           C
ATOM   3622  C   GLY A 233       0.028   8.572  -9.550  1.00  0.00           C
ATOM   3623  O   GLY A 233      -1.150   8.665  -9.191  1.00  0.00           O
ATOM   3624  H   GLY A 233       2.402   7.467 -11.398  1.00  0.00           H
ATOM   3625  HA2 GLY A 233      -0.367   7.304 -11.149  1.00  0.00           H
ATOM   3626  HA3 GLY A 233       0.473   8.637 -11.579  1.00  0.00           H
ATOM   3627  N   LEU A 234       1.034   9.021  -8.798  1.00  0.00           N
ATOM   3628  CA  LEU A 234       0.856   9.682  -7.505  1.00  0.00           C
ATOM   3629  C   LEU A 234       0.700  11.196  -7.701  1.00  0.00           C
ATOM   3630  O   LEU A 234       1.468  11.800  -8.451  1.00  0.00           O
ATOM   3631  CB  LEU A 234       2.027   9.367  -6.564  1.00  0.00           C
ATOM   3632  CG  LEU A 234       2.184   7.866  -6.271  1.00  0.00           C
ATOM   3633  CD1 LEU A 234       3.585   7.563  -5.764  1.00  0.00           C
ATOM   3634  CD2 LEU A 234       1.185   7.435  -5.201  1.00  0.00           C
ATOM   3635  H   LEU A 234       1.966   8.898  -9.139  1.00  0.00           H
ATOM   3636  HA  LEU A 234       0.017   9.333  -7.088  1.00  0.00           H
ATOM   3637  HB2 LEU A 234       1.877   9.845  -5.699  1.00  0.00           H
ATOM   3638  HB3 LEU A 234       2.871   9.698  -6.986  1.00  0.00           H
ATOM   3639  HG  LEU A 234       2.016   7.346  -7.109  1.00  0.00           H
ATOM   3640 HD11 LEU A 234       3.668   6.584  -5.579  1.00  0.00           H
ATOM   3641 HD12 LEU A 234       4.255   7.829  -6.457  1.00  0.00           H
ATOM   3642 HD13 LEU A 234       3.753   8.076  -4.923  1.00  0.00           H
ATOM   3643 HD21 LEU A 234       1.294   6.458  -5.017  1.00  0.00           H
ATOM   3644 HD22 LEU A 234       1.351   7.953  -4.362  1.00  0.00           H
ATOM   3645 HD23 LEU A 234       0.255   7.612  -5.523  1.00  0.00           H
ATOM   3646  N   PRO A 235      -0.269  11.845  -7.030  1.00  0.00           N
ATOM   3647  CA  PRO A 235      -0.451  13.290  -7.157  1.00  0.00           C
ATOM   3648  C   PRO A 235       0.746  14.068  -6.592  1.00  0.00           C
ATOM   3649  O   PRO A 235       1.210  15.030  -7.204  1.00  0.00           O
ATOM   3650  CB  PRO A 235      -1.752  13.588  -6.403  1.00  0.00           C
ATOM   3651  CG  PRO A 235      -1.880  12.445  -5.390  1.00  0.00           C
ATOM   3652  CD  PRO A 235      -1.235  11.263  -6.108  1.00  0.00           C
ATOM   3653  HA  PRO A 235      -0.569  13.523  -8.122  1.00  0.00           H
ATOM   3654  HB2 PRO A 235      -1.695  14.470  -5.935  1.00  0.00           H
ATOM   3655  HB3 PRO A 235      -2.531  13.593  -7.030  1.00  0.00           H
ATOM   3656  HG2 PRO A 235      -1.392  12.660  -4.544  1.00  0.00           H
ATOM   3657  HG3 PRO A 235      -2.840  12.257  -5.182  1.00  0.00           H
ATOM   3658  HD2 PRO A 235      -0.775  10.665  -5.452  1.00  0.00           H
ATOM   3659  HD3 PRO A 235      -1.925  10.740  -6.609  1.00  0.00           H
ATOM   3660  N   GLU A 236       1.223  13.643  -5.425  1.00  0.00           N
ATOM   3661  CA  GLU A 236       2.391  14.155  -4.720  1.00  0.00           C
ATOM   3662  C   GLU A 236       2.763  13.130  -3.644  1.00  0.00           C
ATOM   3663  O   GLU A 236       1.874  12.602  -2.983  1.00  0.00           O
ATOM   3664  CB  GLU A 236       2.042  15.513  -4.084  1.00  0.00           C
ATOM   3665  CG  GLU A 236       3.237  16.183  -3.395  1.00  0.00           C
ATOM   3666  CD  GLU A 236       2.990  17.662  -3.044  1.00  0.00           C
ATOM   3667  OE1 GLU A 236       4.006  18.337  -2.759  1.00  0.00           O
ATOM   3668  OE2 GLU A 236       1.825  18.145  -3.085  1.00  0.00           O
ATOM   3669  H   GLU A 236       0.728  12.893  -4.985  1.00  0.00           H
ATOM   3670  HA  GLU A 236       3.151  14.266  -5.360  1.00  0.00           H
ATOM   3671  HB2 GLU A 236       1.323  15.370  -3.404  1.00  0.00           H
ATOM   3672  HB3 GLU A 236       1.706  16.123  -4.802  1.00  0.00           H
ATOM   3673  HG2 GLU A 236       4.026  16.130  -4.007  1.00  0.00           H
ATOM   3674  HG3 GLU A 236       3.436  15.686  -2.551  1.00  0.00           H
ATOM   3675  N   MET A 237       4.053  12.838  -3.472  1.00  0.00           N
ATOM   3676  CA  MET A 237       4.528  12.036  -2.344  1.00  0.00           C
ATOM   3677  C   MET A 237       4.880  12.913  -1.146  1.00  0.00           C
ATOM   3678  O   MET A 237       5.706  13.830  -1.241  1.00  0.00           O
ATOM   3679  CB  MET A 237       5.730  11.171  -2.730  1.00  0.00           C
ATOM   3680  CG  MET A 237       5.325   9.995  -3.617  1.00  0.00           C
ATOM   3681  SD  MET A 237       6.604   8.720  -3.765  1.00  0.00           S
ATOM   3682  CE  MET A 237       7.924   9.654  -4.566  1.00  0.00           C
ATOM   3683  H   MET A 237       4.718  13.179  -4.136  1.00  0.00           H
ATOM   3684  HA  MET A 237       3.786  11.425  -2.069  1.00  0.00           H
ATOM   3685  HB2 MET A 237       6.154  10.816  -1.897  1.00  0.00           H
ATOM   3686  HB3 MET A 237       6.390  11.737  -3.225  1.00  0.00           H
ATOM   3687  HG2 MET A 237       5.121  10.345  -4.531  1.00  0.00           H
ATOM   3688  HG3 MET A 237       4.504   9.575  -3.230  1.00  0.00           H
ATOM   3689  HE1 MET A 237       8.713   9.057  -4.712  1.00  0.00           H
ATOM   3690  HE2 MET A 237       7.600  10.000  -5.447  1.00  0.00           H
ATOM   3691  HE3 MET A 237       8.190  10.422  -3.983  1.00  0.00           H
ATOM   3692  N   GLU A 238       4.294  12.582  -0.005  1.00  0.00           N
ATOM   3693  CA  GLU A 238       4.565  13.183   1.291  1.00  0.00           C
ATOM   3694  C   GLU A 238       5.844  12.633   1.935  1.00  0.00           C
ATOM   3695  O   GLU A 238       6.316  11.535   1.644  1.00  0.00           O
ATOM   3696  CB  GLU A 238       3.386  12.909   2.228  1.00  0.00           C
ATOM   3697  CG  GLU A 238       2.079  13.608   1.853  1.00  0.00           C
ATOM   3698  CD  GLU A 238       1.362  13.096   0.600  1.00  0.00           C
ATOM   3699  OE1 GLU A 238       0.484  13.841   0.110  1.00  0.00           O
ATOM   3700  OE2 GLU A 238       1.574  11.918   0.238  1.00  0.00           O
ATOM   3701  H   GLU A 238       3.606  11.857  -0.038  1.00  0.00           H
ATOM   3702  HA  GLU A 238       4.662  14.171   1.174  1.00  0.00           H
ATOM   3703  HB2 GLU A 238       3.645  13.209   3.146  1.00  0.00           H
ATOM   3704  HB3 GLU A 238       3.219  11.923   2.234  1.00  0.00           H
ATOM   3705  HG2 GLU A 238       2.283  14.577   1.711  1.00  0.00           H
ATOM   3706  HG3 GLU A 238       1.450  13.509   2.624  1.00  0.00           H
ATOM   3707  N   THR A 239       6.402  13.386   2.881  1.00  0.00           N
ATOM   3708  CA  THR A 239       7.399  12.855   3.818  1.00  0.00           C
ATOM   3709  C   THR A 239       6.737  12.042   4.932  1.00  0.00           C
ATOM   3710  O   THR A 239       5.604  12.325   5.328  1.00  0.00           O
ATOM   3711  CB  THR A 239       8.266  13.957   4.443  1.00  0.00           C
ATOM   3712  OG1 THR A 239       7.473  14.845   5.197  1.00  0.00           O
ATOM   3713  CG2 THR A 239       9.028  14.790   3.413  1.00  0.00           C
ATOM   3714  H   THR A 239       6.132  14.346   2.956  1.00  0.00           H
ATOM   3715  HA  THR A 239       8.003  12.242   3.308  1.00  0.00           H
ATOM   3716  HB  THR A 239       8.930  13.528   5.056  1.00  0.00           H
ATOM   3717  HG1 THR A 239       6.790  15.269   4.602  1.00  0.00           H
ATOM   3718 HG21 THR A 239       9.571  15.486   3.883  1.00  0.00           H
ATOM   3719 HG22 THR A 239       9.634  14.195   2.886  1.00  0.00           H
ATOM   3720 HG23 THR A 239       8.378  15.234   2.796  1.00  0.00           H
ATOM   3721  N   CYS A 240       7.480  11.112   5.543  1.00  0.00           N
ATOM   3722  CA  CYS A 240       7.009  10.351   6.711  1.00  0.00           C
ATOM   3723  C   CYS A 240       6.450  11.259   7.827  1.00  0.00           C
ATOM   3724  O   CYS A 240       5.443  10.949   8.466  1.00  0.00           O
ATOM   3725  CB  CYS A 240       8.179   9.530   7.278  1.00  0.00           C
ATOM   3726  SG  CYS A 240       8.781   8.301   6.089  1.00  0.00           S
ATOM   3727  H   CYS A 240       8.397  10.926   5.190  1.00  0.00           H
ATOM   3728  HA  CYS A 240       6.289   9.723   6.416  1.00  0.00           H
ATOM   3729  HB2 CYS A 240       7.872   9.057   8.104  1.00  0.00           H
ATOM   3730  HB3 CYS A 240       8.928  10.151   7.508  1.00  0.00           H
ATOM   3731  HG  CYS A 240       9.539   7.789   6.493  1.00  0.00           H
ATOM   3732  N   LYS A 241       7.090  12.418   8.048  1.00  0.00           N
ATOM   3733  CA  LYS A 241       6.679  13.410   9.054  1.00  0.00           C
ATOM   3734  C   LYS A 241       5.335  14.053   8.718  1.00  0.00           C
ATOM   3735  O   LYS A 241       4.508  14.215   9.611  1.00  0.00           O
ATOM   3736  CB  LYS A 241       7.767  14.485   9.201  1.00  0.00           C
ATOM   3737  CG  LYS A 241       9.014  13.917   9.890  1.00  0.00           C
ATOM   3738  CD  LYS A 241      10.161  14.932   9.933  1.00  0.00           C
ATOM   3739  CE  LYS A 241      11.312  14.300  10.726  1.00  0.00           C
ATOM   3740  NZ  LYS A 241      12.638  14.673  10.199  1.00  0.00           N
ATOM   3741  H   LYS A 241       7.897  12.620   7.494  1.00  0.00           H
ATOM   3742  HA  LYS A 241       6.587  12.941   9.932  1.00  0.00           H
ATOM   3743  HB2 LYS A 241       7.407  15.241   9.748  1.00  0.00           H
ATOM   3744  HB3 LYS A 241       8.019  14.821   8.293  1.00  0.00           H
ATOM   3745  HG2 LYS A 241       9.319  13.107   9.389  1.00  0.00           H
ATOM   3746  HG3 LYS A 241       8.776  13.659  10.826  1.00  0.00           H
ATOM   3747  HD2 LYS A 241       9.857  15.771  10.384  1.00  0.00           H
ATOM   3748  HD3 LYS A 241      10.463  15.144   9.004  1.00  0.00           H
ATOM   3749  HE2 LYS A 241      11.220  13.305  10.686  1.00  0.00           H
ATOM   3750  HE3 LYS A 241      11.249  14.602  11.677  1.00  0.00           H
ATOM   3751  HZ1 LYS A 241      13.350  14.237  10.749  1.00  0.00           H
ATOM   3752  HZ2 LYS A 241      12.717  14.369   9.250  1.00  0.00           H
ATOM   3753  HZ3 LYS A 241      12.746  15.666  10.241  1.00  0.00           H
ATOM   3754  N   GLN A 242       5.108  14.387   7.448  1.00  0.00           N
ATOM   3755  CA  GLN A 242       3.830  14.939   6.994  1.00  0.00           C
ATOM   3756  C   GLN A 242       2.695  13.929   7.162  1.00  0.00           C
ATOM   3757  O   GLN A 242       1.643  14.296   7.673  1.00  0.00           O
ATOM   3758  CB  GLN A 242       3.938  15.374   5.531  1.00  0.00           C
ATOM   3759  CG  GLN A 242       4.719  16.683   5.372  1.00  0.00           C
ATOM   3760  CD  GLN A 242       5.097  16.905   3.915  1.00  0.00           C
ATOM   3761  OE1 GLN A 242       5.854  16.137   3.343  1.00  0.00           O
ATOM   3762  NE2 GLN A 242       4.610  17.935   3.267  1.00  0.00           N
ATOM   3763  H   GLN A 242       5.839  14.255   6.779  1.00  0.00           H
ATOM   3764  HA  GLN A 242       3.620  15.745   7.548  1.00  0.00           H
ATOM   3765  HB2 GLN A 242       3.017  15.502   5.164  1.00  0.00           H
ATOM   3766  HB3 GLN A 242       4.405  14.656   5.015  1.00  0.00           H
ATOM   3767  HG2 GLN A 242       5.551  16.639   5.925  1.00  0.00           H
ATOM   3768  HG3 GLN A 242       4.151  17.445   5.684  1.00  0.00           H
ATOM   3769 HE21 GLN A 242       3.989  18.568   3.729  1.00  0.00           H
ATOM   3770 HE22 GLN A 242       4.859  18.087   2.311  1.00  0.00           H
ATOM   3771  N   VAL A 243       2.914  12.653   6.828  1.00  0.00           N
ATOM   3772  CA  VAL A 243       1.883  11.614   6.990  1.00  0.00           C
ATOM   3773  C   VAL A 243       1.464  11.450   8.456  1.00  0.00           C
ATOM   3774  O   VAL A 243       0.267  11.402   8.746  1.00  0.00           O
ATOM   3775  CB  VAL A 243       2.345  10.277   6.382  1.00  0.00           C
ATOM   3776  CG1 VAL A 243       1.293   9.182   6.580  1.00  0.00           C
ATOM   3777  CG2 VAL A 243       2.571  10.436   4.874  1.00  0.00           C
ATOM   3778  H   VAL A 243       3.806  12.396   6.456  1.00  0.00           H
ATOM   3779  HA  VAL A 243       1.076  11.911   6.480  1.00  0.00           H
ATOM   3780  HB  VAL A 243       3.201   9.995   6.816  1.00  0.00           H
ATOM   3781 HG11 VAL A 243       1.621   8.328   6.176  1.00  0.00           H
ATOM   3782 HG12 VAL A 243       1.132   9.048   7.558  1.00  0.00           H
ATOM   3783 HG13 VAL A 243       0.440   9.455   6.136  1.00  0.00           H
ATOM   3784 HG21 VAL A 243       2.871   9.563   4.488  1.00  0.00           H
ATOM   3785 HG22 VAL A 243       1.717  10.718   4.437  1.00  0.00           H
ATOM   3786 HG23 VAL A 243       3.273  11.130   4.713  1.00  0.00           H
ATOM   3787  N   ILE A 244       2.419  11.436   9.396  1.00  0.00           N
ATOM   3788  CA  ILE A 244       2.116  11.418  10.841  1.00  0.00           C
ATOM   3789  C   ILE A 244       1.265  12.630  11.237  1.00  0.00           C
ATOM   3790  O   ILE A 244       0.324  12.503  12.021  1.00  0.00           O
ATOM   3791  CB  ILE A 244       3.420  11.388  11.676  1.00  0.00           C
ATOM   3792  CG1 ILE A 244       4.151  10.037  11.521  1.00  0.00           C
ATOM   3793  CG2 ILE A 244       3.136  11.655  13.174  1.00  0.00           C
ATOM   3794  CD1 ILE A 244       5.594  10.076  12.049  1.00  0.00           C
ATOM   3795  H   ILE A 244       3.376  11.438   9.107  1.00  0.00           H
ATOM   3796  HA  ILE A 244       1.595  10.589  11.042  1.00  0.00           H
ATOM   3797  HB  ILE A 244       4.024  12.110  11.339  1.00  0.00           H
ATOM   3798 HG12 ILE A 244       4.172   9.795  10.551  1.00  0.00           H
ATOM   3799 HG13 ILE A 244       3.644   9.340  12.028  1.00  0.00           H
ATOM   3800 HG21 ILE A 244       3.995  11.629  13.686  1.00  0.00           H
ATOM   3801 HG22 ILE A 244       2.713  12.555  13.278  1.00  0.00           H
ATOM   3802 HG23 ILE A 244       2.517  10.953  13.526  1.00  0.00           H
ATOM   3803 HD11 ILE A 244       6.019   9.179  11.925  1.00  0.00           H
ATOM   3804 HD12 ILE A 244       6.115  10.765  11.545  1.00  0.00           H
ATOM   3805 HD13 ILE A 244       5.587  10.309  13.021  1.00  0.00           H
ATOM   3806  N   GLU A 245       1.603  13.811  10.726  1.00  0.00           N
ATOM   3807  CA  GLU A 245       0.889  15.043  11.046  1.00  0.00           C
ATOM   3808  C   GLU A 245      -0.541  15.033  10.482  1.00  0.00           C
ATOM   3809  O   GLU A 245      -1.487  15.365  11.193  1.00  0.00           O
ATOM   3810  CB  GLU A 245       1.745  16.224  10.565  1.00  0.00           C
ATOM   3811  CG  GLU A 245       1.165  17.591  10.921  1.00  0.00           C
ATOM   3812  CD  GLU A 245       0.812  17.751  12.408  1.00  0.00           C
ATOM   3813  OE1 GLU A 245      -0.193  18.454  12.661  1.00  0.00           O
ATOM   3814  OE2 GLU A 245       1.528  17.173  13.267  1.00  0.00           O
ATOM   3815  H   GLU A 245       2.379  13.856  10.096  1.00  0.00           H
ATOM   3816  HA  GLU A 245       0.821  15.104  12.042  1.00  0.00           H
ATOM   3817  HB2 GLU A 245       1.830  16.167   9.570  1.00  0.00           H
ATOM   3818  HB3 GLU A 245       2.651  16.147  10.982  1.00  0.00           H
ATOM   3819  HG2 GLU A 245       0.333  17.730  10.383  1.00  0.00           H
ATOM   3820  HG3 GLU A 245       1.838  18.291  10.680  1.00  0.00           H
ATOM   3821  N   TYR A 246      -0.738  14.535   9.261  1.00  0.00           N
ATOM   3822  CA  TYR A 246      -2.069  14.381   8.671  1.00  0.00           C
ATOM   3823  C   TYR A 246      -2.953  13.395   9.441  1.00  0.00           C
ATOM   3824  O   TYR A 246      -4.144  13.652   9.612  1.00  0.00           O
ATOM   3825  CB  TYR A 246      -1.928  13.975   7.198  1.00  0.00           C
ATOM   3826  CG  TYR A 246      -1.196  14.969   6.309  1.00  0.00           C
ATOM   3827  CD1 TYR A 246      -1.213  16.353   6.592  1.00  0.00           C
ATOM   3828  CD2 TYR A 246      -0.518  14.506   5.163  1.00  0.00           C
ATOM   3829  CE1 TYR A 246      -0.540  17.263   5.759  1.00  0.00           C
ATOM   3830  CE2 TYR A 246       0.126  15.426   4.315  1.00  0.00           C
ATOM   3831  CZ  TYR A 246       0.138  16.796   4.619  1.00  0.00           C
ATOM   3832  OH  TYR A 246       0.790  17.666   3.805  1.00  0.00           O
ATOM   3833  H   TYR A 246       0.058  14.254   8.725  1.00  0.00           H
ATOM   3834  HA  TYR A 246      -2.517  15.274   8.697  1.00  0.00           H
ATOM   3835  HB2 TYR A 246      -2.847  13.847   6.825  1.00  0.00           H
ATOM   3836  HB3 TYR A 246      -1.431  13.108   7.164  1.00  0.00           H
ATOM   3837  HD1 TYR A 246      -1.709  16.688   7.393  1.00  0.00           H
ATOM   3838  HD2 TYR A 246      -0.495  13.528   4.954  1.00  0.00           H
ATOM   3839  HE1 TYR A 246      -0.543  18.239   5.976  1.00  0.00           H
ATOM   3840  HE2 TYR A 246       0.580  15.100   3.486  1.00  0.00           H
ATOM   3841  HH  TYR A 246       1.271  17.329   2.995  1.00  0.00           H
ATOM   3842  N   MET A 247      -2.385  12.309   9.972  1.00  0.00           N
ATOM   3843  CA  MET A 247      -3.108  11.386  10.859  1.00  0.00           C
ATOM   3844  C   MET A 247      -3.597  12.083  12.133  1.00  0.00           C
ATOM   3845  O   MET A 247      -4.746  11.902  12.541  1.00  0.00           O
ATOM   3846  CB  MET A 247      -2.196  10.218  11.250  1.00  0.00           C
ATOM   3847  CG  MET A 247      -1.975   9.254  10.094  1.00  0.00           C
ATOM   3848  SD  MET A 247      -3.355   8.119   9.838  1.00  0.00           S
ATOM   3849  CE  MET A 247      -2.593   7.233   8.469  1.00  0.00           C
ATOM   3850  H   MET A 247      -1.428  12.116   9.757  1.00  0.00           H
ATOM   3851  HA  MET A 247      -3.900  11.024  10.368  1.00  0.00           H
ATOM   3852  HB2 MET A 247      -2.616   9.721  12.009  1.00  0.00           H
ATOM   3853  HB3 MET A 247      -1.311  10.583  11.540  1.00  0.00           H
ATOM   3854  HG2 MET A 247      -1.153   8.717  10.281  1.00  0.00           H
ATOM   3855  HG3 MET A 247      -1.842   9.786   9.258  1.00  0.00           H
ATOM   3856  HE1 MET A 247      -3.213   6.517   8.149  1.00  0.00           H
ATOM   3857  HE2 MET A 247      -2.406   7.871   7.722  1.00  0.00           H
ATOM   3858  HE3 MET A 247      -1.736   6.819   8.776  1.00  0.00           H
ATOM   3859  N   LYS A 248      -2.744  12.911  12.750  1.00  0.00           N
ATOM   3860  CA  LYS A 248      -3.108  13.687  13.945  1.00  0.00           C
ATOM   3861  C   LYS A 248      -4.198  14.709  13.641  1.00  0.00           C
ATOM   3862  O   LYS A 248      -5.158  14.810  14.399  1.00  0.00           O
ATOM   3863  CB  LYS A 248      -1.879  14.399  14.513  1.00  0.00           C
ATOM   3864  CG  LYS A 248      -0.857  13.429  15.112  1.00  0.00           C
ATOM   3865  CD  LYS A 248       0.395  14.230  15.465  1.00  0.00           C
ATOM   3866  CE  LYS A 248       1.490  13.325  16.019  1.00  0.00           C
ATOM   3867  NZ  LYS A 248       2.721  14.122  16.221  1.00  0.00           N
ATOM   3868  H   LYS A 248      -1.819  13.006  12.382  1.00  0.00           H
ATOM   3869  HA  LYS A 248      -3.454  13.054  14.638  1.00  0.00           H
ATOM   3870  HB2 LYS A 248      -2.178  15.031  15.228  1.00  0.00           H
ATOM   3871  HB3 LYS A 248      -1.439  14.913  13.777  1.00  0.00           H
ATOM   3872  HG2 LYS A 248      -0.630  12.719  14.445  1.00  0.00           H
ATOM   3873  HG3 LYS A 248      -1.233  13.005  15.936  1.00  0.00           H
ATOM   3874  HD2 LYS A 248       0.160  14.916  16.153  1.00  0.00           H
ATOM   3875  HD3 LYS A 248       0.734  14.686  14.642  1.00  0.00           H
ATOM   3876  HE2 LYS A 248       1.673  12.585  15.371  1.00  0.00           H
ATOM   3877  HE3 LYS A 248       1.195  12.938  16.892  1.00  0.00           H
ATOM   3878  HZ1 LYS A 248       3.443  13.534  16.584  1.00  0.00           H
ATOM   3879  HZ2 LYS A 248       3.015  14.509  15.347  1.00  0.00           H
ATOM   3880  HZ3 LYS A 248       2.537  14.862  16.868  1.00  0.00           H
ATOM   3881  N   GLN A 249      -4.091  15.416  12.516  1.00  0.00           N
ATOM   3882  CA  GLN A 249      -5.106  16.375  12.064  1.00  0.00           C
ATOM   3883  C   GLN A 249      -6.459  15.710  11.797  1.00  0.00           C
ATOM   3884  O   GLN A 249      -7.496  16.295  12.097  1.00  0.00           O
ATOM   3885  CB  GLN A 249      -4.616  17.091  10.801  1.00  0.00           C
ATOM   3886  CG  GLN A 249      -3.482  18.065  11.133  1.00  0.00           C
ATOM   3887  CD  GLN A 249      -2.889  18.734   9.904  1.00  0.00           C
ATOM   3888  OE1 GLN A 249      -3.481  18.837   8.842  1.00  0.00           O
ATOM   3889  NE2 GLN A 249      -1.687  19.243  10.025  1.00  0.00           N
ATOM   3890  H   GLN A 249      -3.277  15.286  11.950  1.00  0.00           H
ATOM   3891  HA  GLN A 249      -5.231  17.059  12.782  1.00  0.00           H
ATOM   3892  HB2 GLN A 249      -5.376  17.599  10.396  1.00  0.00           H
ATOM   3893  HB3 GLN A 249      -4.283  16.411  10.147  1.00  0.00           H
ATOM   3894  HG2 GLN A 249      -2.757  17.561  11.602  1.00  0.00           H
ATOM   3895  HG3 GLN A 249      -3.840  18.775  11.740  1.00  0.00           H
ATOM   3896 HE21 GLN A 249      -1.195  19.163  10.892  1.00  0.00           H
ATOM   3897 HE22 GLN A 249      -1.262  19.711   9.250  1.00  0.00           H
ATOM   3898  N   ALA A 250      -6.460  14.467  11.310  1.00  0.00           N
ATOM   3899  CA  ALA A 250      -7.675  13.675  11.142  1.00  0.00           C
ATOM   3900  C   ALA A 250      -8.310  13.202  12.467  1.00  0.00           C
ATOM   3901  O   ALA A 250      -9.426  12.686  12.450  1.00  0.00           O
ATOM   3902  CB  ALA A 250      -7.347  12.503  10.217  1.00  0.00           C
ATOM   3903  H   ALA A 250      -5.586  14.058  11.047  1.00  0.00           H
ATOM   3904  HA  ALA A 250      -8.347  14.249  10.674  1.00  0.00           H
ATOM   3905  HB1 ALA A 250      -8.165  11.943  10.085  1.00  0.00           H
ATOM   3906  HB2 ALA A 250      -7.037  12.853   9.333  1.00  0.00           H
ATOM   3907  HB3 ALA A 250      -6.625  11.946  10.628  1.00  0.00           H
ATOM   3908  N   GLY A 251      -7.628  13.387  13.604  1.00  0.00           N
ATOM   3909  CA  GLY A 251      -8.122  13.066  14.946  1.00  0.00           C
ATOM   3910  C   GLY A 251      -7.532  11.796  15.562  1.00  0.00           C
ATOM   3911  O   GLY A 251      -7.891  11.443  16.688  1.00  0.00           O
ATOM   3912  H   GLY A 251      -6.709  13.775  13.532  1.00  0.00           H
ATOM   3913  HA2 GLY A 251      -9.114  12.954  14.893  1.00  0.00           H
ATOM   3914  HA3 GLY A 251      -7.905  13.834  15.549  1.00  0.00           H
ATOM   3915  N   PHE A 252      -6.632  11.096  14.867  1.00  0.00           N
ATOM   3916  CA  PHE A 252      -5.996   9.901  15.412  1.00  0.00           C
ATOM   3917  C   PHE A 252      -4.911  10.222  16.446  1.00  0.00           C
ATOM   3918  O   PHE A 252      -4.157  11.188  16.330  1.00  0.00           O
ATOM   3919  CB  PHE A 252      -5.385   9.046  14.306  1.00  0.00           C
ATOM   3920  CG  PHE A 252      -6.368   8.286  13.447  1.00  0.00           C
ATOM   3921  CD1 PHE A 252      -6.846   7.045  13.895  1.00  0.00           C
ATOM   3922  CD2 PHE A 252      -6.738   8.757  12.176  1.00  0.00           C
ATOM   3923  CE1 PHE A 252      -7.698   6.277  13.091  1.00  0.00           C
ATOM   3924  CE2 PHE A 252      -7.587   7.981  11.368  1.00  0.00           C
ATOM   3925  CZ  PHE A 252      -8.084   6.751  11.828  1.00  0.00           C
ATOM   3926  H   PHE A 252      -6.387  11.399  13.946  1.00  0.00           H
ATOM   3927  HA  PHE A 252      -6.702   9.357  15.866  1.00  0.00           H
ATOM   3928  HB2 PHE A 252      -4.773   8.381  14.734  1.00  0.00           H
ATOM   3929  HB3 PHE A 252      -4.856   9.649  13.708  1.00  0.00           H
ATOM   3930  HD1 PHE A 252      -6.576   6.706  14.796  1.00  0.00           H
ATOM   3931  HD2 PHE A 252      -6.399   9.639  11.848  1.00  0.00           H
ATOM   3932  HE1 PHE A 252      -8.031   5.392  13.417  1.00  0.00           H
ATOM   3933  HE2 PHE A 252      -7.839   8.308  10.457  1.00  0.00           H
ATOM   3934  HZ  PHE A 252      -8.709   6.216  11.259  1.00  0.00           H
ATOM   3935  N   VAL A 253      -4.747   9.315  17.408  1.00  0.00           N
ATOM   3936  CA  VAL A 253      -3.549   9.225  18.247  1.00  0.00           C
ATOM   3937  C   VAL A 253      -2.582   8.252  17.583  1.00  0.00           C
ATOM   3938  O   VAL A 253      -2.840   7.052  17.536  1.00  0.00           O
ATOM   3939  CB  VAL A 253      -3.911   8.789  19.677  1.00  0.00           C
ATOM   3940  CG1 VAL A 253      -2.663   8.598  20.549  1.00  0.00           C
ATOM   3941  CG2 VAL A 253      -4.783   9.857  20.348  1.00  0.00           C
ATOM   3942  H   VAL A 253      -5.484   8.658  17.567  1.00  0.00           H
ATOM   3943  HA  VAL A 253      -3.118  10.127  18.287  1.00  0.00           H
ATOM   3944  HB  VAL A 253      -4.419   7.928  19.638  1.00  0.00           H
ATOM   3945 HG11 VAL A 253      -2.938   8.316  21.468  1.00  0.00           H
ATOM   3946 HG12 VAL A 253      -2.079   7.894  20.145  1.00  0.00           H
ATOM   3947 HG13 VAL A 253      -2.159   9.460  20.602  1.00  0.00           H
ATOM   3948 HG21 VAL A 253      -5.013   9.565  21.276  1.00  0.00           H
ATOM   3949 HG22 VAL A 253      -4.282  10.721  20.385  1.00  0.00           H
ATOM   3950 HG23 VAL A 253      -5.623   9.981  19.820  1.00  0.00           H
ATOM   3951  N   VAL A 254      -1.473   8.762  17.050  1.00  0.00           N
ATOM   3952  CA  VAL A 254      -0.418   7.929  16.455  1.00  0.00           C
ATOM   3953  C   VAL A 254       0.373   7.252  17.577  1.00  0.00           C
ATOM   3954  O   VAL A 254       1.084   7.924  18.321  1.00  0.00           O
ATOM   3955  CB  VAL A 254       0.480   8.756  15.515  1.00  0.00           C
ATOM   3956  CG1 VAL A 254       1.587   7.886  14.909  1.00  0.00           C
ATOM   3957  CG2 VAL A 254      -0.348   9.354  14.366  1.00  0.00           C
ATOM   3958  H   VAL A 254      -1.353   9.755  17.055  1.00  0.00           H
ATOM   3959  HA  VAL A 254      -0.858   7.214  15.912  1.00  0.00           H
ATOM   3960  HB  VAL A 254       0.899   9.500  16.036  1.00  0.00           H
ATOM   3961 HG11 VAL A 254       2.155   8.443  14.304  1.00  0.00           H
ATOM   3962 HG12 VAL A 254       2.152   7.507  15.642  1.00  0.00           H
ATOM   3963 HG13 VAL A 254       1.176   7.140  14.386  1.00  0.00           H
ATOM   3964 HG21 VAL A 254       0.250   9.887  13.767  1.00  0.00           H
ATOM   3965 HG22 VAL A 254      -0.773   8.616  13.842  1.00  0.00           H
ATOM   3966 HG23 VAL A 254      -1.059   9.948  14.742  1.00  0.00           H
ATOM   3967  N   GLU A 255       0.217   5.934  17.715  1.00  0.00           N
ATOM   3968  CA  GLU A 255       0.843   5.124  18.772  1.00  0.00           C
ATOM   3969  C   GLU A 255       2.231   4.624  18.360  1.00  0.00           C
ATOM   3970  O   GLU A 255       3.129   4.497  19.188  1.00  0.00           O
ATOM   3971  CB  GLU A 255      -0.037   3.901  19.108  1.00  0.00           C
ATOM   3972  CG  GLU A 255      -1.458   4.255  19.569  1.00  0.00           C
ATOM   3973  CD  GLU A 255      -2.261   3.023  20.026  1.00  0.00           C
ATOM   3974  OE1 GLU A 255      -2.914   3.100  21.089  1.00  0.00           O
ATOM   3975  OE2 GLU A 255      -2.340   1.988  19.318  1.00  0.00           O
ATOM   3976  H   GLU A 255      -0.367   5.463  17.053  1.00  0.00           H
ATOM   3977  HA  GLU A 255       0.936   5.687  19.593  1.00  0.00           H
ATOM   3978  HB2 GLU A 255       0.410   3.384  19.838  1.00  0.00           H
ATOM   3979  HB3 GLU A 255      -0.106   3.330  18.290  1.00  0.00           H
ATOM   3980  HG2 GLU A 255      -1.942   4.688  18.809  1.00  0.00           H
ATOM   3981  HG3 GLU A 255      -1.395   4.897  20.333  1.00  0.00           H
ATOM   3982  N   GLU A 256       2.404   4.328  17.073  1.00  0.00           N
ATOM   3983  CA  GLU A 256       3.641   3.793  16.516  1.00  0.00           C
ATOM   3984  C   GLU A 256       3.796   4.270  15.071  1.00  0.00           C
ATOM   3985  O   GLU A 256       2.826   4.286  14.313  1.00  0.00           O
ATOM   3986  CB  GLU A 256       3.599   2.259  16.603  1.00  0.00           C
ATOM   3987  CG  GLU A 256       4.920   1.568  16.250  1.00  0.00           C
ATOM   3988  CD  GLU A 256       4.829   0.044  16.447  1.00  0.00           C
ATOM   3989  OE1 GLU A 256       5.851  -0.568  16.834  1.00  0.00           O
ATOM   3990  OE2 GLU A 256       3.755  -0.562  16.195  1.00  0.00           O
ATOM   3991  H   GLU A 256       1.638   4.482  16.450  1.00  0.00           H
ATOM   3992  HA  GLU A 256       4.413   4.129  17.055  1.00  0.00           H
ATOM   3993  HB2 GLU A 256       2.896   1.929  15.973  1.00  0.00           H
ATOM   3994  HB3 GLU A 256       3.354   2.006  17.539  1.00  0.00           H
ATOM   3995  HG2 GLU A 256       5.643   1.929  16.839  1.00  0.00           H
ATOM   3996  HG3 GLU A 256       5.142   1.759  15.294  1.00  0.00           H
ATOM   3997  N   ALA A 257       5.017   4.639  14.688  1.00  0.00           N
ATOM   3998  CA  ALA A 257       5.385   4.932  13.311  1.00  0.00           C
ATOM   3999  C   ALA A 257       6.823   4.458  13.074  1.00  0.00           C
ATOM   4000  O   ALA A 257       7.738   4.891  13.778  1.00  0.00           O
ATOM   4001  CB  ALA A 257       5.207   6.428  13.039  1.00  0.00           C
ATOM   4002  H   ALA A 257       5.725   4.720  15.390  1.00  0.00           H
ATOM   4003  HA  ALA A 257       4.777   4.422  12.703  1.00  0.00           H
ATOM   4004  HB1 ALA A 257       5.460   6.627  12.092  1.00  0.00           H
ATOM   4005  HB2 ALA A 257       4.252   6.683  13.189  1.00  0.00           H
ATOM   4006  HB3 ALA A 257       5.793   6.951  13.658  1.00  0.00           H
ATOM   4007  N   ILE A 258       7.019   3.543  12.129  1.00  0.00           N
ATOM   4008  CA  ILE A 258       8.318   2.928  11.839  1.00  0.00           C
ATOM   4009  C   ILE A 258       8.493   2.763  10.331  1.00  0.00           C
ATOM   4010  O   ILE A 258       7.585   2.334   9.629  1.00  0.00           O
ATOM   4011  CB  ILE A 258       8.522   1.577  12.582  1.00  0.00           C
ATOM   4012  CG1 ILE A 258       7.359   0.589  12.384  1.00  0.00           C
ATOM   4013  CG2 ILE A 258       8.715   1.807  14.092  1.00  0.00           C
ATOM   4014  CD1 ILE A 258       7.680  -0.894  12.562  1.00  0.00           C
ATOM   4015  H   ILE A 258       6.232   3.257  11.583  1.00  0.00           H
ATOM   4016  HA  ILE A 258       9.027   3.557  12.158  1.00  0.00           H
ATOM   4017  HB  ILE A 258       9.354   1.151  12.226  1.00  0.00           H
ATOM   4018 HG12 ILE A 258       7.010   0.714  11.455  1.00  0.00           H
ATOM   4019 HG13 ILE A 258       6.645   0.826  13.043  1.00  0.00           H
ATOM   4020 HG21 ILE A 258       8.844   0.927  14.549  1.00  0.00           H
ATOM   4021 HG22 ILE A 258       9.520   2.382  14.241  1.00  0.00           H
ATOM   4022 HG23 ILE A 258       7.907   2.262  14.466  1.00  0.00           H
ATOM   4023 HD11 ILE A 258       6.853  -1.435  12.410  1.00  0.00           H
ATOM   4024 HD12 ILE A 258       8.381  -1.165  11.902  1.00  0.00           H
ATOM   4025 HD13 ILE A 258       8.016  -1.053  13.490  1.00  0.00           H
ATOM   4026  N   ASP A 259       9.687   3.052   9.826  1.00  0.00           N
ATOM   4027  CA  ASP A 259      10.070   2.588   8.496  1.00  0.00           C
ATOM   4028  C   ASP A 259      10.503   1.120   8.588  1.00  0.00           C
ATOM   4029  O   ASP A 259      11.549   0.800   9.164  1.00  0.00           O
ATOM   4030  CB  ASP A 259      11.156   3.497   7.917  1.00  0.00           C
ATOM   4031  CG  ASP A 259      11.666   2.963   6.579  1.00  0.00           C
ATOM   4032  OD1 ASP A 259      10.915   2.233   5.894  1.00  0.00           O
ATOM   4033  OD2 ASP A 259      12.843   3.224   6.269  1.00  0.00           O
ATOM   4034  H   ASP A 259      10.332   3.595  10.364  1.00  0.00           H
ATOM   4035  HA  ASP A 259       9.267   2.641   7.902  1.00  0.00           H
ATOM   4036  HB2 ASP A 259      11.919   3.545   8.561  1.00  0.00           H
ATOM   4037  HB3 ASP A 259      10.777   4.412   7.780  1.00  0.00           H
ATOM   4038  N   VAL A 260       9.683   0.215   8.046  1.00  0.00           N
ATOM   4039  CA  VAL A 260       9.959  -1.227   8.103  1.00  0.00           C
ATOM   4040  C   VAL A 260      11.225  -1.568   7.319  1.00  0.00           C
ATOM   4041  O   VAL A 260      11.956  -2.477   7.711  1.00  0.00           O
ATOM   4042  CB  VAL A 260       8.762  -2.048   7.590  1.00  0.00           C
ATOM   4043  CG1 VAL A 260       8.992  -3.561   7.723  1.00  0.00           C
ATOM   4044  CG2 VAL A 260       7.510  -1.740   8.414  1.00  0.00           C
ATOM   4045  H   VAL A 260       8.853   0.530   7.586  1.00  0.00           H
ATOM   4046  HA  VAL A 260      10.114  -1.473   9.060  1.00  0.00           H
ATOM   4047  HB  VAL A 260       8.592  -1.822   6.631  1.00  0.00           H
ATOM   4048 HG11 VAL A 260       8.191  -4.051   7.379  1.00  0.00           H
ATOM   4049 HG12 VAL A 260       9.798  -3.824   7.192  1.00  0.00           H
ATOM   4050 HG13 VAL A 260       9.137  -3.793   8.685  1.00  0.00           H
ATOM   4051 HG21 VAL A 260       6.743  -2.280   8.069  1.00  0.00           H
ATOM   4052 HG22 VAL A 260       7.676  -1.972   9.372  1.00  0.00           H
ATOM   4053 HG23 VAL A 260       7.293  -0.767   8.339  1.00  0.00           H
ATOM   4054  N   ILE A 261      11.534  -0.819   6.258  1.00  0.00           N
ATOM   4055  CA  ILE A 261      12.748  -1.039   5.468  1.00  0.00           C
ATOM   4056  C   ILE A 261      13.987  -0.781   6.326  1.00  0.00           C
ATOM   4057  O   ILE A 261      14.832  -1.667   6.456  1.00  0.00           O
ATOM   4058  CB  ILE A 261      12.729  -0.177   4.191  1.00  0.00           C
ATOM   4059  CG1 ILE A 261      11.474  -0.429   3.322  1.00  0.00           C
ATOM   4060  CG2 ILE A 261      14.013  -0.413   3.378  1.00  0.00           C
ATOM   4061  CD1 ILE A 261      11.157  -1.898   3.008  1.00  0.00           C
ATOM   4062  H   ILE A 261      10.914  -0.081   5.993  1.00  0.00           H
ATOM   4063  HA  ILE A 261      12.763  -1.999   5.189  1.00  0.00           H
ATOM   4064  HB  ILE A 261      12.718   0.783   4.471  1.00  0.00           H
ATOM   4065 HG12 ILE A 261      11.603   0.049   2.453  1.00  0.00           H
ATOM   4066 HG13 ILE A 261      10.687  -0.042   3.802  1.00  0.00           H
ATOM   4067 HG21 ILE A 261      13.992   0.150   2.552  1.00  0.00           H
ATOM   4068 HG22 ILE A 261      14.808  -0.164   3.931  1.00  0.00           H
ATOM   4069 HG23 ILE A 261      14.073  -1.378   3.123  1.00  0.00           H
ATOM   4070 HD11 ILE A 261      10.332  -1.948   2.445  1.00  0.00           H
ATOM   4071 HD12 ILE A 261      11.924  -2.306   2.513  1.00  0.00           H
ATOM   4072 HD13 ILE A 261      11.008  -2.397   3.862  1.00  0.00           H
ATOM   4073  N   SER A 262      14.037   0.362   7.015  1.00  0.00           N
ATOM   4074  CA  SER A 262      15.107   0.675   7.971  1.00  0.00           C
ATOM   4075  C   SER A 262      15.263  -0.396   9.066  1.00  0.00           C
ATOM   4076  O   SER A 262      16.386  -0.733   9.447  1.00  0.00           O
ATOM   4077  CB  SER A 262      14.841   2.032   8.628  1.00  0.00           C
ATOM   4078  OG  SER A 262      14.984   3.092   7.704  1.00  0.00           O
ATOM   4079  H   SER A 262      13.312   1.036   6.873  1.00  0.00           H
ATOM   4080  HA  SER A 262      15.969   0.735   7.467  1.00  0.00           H
ATOM   4081  HB2 SER A 262      15.491   2.164   9.377  1.00  0.00           H
ATOM   4082  HB3 SER A 262      13.909   2.040   8.990  1.00  0.00           H
ATOM   4083  HG  SER A 262      14.804   3.962   8.164  1.00  0.00           H
ATOM   4084  N   GLN A 263      14.167  -0.993   9.558  1.00  0.00           N
ATOM   4085  CA  GLN A 263      14.258  -2.099  10.524  1.00  0.00           C
ATOM   4086  C   GLN A 263      14.936  -3.339   9.929  1.00  0.00           C
ATOM   4087  O   GLN A 263      15.784  -3.944  10.583  1.00  0.00           O
ATOM   4088  CB  GLN A 263      12.882  -2.496  11.072  1.00  0.00           C
ATOM   4089  CG  GLN A 263      12.290  -1.427  11.994  1.00  0.00           C
ATOM   4090  CD  GLN A 263      11.077  -1.932  12.766  1.00  0.00           C
ATOM   4091  OE1 GLN A 263      10.469  -2.952  12.478  1.00  0.00           O
ATOM   4092  NE2 GLN A 263      10.681  -1.232  13.805  1.00  0.00           N
ATOM   4093  H   GLN A 263      13.266  -0.678   9.261  1.00  0.00           H
ATOM   4094  HA  GLN A 263      14.815  -1.787  11.294  1.00  0.00           H
ATOM   4095  HB2 GLN A 263      12.975  -3.348  11.587  1.00  0.00           H
ATOM   4096  HB3 GLN A 263      12.259  -2.638  10.303  1.00  0.00           H
ATOM   4097  HG2 GLN A 263      12.014  -0.642  11.440  1.00  0.00           H
ATOM   4098  HG3 GLN A 263      12.991  -1.143  12.648  1.00  0.00           H
ATOM   4099 HE21 GLN A 263      11.165  -0.394  14.057  1.00  0.00           H
ATOM   4100 HE22 GLN A 263       9.895  -1.537  14.343  1.00  0.00           H
ATOM   4101  N   PHE A 264      14.604  -3.700   8.689  1.00  0.00           N
ATOM   4102  CA  PHE A 264      15.238  -4.817   7.986  1.00  0.00           C
ATOM   4103  C   PHE A 264      16.718  -4.569   7.691  1.00  0.00           C
ATOM   4104  O   PHE A 264      17.511  -5.502   7.793  1.00  0.00           O
ATOM   4105  CB  PHE A 264      14.481  -5.109   6.684  1.00  0.00           C
ATOM   4106  CG  PHE A 264      13.370  -6.117   6.858  1.00  0.00           C
ATOM   4107  CD1 PHE A 264      13.467  -7.379   6.243  1.00  0.00           C
ATOM   4108  CD2 PHE A 264      12.250  -5.809   7.652  1.00  0.00           C
ATOM   4109  CE1 PHE A 264      12.443  -8.323   6.411  1.00  0.00           C
ATOM   4110  CE2 PHE A 264      11.238  -6.760   7.843  1.00  0.00           C
ATOM   4111  CZ  PHE A 264      11.347  -8.018   7.231  1.00  0.00           C
ATOM   4112  H   PHE A 264      13.889  -3.184   8.217  1.00  0.00           H
ATOM   4113  HA  PHE A 264      15.171  -5.626   8.570  1.00  0.00           H
ATOM   4114  HB2 PHE A 264      15.130  -5.464   6.011  1.00  0.00           H
ATOM   4115  HB3 PHE A 264      14.086  -4.254   6.347  1.00  0.00           H
ATOM   4116  HD1 PHE A 264      14.267  -7.603   5.686  1.00  0.00           H
ATOM   4117  HD2 PHE A 264      12.176  -4.909   8.081  1.00  0.00           H
ATOM   4118  HE1 PHE A 264      12.494  -9.208   5.949  1.00  0.00           H
ATOM   4119  HE2 PHE A 264      10.444  -6.543   8.411  1.00  0.00           H
ATOM   4120  HZ  PHE A 264      10.635  -8.704   7.381  1.00  0.00           H
ATOM   4121  N   GLU A 265      17.091  -3.338   7.344  1.00  0.00           N
ATOM   4122  CA  GLU A 265      18.483  -2.955   7.072  1.00  0.00           C
ATOM   4123  C   GLU A 265      19.338  -2.928   8.344  1.00  0.00           C
ATOM   4124  O   GLU A 265      20.511  -3.292   8.311  1.00  0.00           O
ATOM   4125  CB  GLU A 265      18.511  -1.575   6.401  1.00  0.00           C
ATOM   4126  CG  GLU A 265      17.965  -1.616   4.967  1.00  0.00           C
ATOM   4127  CD  GLU A 265      17.976  -0.245   4.270  1.00  0.00           C
ATOM   4128  OE1 GLU A 265      17.680  -0.239   3.054  1.00  0.00           O
ATOM   4129  OE2 GLU A 265      18.301   0.776   4.924  1.00  0.00           O
ATOM   4130  H   GLU A 265      16.384  -2.635   7.264  1.00  0.00           H
ATOM   4131  HA  GLU A 265      18.877  -3.622   6.440  1.00  0.00           H
ATOM   4132  HB2 GLU A 265      19.456  -1.248   6.377  1.00  0.00           H
ATOM   4133  HB3 GLU A 265      17.953  -0.944   6.940  1.00  0.00           H
ATOM   4134  HG2 GLU A 265      17.023  -1.949   4.996  1.00  0.00           H
ATOM   4135  HG3 GLU A 265      18.526  -2.248   4.432  1.00  0.00           H
ATOM   4136  N   SER A 266      18.751  -2.531   9.476  1.00  0.00           N
ATOM   4137  CA  SER A 266      19.438  -2.505  10.776  1.00  0.00           C
ATOM   4138  C   SER A 266      19.544  -3.878  11.458  1.00  0.00           C
ATOM   4139  O   SER A 266      20.273  -4.029  12.440  1.00  0.00           O
ATOM   4140  CB  SER A 266      18.754  -1.497  11.703  1.00  0.00           C
ATOM   4141  OG  SER A 266      17.474  -1.948  12.102  1.00  0.00           O
ATOM   4142  H   SER A 266      17.796  -2.237   9.438  1.00  0.00           H
ATOM   4143  HA  SER A 266      20.369  -2.179  10.615  1.00  0.00           H
ATOM   4144  HB2 SER A 266      18.656  -0.626  11.221  1.00  0.00           H
ATOM   4145  HB3 SER A 266      19.321  -1.366  12.516  1.00  0.00           H
ATOM   4146  HG  SER A 266      17.055  -1.269  12.705  1.00  0.00           H
ATOM   4147  N   SER A 267      18.811  -4.881  10.965  1.00  0.00           N
ATOM   4148  CA  SER A 267      18.756  -6.216  11.560  1.00  0.00           C
ATOM   4149  C   SER A 267      20.013  -7.042  11.248  1.00  0.00           C
ATOM   4150  O   SER A 267      20.495  -7.022  10.117  1.00  0.00           O
ATOM   4151  CB  SER A 267      17.512  -6.951  11.060  1.00  0.00           C
ATOM   4152  OG  SER A 267      17.373  -8.208  11.704  1.00  0.00           O
ATOM   4153  H   SER A 267      18.269  -4.709  10.142  1.00  0.00           H
ATOM   4154  HA  SER A 267      18.684  -6.115  12.552  1.00  0.00           H
ATOM   4155  HB2 SER A 267      17.591  -7.096  10.074  1.00  0.00           H
ATOM   4156  HB3 SER A 267      16.704  -6.394  11.251  1.00  0.00           H
ATOM   4157  HG  SER A 267      16.554  -8.669  11.362  1.00  0.00           H
ATOM   4158  N   PRO A 268      20.516  -7.861  12.195  1.00  0.00           N
ATOM   4159  CA  PRO A 268      21.571  -8.835  11.902  1.00  0.00           C
ATOM   4160  C   PRO A 268      21.083  -9.991  11.011  1.00  0.00           C
ATOM   4161  O   PRO A 268      21.892 -10.776  10.514  1.00  0.00           O
ATOM   4162  CB  PRO A 268      22.022  -9.340  13.276  1.00  0.00           C
ATOM   4163  CG  PRO A 268      20.751  -9.243  14.118  1.00  0.00           C
ATOM   4164  CD  PRO A 268      20.089  -7.975  13.585  1.00  0.00           C
ATOM   4165  HA  PRO A 268      22.335  -8.371  11.453  1.00  0.00           H
ATOM   4166  HB2 PRO A 268      22.345 -10.285  13.222  1.00  0.00           H
ATOM   4167  HB3 PRO A 268      22.746  -8.761  13.651  1.00  0.00           H
ATOM   4168  HG2 PRO A 268      20.165 -10.041  13.979  1.00  0.00           H
ATOM   4169  HG3 PRO A 268      20.969  -9.155  15.090  1.00  0.00           H
ATOM   4170  HD2 PRO A 268      19.093  -8.052  13.639  1.00  0.00           H
ATOM   4171  HD3 PRO A 268      20.390  -7.178  14.109  1.00  0.00           H
ATOM   4172  N   ILE A 269      19.765 -10.140  10.827  1.00  0.00           N
ATOM   4173  CA  ILE A 269      19.181 -11.178   9.978  1.00  0.00           C
ATOM   4174  C   ILE A 269      19.344 -10.760   8.520  1.00  0.00           C
ATOM   4175  O   ILE A 269      18.867  -9.705   8.106  1.00  0.00           O
ATOM   4176  CB  ILE A 269      17.698 -11.438  10.320  1.00  0.00           C
ATOM   4177  CG1 ILE A 269      17.525 -11.774  11.819  1.00  0.00           C
ATOM   4178  CG2 ILE A 269      17.153 -12.585   9.444  1.00  0.00           C
ATOM   4179  CD1 ILE A 269      16.062 -11.904  12.258  1.00  0.00           C
ATOM   4180  H   ILE A 269      19.147  -9.508  11.295  1.00  0.00           H
ATOM   4181  HA  ILE A 269      19.691 -12.026  10.121  1.00  0.00           H
ATOM   4182  HB  ILE A 269      17.176 -10.609  10.118  1.00  0.00           H
ATOM   4183 HG12 ILE A 269      17.952 -11.047  12.357  1.00  0.00           H
ATOM   4184 HG13 ILE A 269      17.988 -12.641  12.003  1.00  0.00           H
ATOM   4185 HG21 ILE A 269      16.193 -12.749   9.669  1.00  0.00           H
ATOM   4186 HG22 ILE A 269      17.231 -12.333   8.479  1.00  0.00           H
ATOM   4187 HG23 ILE A 269      17.682 -13.416   9.615  1.00  0.00           H
ATOM   4188 HD11 ILE A 269      16.025 -12.121  13.233  1.00  0.00           H
ATOM   4189 HD12 ILE A 269      15.586 -11.041  12.090  1.00  0.00           H
ATOM   4190 HD13 ILE A 269      15.621 -12.635  11.737  1.00  0.00           H
ATOM   4191  N   LYS A 270      19.970 -11.627   7.720  1.00  0.00           N
ATOM   4192  CA  LYS A 270      20.194 -11.374   6.296  1.00  0.00           C
ATOM   4193  C   LYS A 270      18.869 -11.113   5.570  1.00  0.00           C
ATOM   4194  O   LYS A 270      18.018 -12.000   5.475  1.00  0.00           O
ATOM   4195  CB  LYS A 270      20.971 -12.549   5.689  1.00  0.00           C
ATOM   4196  CG  LYS A 270      21.416 -12.237   4.254  1.00  0.00           C
ATOM   4197  CD  LYS A 270      22.244 -13.394   3.685  1.00  0.00           C
ATOM   4198  CE  LYS A 270      22.704 -13.038   2.269  1.00  0.00           C
ATOM   4199  NZ  LYS A 270      23.553 -14.106   1.689  1.00  0.00           N
ATOM   4200  H   LYS A 270      20.300 -12.486   8.111  1.00  0.00           H
ATOM   4201  HA  LYS A 270      20.759 -10.553   6.213  1.00  0.00           H
ATOM   4202  HB2 LYS A 270      20.384 -13.358   5.680  1.00  0.00           H
ATOM   4203  HB3 LYS A 270      21.779 -12.730   6.249  1.00  0.00           H
ATOM   4204  HG2 LYS A 270      21.971 -11.405   4.255  1.00  0.00           H
ATOM   4205  HG3 LYS A 270      20.608 -12.098   3.682  1.00  0.00           H
ATOM   4206  HD2 LYS A 270      21.685 -14.223   3.656  1.00  0.00           H
ATOM   4207  HD3 LYS A 270      23.043 -13.551   4.266  1.00  0.00           H
ATOM   4208  HE2 LYS A 270      23.229 -12.188   2.302  1.00  0.00           H
ATOM   4209  HE3 LYS A 270      21.900 -12.911   1.688  1.00  0.00           H
ATOM   4210  HZ1 LYS A 270      23.836 -13.843   0.767  1.00  0.00           H
ATOM   4211  HZ2 LYS A 270      24.363 -14.236   2.261  1.00  0.00           H
ATOM   4212  HZ3 LYS A 270      23.033 -14.959   1.648  1.00  0.00           H
ATOM   4213  N   SER A 271      18.736  -9.917   5.013  1.00  0.00           N
ATOM   4214  CA  SER A 271      17.585  -9.473   4.233  1.00  0.00           C
ATOM   4215  C   SER A 271      17.943  -9.276   2.757  1.00  0.00           C
ATOM   4216  O   SER A 271      19.109  -9.236   2.361  1.00  0.00           O
ATOM   4217  CB  SER A 271      16.982  -8.217   4.876  1.00  0.00           C
ATOM   4218  OG  SER A 271      17.945  -7.188   4.958  1.00  0.00           O
ATOM   4219  H   SER A 271      19.485  -9.266   5.137  1.00  0.00           H
ATOM   4220  HA  SER A 271      16.895 -10.195   4.280  1.00  0.00           H
ATOM   4221  HB2 SER A 271      16.661  -8.441   5.796  1.00  0.00           H
ATOM   4222  HB3 SER A 271      16.211  -7.902   4.322  1.00  0.00           H
ATOM   4223  HG  SER A 271      17.534  -6.379   5.379  1.00  0.00           H
ATOM   4224  N   ILE A 272      16.910  -9.226   1.926  1.00  0.00           N
ATOM   4225  CA  ILE A 272      16.958  -8.897   0.508  1.00  0.00           C
ATOM   4226  C   ILE A 272      16.268  -7.534   0.363  1.00  0.00           C
ATOM   4227  O   ILE A 272      15.142  -7.393   0.854  1.00  0.00           O
ATOM   4228  CB  ILE A 272      16.265  -9.992  -0.333  1.00  0.00           C
ATOM   4229  CG1 ILE A 272      16.965 -11.361  -0.155  1.00  0.00           C
ATOM   4230  CG2 ILE A 272      16.255  -9.575  -1.814  1.00  0.00           C
ATOM   4231  CD1 ILE A 272      16.208 -12.546  -0.770  1.00  0.00           C
ATOM   4232  H   ILE A 272      16.011  -9.435   2.311  1.00  0.00           H
ATOM   4233  HA  ILE A 272      17.912  -8.815   0.221  1.00  0.00           H
ATOM   4234  HB  ILE A 272      15.318 -10.078  -0.022  1.00  0.00           H
ATOM   4235 HG12 ILE A 272      17.072 -11.533   0.824  1.00  0.00           H
ATOM   4236 HG13 ILE A 272      17.867 -11.309  -0.584  1.00  0.00           H
ATOM   4237 HG21 ILE A 272      15.806 -10.285  -2.357  1.00  0.00           H
ATOM   4238 HG22 ILE A 272      15.757  -8.714  -1.914  1.00  0.00           H
ATOM   4239 HG23 ILE A 272      17.195  -9.456  -2.133  1.00  0.00           H
ATOM   4240 HD11 ILE A 272      16.723 -13.388  -0.613  1.00  0.00           H
ATOM   4241 HD12 ILE A 272      15.306 -12.622  -0.345  1.00  0.00           H
ATOM   4242 HD13 ILE A 272      16.101 -12.399  -1.753  1.00  0.00           H
ATOM   4243  N   PRO A 273      16.893  -6.548  -0.310  1.00  0.00           N
ATOM   4244  CA  PRO A 273      16.277  -5.243  -0.522  1.00  0.00           C
ATOM   4245  C   PRO A 273      14.902  -5.361  -1.185  1.00  0.00           C
ATOM   4246  O   PRO A 273      14.719  -6.157  -2.110  1.00  0.00           O
ATOM   4247  CB  PRO A 273      17.257  -4.454  -1.393  1.00  0.00           C
ATOM   4248  CG  PRO A 273      18.607  -5.094  -1.084  1.00  0.00           C
ATOM   4249  CD  PRO A 273      18.247  -6.559  -0.851  1.00  0.00           C
ATOM   4250  HA  PRO A 273      16.177  -4.781   0.359  1.00  0.00           H
ATOM   4251  HB2 PRO A 273      17.030  -4.550  -2.362  1.00  0.00           H
ATOM   4252  HB3 PRO A 273      17.256  -3.485  -1.144  1.00  0.00           H
ATOM   4253  HG2 PRO A 273      19.236  -4.997  -1.855  1.00  0.00           H
ATOM   4254  HG3 PRO A 273      19.017  -4.690  -0.266  1.00  0.00           H
ATOM   4255  HD2 PRO A 273      18.275  -7.067  -1.712  1.00  0.00           H
ATOM   4256  HD3 PRO A 273      18.880  -6.975  -0.198  1.00  0.00           H
ATOM   4257  N   TRP A 274      13.942  -4.548  -0.743  1.00  0.00           N
ATOM   4258  CA  TRP A 274      12.561  -4.576  -1.244  1.00  0.00           C
ATOM   4259  C   TRP A 274      12.472  -4.326  -2.758  1.00  0.00           C
ATOM   4260  O   TRP A 274      11.587  -4.860  -3.421  1.00  0.00           O
ATOM   4261  CB  TRP A 274      11.744  -3.529  -0.478  1.00  0.00           C
ATOM   4262  CG  TRP A 274      12.157  -2.109  -0.730  1.00  0.00           C
ATOM   4263  CD1 TRP A 274      13.002  -1.371   0.026  1.00  0.00           C
ATOM   4264  CD2 TRP A 274      11.761  -1.244  -1.838  1.00  0.00           C
ATOM   4265  NE1 TRP A 274      13.134  -0.109  -0.517  1.00  0.00           N
ATOM   4266  CE2 TRP A 274      12.406   0.017  -1.679  1.00  0.00           C
ATOM   4267  CE3 TRP A 274      10.925  -1.402  -2.965  1.00  0.00           C
ATOM   4268  CZ2 TRP A 274      12.241   1.062  -2.594  1.00  0.00           C
ATOM   4269  CZ3 TRP A 274      10.740  -0.354  -3.885  1.00  0.00           C
ATOM   4270  CH2 TRP A 274      11.402   0.873  -3.704  1.00  0.00           C
ATOM   4271  H   TRP A 274      14.174  -3.884  -0.033  1.00  0.00           H
ATOM   4272  HA  TRP A 274      12.175  -5.478  -1.051  1.00  0.00           H
ATOM   4273  HB2 TRP A 274      11.840  -3.713   0.500  1.00  0.00           H
ATOM   4274  HB3 TRP A 274      10.785  -3.627  -0.743  1.00  0.00           H
ATOM   4275  HD1 TRP A 274      13.462  -1.692   0.854  1.00  0.00           H
ATOM   4276  HE1 TRP A 274      13.688   0.621  -0.117  1.00  0.00           H
ATOM   4277  HE3 TRP A 274      10.457  -2.273  -3.112  1.00  0.00           H
ATOM   4278  HZ2 TRP A 274      12.714   1.932  -2.459  1.00  0.00           H
ATOM   4279  HZ3 TRP A 274      10.135  -0.482  -4.671  1.00  0.00           H
ATOM   4280  HH2 TRP A 274      11.275   1.612  -4.366  1.00  0.00           H
ATOM   4281  N   TYR A 275      13.421  -3.566  -3.315  1.00  0.00           N
ATOM   4282  CA  TYR A 275      13.501  -3.244  -4.739  1.00  0.00           C
ATOM   4283  C   TYR A 275      14.187  -4.334  -5.580  1.00  0.00           C
ATOM   4284  O   TYR A 275      14.213  -4.235  -6.806  1.00  0.00           O
ATOM   4285  CB  TYR A 275      14.181  -1.878  -4.904  1.00  0.00           C
ATOM   4286  CG  TYR A 275      15.560  -1.761  -4.274  1.00  0.00           C
ATOM   4287  CD1 TYR A 275      15.719  -1.025  -3.085  1.00  0.00           C
ATOM   4288  CD2 TYR A 275      16.677  -2.384  -4.865  1.00  0.00           C
ATOM   4289  CE1 TYR A 275      16.985  -0.902  -2.484  1.00  0.00           C
ATOM   4290  CE2 TYR A 275      17.945  -2.277  -4.260  1.00  0.00           C
ATOM   4291  CZ  TYR A 275      18.102  -1.529  -3.074  1.00  0.00           C
ATOM   4292  OH  TYR A 275      19.324  -1.431  -2.493  1.00  0.00           O
ATOM   4293  H   TYR A 275      14.127  -3.191  -2.714  1.00  0.00           H
ATOM   4294  HA  TYR A 275      12.564  -3.153  -5.077  1.00  0.00           H
ATOM   4295  HB2 TYR A 275      13.591  -1.186  -4.488  1.00  0.00           H
ATOM   4296  HB3 TYR A 275      14.271  -1.694  -5.883  1.00  0.00           H
ATOM   4297  HD1 TYR A 275      14.925  -0.586  -2.664  1.00  0.00           H
ATOM   4298  HD2 TYR A 275      16.570  -2.902  -5.714  1.00  0.00           H
ATOM   4299  HE1 TYR A 275      17.092  -0.373  -1.642  1.00  0.00           H
ATOM   4300  HE2 TYR A 275      18.735  -2.732  -4.672  1.00  0.00           H
ATOM   4301  HH  TYR A 275      20.115  -1.876  -2.913  1.00  0.00           H
ATOM   4302  N   GLN A 276      14.725  -5.401  -4.973  1.00  0.00           N
ATOM   4303  CA  GLN A 276      15.388  -6.490  -5.705  1.00  0.00           C
ATOM   4304  C   GLN A 276      14.526  -7.093  -6.836  1.00  0.00           C
ATOM   4305  O   GLN A 276      15.073  -7.339  -7.915  1.00  0.00           O
ATOM   4306  CB  GLN A 276      15.848  -7.582  -4.719  1.00  0.00           C
ATOM   4307  CG  GLN A 276      16.661  -8.709  -5.382  1.00  0.00           C
ATOM   4308  CD  GLN A 276      18.003  -8.243  -5.939  1.00  0.00           C
ATOM   4309  OE1 GLN A 276      18.527  -7.199  -5.595  1.00  0.00           O
ATOM   4310  NE2 GLN A 276      18.625  -9.013  -6.802  1.00  0.00           N
ATOM   4311  H   GLN A 276      14.673  -5.459  -3.976  1.00  0.00           H
ATOM   4312  HA  GLN A 276      16.209  -6.107  -6.129  1.00  0.00           H
ATOM   4313  HB2 GLN A 276      15.038  -7.985  -4.293  1.00  0.00           H
ATOM   4314  HB3 GLN A 276      16.416  -7.154  -4.016  1.00  0.00           H
ATOM   4315  HG2 GLN A 276      16.121  -9.089  -6.133  1.00  0.00           H
ATOM   4316  HG3 GLN A 276      16.831  -9.420  -4.700  1.00  0.00           H
ATOM   4317 HE21 GLN A 276      18.209  -9.874  -7.095  1.00  0.00           H
ATOM   4318 HE22 GLN A 276      19.515  -8.739  -7.166  1.00  0.00           H
ATOM   4319  N   PRO A 277      13.200  -7.304  -6.673  1.00  0.00           N
ATOM   4320  CA  PRO A 277      12.359  -7.814  -7.760  1.00  0.00           C
ATOM   4321  C   PRO A 277      12.283  -6.884  -8.986  1.00  0.00           C
ATOM   4322  O   PRO A 277      12.008  -7.347 -10.097  1.00  0.00           O
ATOM   4323  CB  PRO A 277      10.975  -8.029  -7.137  1.00  0.00           C
ATOM   4324  CG  PRO A 277      11.241  -8.148  -5.639  1.00  0.00           C
ATOM   4325  CD  PRO A 277      12.401  -7.181  -5.459  1.00  0.00           C
ATOM   4326  HA  PRO A 277      12.718  -8.700  -8.053  1.00  0.00           H
ATOM   4327  HB2 PRO A 277      10.377  -7.251  -7.329  1.00  0.00           H
ATOM   4328  HB3 PRO A 277      10.556  -8.866  -7.489  1.00  0.00           H
ATOM   4329  HG2 PRO A 277      10.445  -7.867  -5.103  1.00  0.00           H
ATOM   4330  HG3 PRO A 277      11.500  -9.080  -5.387  1.00  0.00           H
ATOM   4331  HD2 PRO A 277      12.064  -6.245  -5.356  1.00  0.00           H
ATOM   4332  HD3 PRO A 277      12.943  -7.430  -4.657  1.00  0.00           H
ATOM   4333  N   LEU A 278      12.544  -5.585  -8.803  1.00  0.00           N
ATOM   4334  CA  LEU A 278      12.576  -4.587  -9.876  1.00  0.00           C
ATOM   4335  C   LEU A 278      13.920  -4.572 -10.619  1.00  0.00           C
ATOM   4336  O   LEU A 278      13.955  -4.254 -11.806  1.00  0.00           O
ATOM   4337  CB  LEU A 278      12.279  -3.195  -9.290  1.00  0.00           C
ATOM   4338  CG  LEU A 278      10.958  -3.045  -8.516  1.00  0.00           C
ATOM   4339  CD1 LEU A 278      10.841  -1.607  -8.015  1.00  0.00           C
ATOM   4340  CD2 LEU A 278       9.739  -3.380  -9.379  1.00  0.00           C
ATOM   4341  H   LEU A 278      12.730  -5.274  -7.871  1.00  0.00           H
ATOM   4342  HA  LEU A 278      11.857  -4.810 -10.534  1.00  0.00           H
ATOM   4343  HB2 LEU A 278      12.263  -2.543 -10.048  1.00  0.00           H
ATOM   4344  HB3 LEU A 278      13.025  -2.962  -8.666  1.00  0.00           H
ATOM   4345  HG  LEU A 278      10.974  -3.661  -7.728  1.00  0.00           H
ATOM   4346 HD11 LEU A 278       9.985  -1.499  -7.510  1.00  0.00           H
ATOM   4347 HD12 LEU A 278      11.612  -1.400  -7.413  1.00  0.00           H
ATOM   4348 HD13 LEU A 278      10.850  -0.981  -8.795  1.00  0.00           H
ATOM   4349 HD21 LEU A 278       8.906  -3.269  -8.837  1.00  0.00           H
ATOM   4350 HD22 LEU A 278       9.709  -2.764 -10.166  1.00  0.00           H
ATOM   4351 HD23 LEU A 278       9.806  -4.325  -9.698  1.00  0.00           H
ATOM   4352  N   VAL A 279      15.013  -4.946  -9.945  1.00  0.00           N
ATOM   4353  CA  VAL A 279      16.358  -5.062 -10.539  1.00  0.00           C
ATOM   4354  C   VAL A 279      16.488  -6.342 -11.370  1.00  0.00           C
ATOM   4355  O   VAL A 279      17.068  -6.333 -12.455  1.00  0.00           O
ATOM   4356  CB  VAL A 279      17.441  -5.027  -9.439  1.00  0.00           C
ATOM   4357  CG1 VAL A 279      18.859  -5.129 -10.016  1.00  0.00           C
ATOM   4358  CG2 VAL A 279      17.371  -3.725  -8.633  1.00  0.00           C
ATOM   4359  H   VAL A 279      14.912  -5.161  -8.974  1.00  0.00           H
ATOM   4360  HA  VAL A 279      16.501  -4.279 -11.145  1.00  0.00           H
ATOM   4361  HB  VAL A 279      17.292  -5.797  -8.818  1.00  0.00           H
ATOM   4362 HG11 VAL A 279      19.525  -5.102  -9.270  1.00  0.00           H
ATOM   4363 HG12 VAL A 279      18.954  -5.989 -10.517  1.00  0.00           H
ATOM   4364 HG13 VAL A 279      19.022  -4.362 -10.636  1.00  0.00           H
ATOM   4365 HG21 VAL A 279      18.082  -3.730  -7.930  1.00  0.00           H
ATOM   4366 HG22 VAL A 279      17.512  -2.946  -9.244  1.00  0.00           H
ATOM   4367 HG23 VAL A 279      16.473  -3.649  -8.199  1.00  0.00           H
ATOM   4368  N   GLY A 280      15.922  -7.444 -10.873  1.00  0.00           N
ATOM   4369  CA  GLY A 280      16.063  -8.760 -11.489  1.00  0.00           C
ATOM   4370  C   GLY A 280      17.421  -9.415 -11.246  1.00  0.00           C
ATOM   4371  O   GLY A 280      18.281  -8.907 -10.527  1.00  0.00           O
ATOM   4372  H   GLY A 280      15.376  -7.364 -10.039  1.00  0.00           H
ATOM   4373  HA2 GLY A 280      15.933  -8.661 -12.476  1.00  0.00           H
ATOM   4374  HA3 GLY A 280      15.354  -9.359 -11.118  1.00  0.00           H
ATOM   4375  N   ASP A 281      17.601 -10.580 -11.859  1.00  0.00           N
ATOM   4376  CA  ASP A 281      18.838 -11.358 -11.826  1.00  0.00           C
ATOM   4377  C   ASP A 281      18.949 -12.263 -13.063  1.00  0.00           C
ATOM   4378  O   ASP A 281      17.961 -12.566 -13.722  1.00  0.00           O
ATOM   4379  CB  ASP A 281      18.934 -12.178 -10.526  1.00  0.00           C
ATOM   4380  CG  ASP A 281      17.838 -13.238 -10.395  1.00  0.00           C
ATOM   4381  OD1 ASP A 281      17.912 -14.244 -11.144  1.00  0.00           O
ATOM   4382  OD2 ASP A 281      16.957 -13.074  -9.529  1.00  0.00           O
ATOM   4383  H   ASP A 281      16.834 -10.952 -12.381  1.00  0.00           H
ATOM   4384  HA  ASP A 281      19.605 -10.717 -11.843  1.00  0.00           H
ATOM   4385  HB2 ASP A 281      18.864 -11.551  -9.750  1.00  0.00           H
ATOM   4386  HB3 ASP A 281      19.823 -12.636 -10.505  1.00  0.00           H
ATOM   4387  N   TYR A 282      20.157 -12.721 -13.382  1.00  0.00           N
ATOM   4388  CA  TYR A 282      20.397 -13.635 -14.508  1.00  0.00           C
ATOM   4389  C   TYR A 282      20.305 -15.120 -14.118  1.00  0.00           C
ATOM   4390  O   TYR A 282      20.660 -15.987 -14.912  1.00  0.00           O
ATOM   4391  CB  TYR A 282      21.741 -13.290 -15.162  1.00  0.00           C
ATOM   4392  CG  TYR A 282      21.779 -11.901 -15.765  1.00  0.00           C
ATOM   4393  CD1 TYR A 282      21.250 -11.691 -17.052  1.00  0.00           C
ATOM   4394  CD2 TYR A 282      22.330 -10.822 -15.046  1.00  0.00           C
ATOM   4395  CE1 TYR A 282      21.258 -10.403 -17.618  1.00  0.00           C
ATOM   4396  CE2 TYR A 282      22.355  -9.535 -15.616  1.00  0.00           C
ATOM   4397  CZ  TYR A 282      21.817  -9.324 -16.905  1.00  0.00           C
ATOM   4398  OH  TYR A 282      21.840  -8.083 -17.458  1.00  0.00           O
ATOM   4399  H   TYR A 282      20.938 -12.430 -12.830  1.00  0.00           H
ATOM   4400  HA  TYR A 282      19.684 -13.462 -15.187  1.00  0.00           H
ATOM   4401  HB2 TYR A 282      21.921 -13.955 -15.887  1.00  0.00           H
ATOM   4402  HB3 TYR A 282      22.457 -13.353 -14.467  1.00  0.00           H
ATOM   4403  HD1 TYR A 282      20.867 -12.459 -17.565  1.00  0.00           H
ATOM   4404  HD2 TYR A 282      22.704 -10.970 -14.130  1.00  0.00           H
ATOM   4405  HE1 TYR A 282      20.867 -10.253 -18.526  1.00  0.00           H
ATOM   4406  HE2 TYR A 282      22.753  -8.771 -15.109  1.00  0.00           H
ATOM   4407  HH  TYR A 282      22.237  -7.317 -16.952  1.00  0.00           H
ATOM   4408  N   SER A 283      19.864 -15.429 -12.895  1.00  0.00           N
ATOM   4409  CA  SER A 283      19.841 -16.796 -12.356  1.00  0.00           C
ATOM   4410  C   SER A 283      18.548 -17.547 -12.675  1.00  0.00           C
ATOM   4411  O   SER A 283      18.494 -18.770 -12.565  1.00  0.00           O
ATOM   4412  CB  SER A 283      20.119 -16.767 -10.850  1.00  0.00           C
ATOM   4413  OG  SER A 283      19.017 -16.321 -10.084  1.00  0.00           O
ATOM   4414  H   SER A 283      19.530 -14.687 -12.313  1.00  0.00           H
ATOM   4415  HA  SER A 283      20.591 -17.298 -12.787  1.00  0.00           H
ATOM   4416  HB2 SER A 283      20.891 -16.154 -10.682  1.00  0.00           H
ATOM   4417  HB3 SER A 283      20.357 -17.692 -10.554  1.00  0.00           H
ATOM   4418  HG  SER A 283      19.262 -16.325  -9.114  1.00  0.00           H
ATOM   4419  N   SER A 284      17.509 -16.830 -13.110  1.00  0.00           N
ATOM   4420  CA  SER A 284      16.217 -17.405 -13.474  1.00  0.00           C
ATOM   4421  C   SER A 284      15.574 -16.675 -14.655  1.00  0.00           C
ATOM   4422  O   SER A 284      15.824 -15.494 -14.889  1.00  0.00           O
ATOM   4423  CB  SER A 284      15.295 -17.383 -12.250  1.00  0.00           C
ATOM   4424  OG  SER A 284      14.968 -16.053 -11.894  1.00  0.00           O
ATOM   4425  H   SER A 284      17.622 -15.840 -13.191  1.00  0.00           H
ATOM   4426  HA  SER A 284      16.363 -18.358 -13.738  1.00  0.00           H
ATOM   4427  HB2 SER A 284      15.759 -17.824 -11.482  1.00  0.00           H
ATOM   4428  HB3 SER A 284      14.455 -17.882 -12.463  1.00  0.00           H
ATOM   4429  HG  SER A 284      14.367 -16.060 -11.095  1.00  0.00           H
ATOM   4430  N   LEU A 285      14.682 -17.355 -15.386  1.00  0.00           N
ATOM   4431  CA  LEU A 285      13.885 -16.725 -16.452  1.00  0.00           C
ATOM   4432  C   LEU A 285      12.999 -15.587 -15.925  1.00  0.00           C
ATOM   4433  O   LEU A 285      12.691 -14.650 -16.660  1.00  0.00           O
ATOM   4434  CB  LEU A 285      12.986 -17.779 -17.126  1.00  0.00           C
ATOM   4435  CG  LEU A 285      13.721 -18.791 -18.019  1.00  0.00           C
ATOM   4436  CD1 LEU A 285      12.737 -19.865 -18.483  1.00  0.00           C
ATOM   4437  CD2 LEU A 285      14.318 -18.126 -19.262  1.00  0.00           C
ATOM   4438  H   LEU A 285      14.552 -18.329 -15.201  1.00  0.00           H
ATOM   4439  HA  LEU A 285      14.509 -16.352 -17.139  1.00  0.00           H
ATOM   4440  HB2 LEU A 285      12.315 -17.298 -17.691  1.00  0.00           H
ATOM   4441  HB3 LEU A 285      12.513 -18.288 -16.407  1.00  0.00           H
ATOM   4442  HG  LEU A 285      14.454 -19.222 -17.493  1.00  0.00           H
ATOM   4443 HD11 LEU A 285      13.213 -20.525 -19.064  1.00  0.00           H
ATOM   4444 HD12 LEU A 285      12.357 -20.336 -17.687  1.00  0.00           H
ATOM   4445 HD13 LEU A 285      11.997 -19.437 -19.002  1.00  0.00           H
ATOM   4446 HD21 LEU A 285      14.786 -18.814 -19.816  1.00  0.00           H
ATOM   4447 HD22 LEU A 285      13.586 -17.707 -19.800  1.00  0.00           H
ATOM   4448 HD23 LEU A 285      14.971 -17.422 -18.982  1.00  0.00           H
ATOM   4449  N   GLN A 286      12.574 -15.677 -14.665  1.00  0.00           N
ATOM   4450  CA  GLN A 286      11.772 -14.651 -14.012  1.00  0.00           C
ATOM   4451  C   GLN A 286      12.617 -13.423 -13.673  1.00  0.00           C
ATOM   4452  O   GLN A 286      12.251 -12.319 -14.072  1.00  0.00           O
ATOM   4453  CB  GLN A 286      11.109 -15.263 -12.778  1.00  0.00           C
ATOM   4454  CG  GLN A 286      10.146 -14.280 -12.099  1.00  0.00           C
ATOM   4455  CD  GLN A 286       9.279 -14.985 -11.066  1.00  0.00           C
ATOM   4456  OE1 GLN A 286       9.612 -16.026 -10.528  1.00  0.00           O
ATOM   4457  NE2 GLN A 286       8.100 -14.480 -10.799  1.00  0.00           N
ATOM   4458  H   GLN A 286      12.819 -16.492 -14.140  1.00  0.00           H
ATOM   4459  HA  GLN A 286      11.051 -14.368 -14.645  1.00  0.00           H
ATOM   4460  HB2 GLN A 286      11.820 -15.523 -12.124  1.00  0.00           H
ATOM   4461  HB3 GLN A 286      10.598 -16.077 -13.056  1.00  0.00           H
ATOM   4462  HG2 GLN A 286       9.556 -13.868 -12.794  1.00  0.00           H
ATOM   4463  HG3 GLN A 286      10.677 -13.564 -11.646  1.00  0.00           H
ATOM   4464 HE21 GLN A 286       7.812 -13.626 -11.233  1.00  0.00           H
ATOM   4465 HE22 GLN A 286       7.488 -14.948 -10.162  1.00  0.00           H
ATOM   4466  N   GLY A 287      13.768 -13.626 -13.028  1.00  0.00           N
ATOM   4467  CA  GLY A 287      14.736 -12.570 -12.743  1.00  0.00           C
ATOM   4468  C   GLY A 287      15.212 -11.873 -14.016  1.00  0.00           C
ATOM   4469  O   GLY A 287      15.301 -10.644 -14.032  1.00  0.00           O
ATOM   4470  H   GLY A 287      13.980 -14.554 -12.722  1.00  0.00           H
ATOM   4471  HA2 GLY A 287      15.526 -12.972 -12.280  1.00  0.00           H
ATOM   4472  HA3 GLY A 287      14.308 -11.893 -12.144  1.00  0.00           H
ATOM   4473  N   LEU A 288      15.421 -12.632 -15.103  1.00  0.00           N
ATOM   4474  CA  LEU A 288      15.931 -12.107 -16.368  1.00  0.00           C
ATOM   4475  C   LEU A 288      15.044 -10.982 -16.897  1.00  0.00           C
ATOM   4476  O   LEU A 288      15.574  -9.991 -17.381  1.00  0.00           O
ATOM   4477  CB  LEU A 288      16.056 -13.250 -17.393  1.00  0.00           C
ATOM   4478  CG  LEU A 288      16.653 -12.826 -18.753  1.00  0.00           C
ATOM   4479  CD1 LEU A 288      18.083 -12.300 -18.616  1.00  0.00           C
ATOM   4480  CD2 LEU A 288      16.647 -14.021 -19.707  1.00  0.00           C
ATOM   4481  H   LEU A 288      15.217 -13.609 -15.044  1.00  0.00           H
ATOM   4482  HA  LEU A 288      16.844 -11.733 -16.205  1.00  0.00           H
ATOM   4483  HB2 LEU A 288      15.143 -13.625 -17.556  1.00  0.00           H
ATOM   4484  HB3 LEU A 288      16.643 -13.959 -17.001  1.00  0.00           H
ATOM   4485  HG  LEU A 288      16.082 -12.103 -19.142  1.00  0.00           H
ATOM   4486 HD11 LEU A 288      18.429 -12.038 -19.517  1.00  0.00           H
ATOM   4487 HD12 LEU A 288      18.089 -11.503 -18.012  1.00  0.00           H
ATOM   4488 HD13 LEU A 288      18.666 -13.015 -18.230  1.00  0.00           H
ATOM   4489 HD21 LEU A 288      17.034 -13.747 -20.588  1.00  0.00           H
ATOM   4490 HD22 LEU A 288      17.196 -14.761 -19.318  1.00  0.00           H
ATOM   4491 HD23 LEU A 288      15.708 -14.337 -19.839  1.00  0.00           H
ATOM   4492  N   ARG A 289      13.716 -11.089 -16.761  1.00  0.00           N
ATOM   4493  CA  ARG A 289      12.743 -10.111 -17.286  1.00  0.00           C
ATOM   4494  C   ARG A 289      12.906  -8.707 -16.713  1.00  0.00           C
ATOM   4495  O   ARG A 289      12.586  -7.750 -17.408  1.00  0.00           O
ATOM   4496  CB  ARG A 289      11.319 -10.584 -16.985  1.00  0.00           C
ATOM   4497  CG  ARG A 289      10.940 -11.821 -17.800  1.00  0.00           C
ATOM   4498  CD  ARG A 289       9.609 -12.360 -17.284  1.00  0.00           C
ATOM   4499  NE  ARG A 289       9.194 -13.566 -18.017  1.00  0.00           N
ATOM   4500  CZ  ARG A 289       8.209 -14.373 -17.673  1.00  0.00           C
ATOM   4501  NH1 ARG A 289       7.520 -14.187 -16.581  1.00  0.00           N
ATOM   4502  NH2 ARG A 289       7.880 -15.379 -18.432  1.00  0.00           N
ATOM   4503  H   ARG A 289      13.360 -11.885 -16.271  1.00  0.00           H
ATOM   4504  HA  ARG A 289      12.854 -10.060 -18.279  1.00  0.00           H
ATOM   4505  HB2 ARG A 289      10.681  -9.846 -17.204  1.00  0.00           H
ATOM   4506  HB3 ARG A 289      11.252 -10.806 -16.012  1.00  0.00           H
ATOM   4507  HG2 ARG A 289      11.648 -12.520 -17.699  1.00  0.00           H
ATOM   4508  HG3 ARG A 289      10.851 -11.574 -18.765  1.00  0.00           H
ATOM   4509  HD2 ARG A 289       8.908 -11.655 -17.395  1.00  0.00           H
ATOM   4510  HD3 ARG A 289       9.704 -12.586 -16.314  1.00  0.00           H
ATOM   4511  HE  ARG A 289       9.702 -13.794 -18.848  1.00  0.00           H
ATOM   4512 HH11 ARG A 289       6.778 -14.815 -16.345  1.00  0.00           H
ATOM   4513 HH12 ARG A 289       7.734 -13.417 -15.980  1.00  0.00           H
ATOM   4514 HH21 ARG A 289       7.132 -15.985 -18.162  1.00  0.00           H
ATOM   4515 HH22 ARG A 289       8.376 -15.545 -19.284  1.00  0.00           H
ATOM   4516  N   SER A 290      13.371  -8.592 -15.473  1.00  0.00           N
ATOM   4517  CA  SER A 290      13.578  -7.298 -14.817  1.00  0.00           C
ATOM   4518  C   SER A 290      14.974  -6.715 -15.085  1.00  0.00           C
ATOM   4519  O   SER A 290      15.173  -5.528 -14.845  1.00  0.00           O
ATOM   4520  CB  SER A 290      13.287  -7.417 -13.318  1.00  0.00           C
ATOM   4521  OG  SER A 290      11.922  -7.713 -13.062  1.00  0.00           O
ATOM   4522  H   SER A 290      13.589  -9.425 -14.965  1.00  0.00           H
ATOM   4523  HA  SER A 290      12.910  -6.660 -15.200  1.00  0.00           H
ATOM   4524  HB2 SER A 290      13.518  -6.551 -12.875  1.00  0.00           H
ATOM   4525  HB3 SER A 290      13.853  -8.148 -12.937  1.00  0.00           H
ATOM   4526  HG  SER A 290      11.775  -7.782 -12.075  1.00  0.00           H
ATOM   4527  N   THR A 291      15.910  -7.500 -15.642  1.00  0.00           N
ATOM   4528  CA  THR A 291      17.249  -7.023 -16.048  1.00  0.00           C
ATOM   4529  C   THR A 291      17.184  -6.104 -17.276  1.00  0.00           C
ATOM   4530  O   THR A 291      16.236  -6.211 -18.057  1.00  0.00           O
ATOM   4531  CB  THR A 291      18.223  -8.174 -16.371  1.00  0.00           C
ATOM   4532  OG1 THR A 291      17.894  -8.796 -17.595  1.00  0.00           O
ATOM   4533  CG2 THR A 291      18.318  -9.231 -15.274  1.00  0.00           C
ATOM   4534  H   THR A 291      15.688  -8.464 -15.791  1.00  0.00           H
ATOM   4535  HA  THR A 291      17.633  -6.497 -15.289  1.00  0.00           H
ATOM   4536  HB  THR A 291      19.133  -7.773 -16.477  1.00  0.00           H
ATOM   4537  HG1 THR A 291      18.541  -9.536 -17.777  1.00  0.00           H
ATOM   4538 HG21 THR A 291      18.964  -9.942 -15.551  1.00  0.00           H
ATOM   4539 HG22 THR A 291      18.635  -8.805 -14.427  1.00  0.00           H
ATOM   4540 HG23 THR A 291      17.417  -9.639 -15.125  1.00  0.00           H
ATOM   4541  N   PRO A 292      18.213  -5.273 -17.549  1.00  0.00           N
ATOM   4542  CA  PRO A 292      18.248  -4.430 -18.750  1.00  0.00           C
ATOM   4543  C   PRO A 292      18.028  -5.207 -20.059  1.00  0.00           C
ATOM   4544  O   PRO A 292      17.262  -4.779 -20.919  1.00  0.00           O
ATOM   4545  CB  PRO A 292      19.623  -3.751 -18.722  1.00  0.00           C
ATOM   4546  CG  PRO A 292      19.946  -3.680 -17.230  1.00  0.00           C
ATOM   4547  CD  PRO A 292      19.356  -4.981 -16.691  1.00  0.00           C
ATOM   4548  HA  PRO A 292      17.541  -3.727 -18.670  1.00  0.00           H
ATOM   4549  HB2 PRO A 292      20.303  -4.298 -19.211  1.00  0.00           H
ATOM   4550  HB3 PRO A 292      19.580  -2.836 -19.124  1.00  0.00           H
ATOM   4551  HG2 PRO A 292      20.934  -3.642 -17.077  1.00  0.00           H
ATOM   4552  HG3 PRO A 292      19.512  -2.885 -16.805  1.00  0.00           H
ATOM   4553  HD2 PRO A 292      20.030  -5.718 -16.743  1.00  0.00           H
ATOM   4554  HD3 PRO A 292      19.061  -4.865 -15.743  1.00  0.00           H
ATOM   4555  N   ILE A 293      18.635  -6.393 -20.193  1.00  0.00           N
ATOM   4556  CA  ILE A 293      18.454  -7.252 -21.374  1.00  0.00           C
ATOM   4557  C   ILE A 293      17.018  -7.782 -21.439  1.00  0.00           C
ATOM   4558  O   ILE A 293      16.398  -7.763 -22.502  1.00  0.00           O
ATOM   4559  CB  ILE A 293      19.497  -8.395 -21.382  1.00  0.00           C
ATOM   4560  CG1 ILE A 293      20.920  -7.804 -21.530  1.00  0.00           C
ATOM   4561  CG2 ILE A 293      19.210  -9.400 -22.518  1.00  0.00           C
ATOM   4562  CD1 ILE A 293      22.057  -8.822 -21.370  1.00  0.00           C
ATOM   4563  H   ILE A 293      19.237  -6.708 -19.459  1.00  0.00           H
ATOM   4564  HA  ILE A 293      18.610  -6.691 -22.187  1.00  0.00           H
ATOM   4565  HB  ILE A 293      19.444  -8.879 -20.509  1.00  0.00           H
ATOM   4566 HG12 ILE A 293      21.037  -7.095 -20.835  1.00  0.00           H
ATOM   4567 HG13 ILE A 293      20.994  -7.395 -22.439  1.00  0.00           H
ATOM   4568 HG21 ILE A 293      19.897 -10.127 -22.501  1.00  0.00           H
ATOM   4569 HG22 ILE A 293      18.301  -9.797 -22.390  1.00  0.00           H
ATOM   4570 HG23 ILE A 293      19.246  -8.927 -23.398  1.00  0.00           H
ATOM   4571 HD11 ILE A 293      22.937  -8.359 -21.480  1.00  0.00           H
ATOM   4572 HD12 ILE A 293      22.009  -9.235 -20.461  1.00  0.00           H
ATOM   4573 HD13 ILE A 293      21.966  -9.535 -22.065  1.00  0.00           H
ATOM   4574  N   GLY A 294      16.456  -8.225 -20.313  1.00  0.00           N
ATOM   4575  CA  GLY A 294      15.074  -8.700 -20.269  1.00  0.00           C
ATOM   4576  C   GLY A 294      14.040  -7.619 -20.552  1.00  0.00           C
ATOM   4577  O   GLY A 294      13.041  -7.920 -21.203  1.00  0.00           O
ATOM   4578  H   GLY A 294      16.997  -8.232 -19.472  1.00  0.00           H
ATOM   4579  HA2 GLY A 294      14.898  -9.073 -19.358  1.00  0.00           H
ATOM   4580  HA3 GLY A 294      14.968  -9.423 -20.951  1.00  0.00           H
ATOM   4581  N   ARG A 295      14.287  -6.373 -20.138  1.00  0.00           N
ATOM   4582  CA  ARG A 295      13.448  -5.209 -20.465  1.00  0.00           C
ATOM   4583  C   ARG A 295      13.457  -4.921 -21.963  1.00  0.00           C
ATOM   4584  O   ARG A 295      12.398  -4.816 -22.576  1.00  0.00           O
ATOM   4585  CB  ARG A 295      13.918  -3.987 -19.666  1.00  0.00           C
ATOM   4586  CG  ARG A 295      13.596  -4.118 -18.170  1.00  0.00           C
ATOM   4587  CD  ARG A 295      14.155  -2.904 -17.432  1.00  0.00           C
ATOM   4588  NE  ARG A 295      14.105  -3.073 -15.970  1.00  0.00           N
ATOM   4589  CZ  ARG A 295      14.336  -2.112 -15.100  1.00  0.00           C
ATOM   4590  NH1 ARG A 295      14.725  -0.934 -15.476  1.00  0.00           N
ATOM   4591  NH2 ARG A 295      14.216  -2.305 -13.818  1.00  0.00           N
ATOM   4592  H   ARG A 295      15.095  -6.221 -19.569  1.00  0.00           H
ATOM   4593  HA  ARG A 295      12.508  -5.416 -20.193  1.00  0.00           H
ATOM   4594  HB2 ARG A 295      13.462  -3.172 -20.024  1.00  0.00           H
ATOM   4595  HB3 ARG A 295      14.907  -3.891 -19.776  1.00  0.00           H
ATOM   4596  HG2 ARG A 295      14.014  -4.951 -17.809  1.00  0.00           H
ATOM   4597  HG3 ARG A 295      12.605  -4.160 -18.043  1.00  0.00           H
ATOM   4598  HD2 ARG A 295      13.617  -2.099 -17.682  1.00  0.00           H
ATOM   4599  HD3 ARG A 295      15.106  -2.768 -17.709  1.00  0.00           H
ATOM   4600  HE  ARG A 295      13.880  -3.980 -15.613  1.00  0.00           H
ATOM   4601 HH11 ARG A 295      14.893  -0.222 -14.794  1.00  0.00           H
ATOM   4602 HH12 ARG A 295      14.857  -0.737 -16.448  1.00  0.00           H
ATOM   4603 HH21 ARG A 295      14.398  -1.556 -13.180  1.00  0.00           H
ATOM   4604 HH22 ARG A 295      13.942  -3.202 -13.471  1.00  0.00           H
ATOM   4605  N   ILE A 296      14.634  -4.943 -22.598  1.00  0.00           N
ATOM   4606  CA  ILE A 296      14.750  -4.827 -24.063  1.00  0.00           C
ATOM   4607  C   ILE A 296      13.956  -5.941 -24.759  1.00  0.00           C
ATOM   4608  O   ILE A 296      13.137  -5.664 -25.636  1.00  0.00           O
ATOM   4609  CB  ILE A 296      16.234  -4.823 -24.503  1.00  0.00           C
ATOM   4610  CG1 ILE A 296      16.942  -3.544 -24.004  1.00  0.00           C
ATOM   4611  CG2 ILE A 296      16.355  -4.920 -26.038  1.00  0.00           C
ATOM   4612  CD1 ILE A 296      18.473  -3.616 -24.090  1.00  0.00           C
ATOM   4613  H   ILE A 296      15.469  -5.042 -22.057  1.00  0.00           H
ATOM   4614  HA  ILE A 296      14.349  -3.952 -24.333  1.00  0.00           H
ATOM   4615  HB  ILE A 296      16.688  -5.616 -24.098  1.00  0.00           H
ATOM   4616 HG12 ILE A 296      16.686  -3.393 -23.049  1.00  0.00           H
ATOM   4617 HG13 ILE A 296      16.630  -2.773 -24.559  1.00  0.00           H
ATOM   4618 HG21 ILE A 296      17.321  -4.916 -26.297  1.00  0.00           H
ATOM   4619 HG22 ILE A 296      15.929  -5.768 -26.353  1.00  0.00           H
ATOM   4620 HG23 ILE A 296      15.893  -4.139 -26.459  1.00  0.00           H
ATOM   4621 HD11 ILE A 296      18.866  -2.761 -23.753  1.00  0.00           H
ATOM   4622 HD12 ILE A 296      18.803  -4.377 -23.531  1.00  0.00           H
ATOM   4623 HD13 ILE A 296      18.747  -3.757 -25.041  1.00  0.00           H
ATOM   4624  N   LEU A 297      14.154  -7.199 -24.351  1.00  0.00           N
ATOM   4625  CA  LEU A 297      13.437  -8.341 -24.928  1.00  0.00           C
ATOM   4626  C   LEU A 297      11.919  -8.240 -24.715  1.00  0.00           C
ATOM   4627  O   LEU A 297      11.153  -8.537 -25.631  1.00  0.00           O
ATOM   4628  CB  LEU A 297      13.983  -9.649 -24.325  1.00  0.00           C
ATOM   4629  CG  LEU A 297      15.418 -10.015 -24.749  1.00  0.00           C
ATOM   4630  CD1 LEU A 297      15.880 -11.240 -23.958  1.00  0.00           C
ATOM   4631  CD2 LEU A 297      15.518 -10.338 -26.241  1.00  0.00           C
ATOM   4632  H   LEU A 297      14.818  -7.368 -23.623  1.00  0.00           H
ATOM   4633  HA  LEU A 297      13.613  -8.354 -25.912  1.00  0.00           H
ATOM   4634  HB2 LEU A 297      13.378 -10.395 -24.604  1.00  0.00           H
ATOM   4635  HB3 LEU A 297      13.967  -9.561 -23.329  1.00  0.00           H
ATOM   4636  HG  LEU A 297      16.024  -9.247 -24.542  1.00  0.00           H
ATOM   4637 HD11 LEU A 297      16.812 -11.481 -24.230  1.00  0.00           H
ATOM   4638 HD12 LEU A 297      15.862 -11.032 -22.980  1.00  0.00           H
ATOM   4639 HD13 LEU A 297      15.268 -12.008 -24.146  1.00  0.00           H
ATOM   4640 HD21 LEU A 297      16.464 -10.569 -26.469  1.00  0.00           H
ATOM   4641 HD22 LEU A 297      14.925 -11.114 -26.455  1.00  0.00           H
ATOM   4642 HD23 LEU A 297      15.231  -9.542 -26.774  1.00  0.00           H
ATOM   4643  N   THR A 298      11.481  -7.788 -23.537  1.00  0.00           N
ATOM   4644  CA  THR A 298      10.062  -7.604 -23.200  1.00  0.00           C
ATOM   4645  C   THR A 298       9.432  -6.516 -24.064  1.00  0.00           C
ATOM   4646  O   THR A 298       8.384  -6.757 -24.659  1.00  0.00           O
ATOM   4647  CB  THR A 298       9.874  -7.287 -21.707  1.00  0.00           C
ATOM   4648  OG1 THR A 298      10.378  -8.359 -20.938  1.00  0.00           O
ATOM   4649  CG2 THR A 298       8.405  -7.129 -21.314  1.00  0.00           C
ATOM   4650  H   THR A 298      12.161  -7.560 -22.840  1.00  0.00           H
ATOM   4651  HA  THR A 298       9.587  -8.463 -23.393  1.00  0.00           H
ATOM   4652  HB  THR A 298      10.372  -6.450 -21.479  1.00  0.00           H
ATOM   4653  HG1 THR A 298      10.258  -8.157 -19.966  1.00  0.00           H
ATOM   4654 HG21 THR A 298       8.341  -6.925 -20.337  1.00  0.00           H
ATOM   4655 HG22 THR A 298       7.998  -6.381 -21.838  1.00  0.00           H
ATOM   4656 HG23 THR A 298       7.914  -7.978 -21.510  1.00  0.00           H
ATOM   4657  N   ASN A 299      10.091  -5.366 -24.224  1.00  0.00           N
ATOM   4658  CA  ASN A 299       9.616  -4.294 -25.097  1.00  0.00           C
ATOM   4659  C   ASN A 299       9.518  -4.737 -26.562  1.00  0.00           C
ATOM   4660  O   ASN A 299       8.504  -4.484 -27.218  1.00  0.00           O
ATOM   4661  CB  ASN A 299      10.544  -3.079 -24.960  1.00  0.00           C
ATOM   4662  CG  ASN A 299      10.180  -2.221 -23.766  1.00  0.00           C
ATOM   4663  OD1 ASN A 299       9.028  -1.844 -23.601  1.00  0.00           O
ATOM   4664  ND2 ASN A 299      11.154  -1.895 -22.961  1.00  0.00           N
ATOM   4665  H   ASN A 299      10.947  -5.232 -23.725  1.00  0.00           H
ATOM   4666  HA  ASN A 299       8.703  -4.025 -24.791  1.00  0.00           H
ATOM   4667  HB2 ASN A 299      10.475  -2.525 -25.789  1.00  0.00           H
ATOM   4668  HB3 ASN A 299      11.484  -3.401 -24.852  1.00  0.00           H
ATOM   4669 HD21 ASN A 299      12.081  -2.228 -23.137  1.00  0.00           H
ATOM   4670 HD22 ASN A 299      10.974  -1.313 -22.168  1.00  0.00           H
ATOM   4671  N   VAL A 300      10.532  -5.440 -27.081  1.00  0.00           N
ATOM   4672  CA  VAL A 300      10.497  -5.991 -28.448  1.00  0.00           C
ATOM   4673  C   VAL A 300       9.334  -6.971 -28.600  1.00  0.00           C
ATOM   4674  O   VAL A 300       8.563  -6.864 -29.553  1.00  0.00           O
ATOM   4675  CB  VAL A 300      11.839  -6.651 -28.821  1.00  0.00           C
ATOM   4676  CG1 VAL A 300      11.768  -7.416 -30.151  1.00  0.00           C
ATOM   4677  CG2 VAL A 300      12.935  -5.588 -28.975  1.00  0.00           C
ATOM   4678  H   VAL A 300      11.345  -5.598 -26.520  1.00  0.00           H
ATOM   4679  HA  VAL A 300      10.343  -5.232 -29.080  1.00  0.00           H
ATOM   4680  HB  VAL A 300      12.102  -7.286 -28.095  1.00  0.00           H
ATOM   4681 HG11 VAL A 300      12.659  -7.825 -30.349  1.00  0.00           H
ATOM   4682 HG12 VAL A 300      11.078  -8.137 -30.084  1.00  0.00           H
ATOM   4683 HG13 VAL A 300      11.520  -6.785 -30.886  1.00  0.00           H
ATOM   4684 HG21 VAL A 300      13.798  -6.032 -29.217  1.00  0.00           H
ATOM   4685 HG22 VAL A 300      12.677  -4.945 -29.696  1.00  0.00           H
ATOM   4686 HG23 VAL A 300      13.044  -5.094 -28.112  1.00  0.00           H
ATOM   4687  N   MET A 301       9.154  -7.882 -27.641  1.00  0.00           N
ATOM   4688  CA  MET A 301       8.046  -8.835 -27.639  1.00  0.00           C
ATOM   4689  C   MET A 301       6.684  -8.125 -27.626  1.00  0.00           C
ATOM   4690  O   MET A 301       5.823  -8.474 -28.431  1.00  0.00           O
ATOM   4691  CB  MET A 301       8.202  -9.773 -26.436  1.00  0.00           C
ATOM   4692  CG  MET A 301       7.094 -10.831 -26.361  1.00  0.00           C
ATOM   4693  SD  MET A 301       7.092 -11.804 -24.831  1.00  0.00           S
ATOM   4694  CE  MET A 301       6.625 -10.517 -23.637  1.00  0.00           C
ATOM   4695  H   MET A 301       9.810  -7.914 -26.887  1.00  0.00           H
ATOM   4696  HA  MET A 301       8.104  -9.384 -28.473  1.00  0.00           H
ATOM   4697  HB2 MET A 301       8.179  -9.226 -25.599  1.00  0.00           H
ATOM   4698  HB3 MET A 301       9.084 -10.238 -26.506  1.00  0.00           H
ATOM   4699  HG2 MET A 301       7.208 -11.459 -27.131  1.00  0.00           H
ATOM   4700  HG3 MET A 301       6.212 -10.366 -26.438  1.00  0.00           H
ATOM   4701  HE1 MET A 301       6.581 -10.913 -22.720  1.00  0.00           H
ATOM   4702  HE2 MET A 301       7.307  -9.785 -23.652  1.00  0.00           H
ATOM   4703  HE3 MET A 301       5.730 -10.144 -23.882  1.00  0.00           H
ATOM   4704  N   CYS A 302       6.482  -7.115 -26.775  1.00  0.00           N
ATOM   4705  CA  CYS A 302       5.237  -6.341 -26.722  1.00  0.00           C
ATOM   4706  C   CYS A 302       4.944  -5.643 -28.057  1.00  0.00           C
ATOM   4707  O   CYS A 302       3.825  -5.743 -28.561  1.00  0.00           O
ATOM   4708  CB  CYS A 302       5.313  -5.341 -25.559  1.00  0.00           C
ATOM   4709  SG  CYS A 302       5.091  -6.229 -23.991  1.00  0.00           S
ATOM   4710  H   CYS A 302       7.217  -6.874 -26.142  1.00  0.00           H
ATOM   4711  HA  CYS A 302       4.487  -6.976 -26.535  1.00  0.00           H
ATOM   4712  HB2 CYS A 302       4.592  -4.655 -25.660  1.00  0.00           H
ATOM   4713  HB3 CYS A 302       6.205  -4.890 -25.564  1.00  0.00           H
ATOM   4714  HG  CYS A 302       5.140  -5.581 -23.231  1.00  0.00           H
ATOM   4715  N   ARG A 303       5.952  -5.024 -28.687  1.00  0.00           N
ATOM   4716  CA  ARG A 303       5.812  -4.405 -30.017  1.00  0.00           C
ATOM   4717  C   ARG A 303       5.448  -5.429 -31.099  1.00  0.00           C
ATOM   4718  O   ARG A 303       4.598  -5.149 -31.942  1.00  0.00           O
ATOM   4719  CB  ARG A 303       7.101  -3.646 -30.377  1.00  0.00           C
ATOM   4720  CG  ARG A 303       7.287  -2.376 -29.529  1.00  0.00           C
ATOM   4721  CD  ARG A 303       8.606  -1.673 -29.874  1.00  0.00           C
ATOM   4722  NE  ARG A 303       8.817  -0.464 -29.047  1.00  0.00           N
ATOM   4723  CZ  ARG A 303       9.668   0.524 -29.270  1.00  0.00           C
ATOM   4724  NH1 ARG A 303      10.419   0.542 -30.341  1.00  0.00           N
ATOM   4725  NH2 ARG A 303       9.793   1.515 -28.427  1.00  0.00           N
ATOM   4726  H   ARG A 303       6.842  -4.980 -28.233  1.00  0.00           H
ATOM   4727  HA  ARG A 303       5.069  -3.738 -29.966  1.00  0.00           H
ATOM   4728  HB2 ARG A 303       7.062  -3.386 -31.342  1.00  0.00           H
ATOM   4729  HB3 ARG A 303       7.883  -4.251 -30.226  1.00  0.00           H
ATOM   4730  HG2 ARG A 303       7.294  -2.627 -28.561  1.00  0.00           H
ATOM   4731  HG3 ARG A 303       6.527  -1.751 -29.706  1.00  0.00           H
ATOM   4732  HD2 ARG A 303       8.589  -1.407 -30.838  1.00  0.00           H
ATOM   4733  HD3 ARG A 303       9.362  -2.308 -29.717  1.00  0.00           H
ATOM   4734  HE  ARG A 303       8.252  -0.385 -28.226  1.00  0.00           H
ATOM   4735 HH11 ARG A 303      11.056   1.298 -30.492  1.00  0.00           H
ATOM   4736 HH12 ARG A 303      10.356  -0.200 -31.009  1.00  0.00           H
ATOM   4737 HH21 ARG A 303      10.442   2.252 -28.615  1.00  0.00           H
ATOM   4738 HH22 ARG A 303       9.239   1.536 -27.595  1.00  0.00           H
ATOM   4739  N   VAL A 304       6.038  -6.628 -31.063  1.00  0.00           N
ATOM   4740  CA  VAL A 304       5.695  -7.723 -31.989  1.00  0.00           C
ATOM   4741  C   VAL A 304       4.262  -8.206 -31.764  1.00  0.00           C
ATOM   4742  O   VAL A 304       3.513  -8.333 -32.730  1.00  0.00           O
ATOM   4743  CB  VAL A 304       6.701  -8.888 -31.883  1.00  0.00           C
ATOM   4744  CG1 VAL A 304       6.255 -10.131 -32.668  1.00  0.00           C
ATOM   4745  CG2 VAL A 304       8.067  -8.473 -32.444  1.00  0.00           C
ATOM   4746  H   VAL A 304       6.746  -6.790 -30.375  1.00  0.00           H
ATOM   4747  HA  VAL A 304       5.749  -7.360 -32.919  1.00  0.00           H
ATOM   4748  HB  VAL A 304       6.809  -9.135 -30.920  1.00  0.00           H
ATOM   4749 HG11 VAL A 304       6.939 -10.853 -32.566  1.00  0.00           H
ATOM   4750 HG12 VAL A 304       5.377 -10.452 -32.313  1.00  0.00           H
ATOM   4751 HG13 VAL A 304       6.158  -9.897 -33.635  1.00  0.00           H
ATOM   4752 HG21 VAL A 304       8.705  -9.239 -32.367  1.00  0.00           H
ATOM   4753 HG22 VAL A 304       7.968  -8.216 -33.405  1.00  0.00           H
ATOM   4754 HG23 VAL A 304       8.418  -7.693 -31.925  1.00  0.00           H
ATOM   4755  N   LEU A 305       3.855  -8.439 -30.512  1.00  0.00           N
ATOM   4756  CA  LEU A 305       2.501  -8.889 -30.170  1.00  0.00           C
ATOM   4757  C   LEU A 305       1.430  -7.870 -30.579  1.00  0.00           C
ATOM   4758  O   LEU A 305       0.368  -8.270 -31.060  1.00  0.00           O
ATOM   4759  CB  LEU A 305       2.413  -9.194 -28.666  1.00  0.00           C
ATOM   4760  CG  LEU A 305       3.164 -10.460 -28.215  1.00  0.00           C
ATOM   4761  CD1 LEU A 305       3.142 -10.540 -26.688  1.00  0.00           C
ATOM   4762  CD2 LEU A 305       2.530 -11.740 -28.767  1.00  0.00           C
ATOM   4763  H   LEU A 305       4.509  -8.299 -29.768  1.00  0.00           H
ATOM   4764  HA  LEU A 305       2.324  -9.738 -30.667  1.00  0.00           H
ATOM   4765  HB2 LEU A 305       1.448  -9.304 -28.428  1.00  0.00           H
ATOM   4766  HB3 LEU A 305       2.793  -8.414 -28.168  1.00  0.00           H
ATOM   4767  HG  LEU A 305       4.113 -10.405 -28.526  1.00  0.00           H
ATOM   4768 HD11 LEU A 305       3.629 -11.361 -26.390  1.00  0.00           H
ATOM   4769 HD12 LEU A 305       3.588  -9.731 -26.305  1.00  0.00           H
ATOM   4770 HD13 LEU A 305       2.195 -10.580 -26.370  1.00  0.00           H
ATOM   4771 HD21 LEU A 305       3.049 -12.533 -28.449  1.00  0.00           H
ATOM   4772 HD22 LEU A 305       1.586 -11.809 -28.446  1.00  0.00           H
ATOM   4773 HD23 LEU A 305       2.541 -11.713 -29.767  1.00  0.00           H
ATOM   4774  N   GLU A 306       1.709  -6.572 -30.449  1.00  0.00           N
ATOM   4775  CA  GLU A 306       0.853  -5.514 -30.996  1.00  0.00           C
ATOM   4776  C   GLU A 306       0.770  -5.574 -32.522  1.00  0.00           C
ATOM   4777  O   GLU A 306      -0.326  -5.531 -33.088  1.00  0.00           O
ATOM   4778  CB  GLU A 306       1.383  -4.132 -30.603  1.00  0.00           C
ATOM   4779  CG  GLU A 306       1.033  -3.779 -29.161  1.00  0.00           C
ATOM   4780  CD  GLU A 306       1.320  -2.309 -28.851  1.00  0.00           C
ATOM   4781  OE1 GLU A 306       1.598  -2.003 -27.679  1.00  0.00           O
ATOM   4782  OE2 GLU A 306       1.184  -1.435 -29.734  1.00  0.00           O
ATOM   4783  H   GLU A 306       2.539  -6.309 -29.957  1.00  0.00           H
ATOM   4784  HA  GLU A 306      -0.068  -5.622 -30.621  1.00  0.00           H
ATOM   4785  HB2 GLU A 306       0.981  -3.447 -31.210  1.00  0.00           H
ATOM   4786  HB3 GLU A 306       2.378  -4.126 -30.705  1.00  0.00           H
ATOM   4787  HG2 GLU A 306       1.576  -4.351 -28.547  1.00  0.00           H
ATOM   4788  HG3 GLU A 306       0.061  -3.958 -29.011  1.00  0.00           H
ATOM   4789  N   PHE A 307       1.915  -5.714 -33.198  1.00  0.00           N
ATOM   4790  CA  PHE A 307       1.987  -5.781 -34.658  1.00  0.00           C
ATOM   4791  C   PHE A 307       1.159  -6.943 -35.223  1.00  0.00           C
ATOM   4792  O   PHE A 307       0.395  -6.758 -36.173  1.00  0.00           O
ATOM   4793  CB  PHE A 307       3.458  -5.872 -35.087  1.00  0.00           C
ATOM   4794  CG  PHE A 307       3.642  -6.011 -36.583  1.00  0.00           C
ATOM   4795  CD1 PHE A 307       3.900  -7.272 -37.153  1.00  0.00           C
ATOM   4796  CD2 PHE A 307       3.528  -4.879 -37.411  1.00  0.00           C
ATOM   4797  CE1 PHE A 307       4.040  -7.401 -38.546  1.00  0.00           C
ATOM   4798  CE2 PHE A 307       3.671  -5.008 -38.803  1.00  0.00           C
ATOM   4799  CZ  PHE A 307       3.926  -6.269 -39.371  1.00  0.00           C
ATOM   4800  H   PHE A 307       2.767  -5.776 -32.678  1.00  0.00           H
ATOM   4801  HA  PHE A 307       1.612  -4.929 -35.024  1.00  0.00           H
ATOM   4802  HB2 PHE A 307       3.869  -6.668 -34.642  1.00  0.00           H
ATOM   4803  HB3 PHE A 307       3.928  -5.042 -34.786  1.00  0.00           H
ATOM   4804  HD1 PHE A 307       3.984  -8.077 -36.566  1.00  0.00           H
ATOM   4805  HD2 PHE A 307       3.345  -3.982 -37.009  1.00  0.00           H
ATOM   4806  HE1 PHE A 307       4.221  -8.298 -38.950  1.00  0.00           H
ATOM   4807  HE2 PHE A 307       3.591  -4.202 -39.390  1.00  0.00           H
ATOM   4808  HZ  PHE A 307       4.026  -6.360 -40.362  1.00  0.00           H
ATOM   4809  N   VAL A 308       1.233  -8.123 -34.596  1.00  0.00           N
ATOM   4810  CA  VAL A 308       0.450  -9.306 -34.997  1.00  0.00           C
ATOM   4811  C   VAL A 308      -0.974  -9.330 -34.417  1.00  0.00           C
ATOM   4812  O   VAL A 308      -1.699 -10.304 -34.613  1.00  0.00           O
ATOM   4813  CB  VAL A 308       1.204 -10.628 -34.747  1.00  0.00           C
ATOM   4814  CG1 VAL A 308       2.569 -10.641 -35.448  1.00  0.00           C
ATOM   4815  CG2 VAL A 308       1.412 -10.945 -33.264  1.00  0.00           C
ATOM   4816  H   VAL A 308       1.852  -8.207 -33.815  1.00  0.00           H
ATOM   4817  HA  VAL A 308       0.340  -9.238 -35.989  1.00  0.00           H
ATOM   4818  HB  VAL A 308       0.656 -11.367 -35.140  1.00  0.00           H
ATOM   4819 HG11 VAL A 308       3.029 -11.510 -35.265  1.00  0.00           H
ATOM   4820 HG12 VAL A 308       2.439 -10.534 -36.434  1.00  0.00           H
ATOM   4821 HG13 VAL A 308       3.129  -9.888 -35.102  1.00  0.00           H
ATOM   4822 HG21 VAL A 308       1.904 -11.811 -33.174  1.00  0.00           H
ATOM   4823 HG22 VAL A 308       1.944 -10.213 -32.838  1.00  0.00           H
ATOM   4824 HG23 VAL A 308       0.524 -11.018 -32.811  1.00  0.00           H
ATOM   4825  N   ARG A 309      -1.405  -8.254 -33.738  1.00  0.00           N
ATOM   4826  CA  ARG A 309      -2.744  -8.073 -33.137  1.00  0.00           C
ATOM   4827  C   ARG A 309      -3.116  -9.109 -32.068  1.00  0.00           C
ATOM   4828  O   ARG A 309      -4.299  -9.401 -31.874  1.00  0.00           O
ATOM   4829  CB  ARG A 309      -3.828  -7.964 -34.223  1.00  0.00           C
ATOM   4830  CG  ARG A 309      -3.538  -6.916 -35.301  1.00  0.00           C
ATOM   4831  CD  ARG A 309      -4.708  -6.908 -36.289  1.00  0.00           C
ATOM   4832  NE  ARG A 309      -4.499  -5.922 -37.361  1.00  0.00           N
ATOM   4833  CZ  ARG A 309      -5.299  -5.712 -38.391  1.00  0.00           C
ATOM   4834  NH1 ARG A 309      -6.400  -6.391 -38.559  1.00  0.00           N
ATOM   4835  NH2 ARG A 309      -5.003  -4.811 -39.284  1.00  0.00           N
ATOM   4836  H   ARG A 309      -0.756  -7.501 -33.628  1.00  0.00           H
ATOM   4837  HA  ARG A 309      -2.724  -7.188 -32.673  1.00  0.00           H
ATOM   4838  HB2 ARG A 309      -4.692  -7.726 -33.780  1.00  0.00           H
ATOM   4839  HB3 ARG A 309      -3.916  -8.855 -34.668  1.00  0.00           H
ATOM   4840  HG2 ARG A 309      -2.692  -7.149 -35.780  1.00  0.00           H
ATOM   4841  HG3 ARG A 309      -3.445  -6.014 -34.880  1.00  0.00           H
ATOM   4842  HD2 ARG A 309      -5.548  -6.680 -35.797  1.00  0.00           H
ATOM   4843  HD3 ARG A 309      -4.796  -7.817 -36.696  1.00  0.00           H
ATOM   4844  HE  ARG A 309      -3.675  -5.359 -37.305  1.00  0.00           H
ATOM   4845 HH11 ARG A 309      -6.985  -6.208 -39.350  1.00  0.00           H
ATOM   4846 HH12 ARG A 309      -6.660  -7.094 -37.897  1.00  0.00           H
ATOM   4847 HH21 ARG A 309      -5.614  -4.658 -40.061  1.00  0.00           H
ATOM   4848 HH22 ARG A 309      -4.165  -4.273 -39.193  1.00  0.00           H
ATOM   4849  N   LEU A 310      -2.116  -9.657 -31.382  1.00  0.00           N
ATOM   4850  CA  LEU A 310      -2.298 -10.514 -30.207  1.00  0.00           C
ATOM   4851  C   LEU A 310      -2.329  -9.708 -28.900  1.00  0.00           C
ATOM   4852  O   LEU A 310      -2.937 -10.168 -27.940  1.00  0.00           O
ATOM   4853  CB  LEU A 310      -1.200 -11.590 -30.173  1.00  0.00           C
ATOM   4854  CG  LEU A 310      -1.302 -12.652 -31.285  1.00  0.00           C
ATOM   4855  CD1 LEU A 310      -0.141 -13.637 -31.140  1.00  0.00           C
ATOM   4856  CD2 LEU A 310      -2.608 -13.449 -31.228  1.00  0.00           C
ATOM   4857  H   LEU A 310      -1.182  -9.473 -31.687  1.00  0.00           H
ATOM   4858  HA  LEU A 310      -3.179 -10.979 -30.301  1.00  0.00           H
ATOM   4859  HB2 LEU A 310      -1.250 -12.058 -29.291  1.00  0.00           H
ATOM   4860  HB3 LEU A 310      -0.314 -11.134 -30.259  1.00  0.00           H
ATOM   4861  HG  LEU A 310      -1.236 -12.199 -32.174  1.00  0.00           H
ATOM   4862 HD11 LEU A 310      -0.200 -14.330 -31.859  1.00  0.00           H
ATOM   4863 HD12 LEU A 310       0.726 -13.145 -31.222  1.00  0.00           H
ATOM   4864 HD13 LEU A 310      -0.190 -14.080 -30.245  1.00  0.00           H
ATOM   4865 HD21 LEU A 310      -2.621 -14.121 -31.969  1.00  0.00           H
ATOM   4866 HD22 LEU A 310      -2.672 -13.921 -30.349  1.00  0.00           H
ATOM   4867 HD23 LEU A 310      -3.383 -12.826 -31.329  1.00  0.00           H
ATOM   4868  N   ALA A 311      -1.734  -8.511 -28.880  1.00  0.00           N
ATOM   4869  CA  ALA A 311      -1.854  -7.546 -27.788  1.00  0.00           C
ATOM   4870  C   ALA A 311      -2.614  -6.279 -28.241  1.00  0.00           C
ATOM   4871  O   ALA A 311      -2.522  -5.901 -29.416  1.00  0.00           O
ATOM   4872  CB  ALA A 311      -0.459  -7.218 -27.246  1.00  0.00           C
ATOM   4873  H   ALA A 311      -1.168  -8.258 -29.665  1.00  0.00           H
ATOM   4874  HA  ALA A 311      -2.379  -7.975 -27.053  1.00  0.00           H
ATOM   4875  HB1 ALA A 311      -0.538  -6.558 -26.499  1.00  0.00           H
ATOM   4876  HB2 ALA A 311      -0.028  -8.054 -26.908  1.00  0.00           H
ATOM   4877  HB3 ALA A 311       0.100  -6.828 -27.978  1.00  0.00           H
ATOM   4878  N   PRO A 312      -3.365  -5.604 -27.346  1.00  0.00           N
ATOM   4879  CA  PRO A 312      -3.984  -4.309 -27.635  1.00  0.00           C
ATOM   4880  C   PRO A 312      -2.944  -3.247 -28.014  1.00  0.00           C
ATOM   4881  O   PRO A 312      -1.836  -3.245 -27.480  1.00  0.00           O
ATOM   4882  CB  PRO A 312      -4.730  -3.906 -26.355  1.00  0.00           C
ATOM   4883  CG  PRO A 312      -4.948  -5.228 -25.622  1.00  0.00           C
ATOM   4884  CD  PRO A 312      -3.706  -6.031 -25.995  1.00  0.00           C
ATOM   4885  HA  PRO A 312      -4.640  -4.414 -28.383  1.00  0.00           H
ATOM   4886  HB2 PRO A 312      -4.178  -3.281 -25.804  1.00  0.00           H
ATOM   4887  HB3 PRO A 312      -5.604  -3.473 -26.575  1.00  0.00           H
ATOM   4888  HG2 PRO A 312      -5.002  -5.087 -24.633  1.00  0.00           H
ATOM   4889  HG3 PRO A 312      -5.780  -5.683 -25.940  1.00  0.00           H
ATOM   4890  HD2 PRO A 312      -2.956  -5.830 -25.364  1.00  0.00           H
ATOM   4891  HD3 PRO A 312      -3.904  -7.011 -25.977  1.00  0.00           H
ATOM   4892  N   LYS A 313      -3.302  -2.298 -28.887  1.00  0.00           N
ATOM   4893  CA  LYS A 313      -2.431  -1.147 -29.184  1.00  0.00           C
ATOM   4894  C   LYS A 313      -2.106  -0.381 -27.898  1.00  0.00           C
ATOM   4895  O   LYS A 313      -3.015  -0.132 -27.111  1.00  0.00           O
ATOM   4896  CB  LYS A 313      -3.096  -0.194 -30.186  1.00  0.00           C
ATOM   4897  CG  LYS A 313      -3.166  -0.770 -31.605  1.00  0.00           C
ATOM   4898  CD  LYS A 313      -3.675   0.319 -32.556  1.00  0.00           C
ATOM   4899  CE  LYS A 313      -3.680  -0.166 -34.005  1.00  0.00           C
ATOM   4900  NZ  LYS A 313      -4.076   0.939 -34.912  1.00  0.00           N
ATOM   4901  H   LYS A 313      -4.185  -2.372 -29.351  1.00  0.00           H
ATOM   4902  HA  LYS A 313      -1.577  -1.485 -29.581  1.00  0.00           H
ATOM   4903  HB2 LYS A 313      -2.571   0.657 -30.213  1.00  0.00           H
ATOM   4904  HB3 LYS A 313      -4.026  -0.002 -29.874  1.00  0.00           H
ATOM   4905  HG2 LYS A 313      -3.792  -1.549 -31.621  1.00  0.00           H
ATOM   4906  HG3 LYS A 313      -2.256  -1.068 -31.892  1.00  0.00           H
ATOM   4907  HD2 LYS A 313      -3.080   1.119 -32.483  1.00  0.00           H
ATOM   4908  HD3 LYS A 313      -4.607   0.571 -32.294  1.00  0.00           H
ATOM   4909  HE2 LYS A 313      -4.330  -0.920 -34.099  1.00  0.00           H
ATOM   4910  HE3 LYS A 313      -2.764  -0.483 -34.251  1.00  0.00           H
ATOM   4911  HZ1 LYS A 313      -4.076   0.611 -35.857  1.00  0.00           H
ATOM   4912  HZ2 LYS A 313      -4.993   1.257 -34.670  1.00  0.00           H
ATOM   4913  HZ3 LYS A 313      -3.426   1.694 -34.821  1.00  0.00           H
ATOM   4914  N   GLY A 314      -0.848   0.024 -27.720  1.00  0.00           N
ATOM   4915  CA  GLY A 314      -0.395   0.806 -26.559  1.00  0.00           C
ATOM   4916  C   GLY A 314       0.131  -0.016 -25.378  1.00  0.00           C
ATOM   4917  O   GLY A 314       0.605   0.561 -24.402  1.00  0.00           O
ATOM   4918  H   GLY A 314      -0.173  -0.218 -28.417  1.00  0.00           H
ATOM   4919  HA2 GLY A 314      -1.167   1.353 -26.235  1.00  0.00           H
ATOM   4920  HA3 GLY A 314       0.339   1.413 -26.863  1.00  0.00           H
ATOM   4921  N   THR A 315       0.116  -1.345 -25.485  1.00  0.00           N
ATOM   4922  CA  THR A 315       0.762  -2.289 -24.557  1.00  0.00           C
ATOM   4923  C   THR A 315       2.239  -1.936 -24.329  1.00  0.00           C
ATOM   4924  O   THR A 315       2.690  -1.951 -23.190  1.00  0.00           O
ATOM   4925  CB  THR A 315       0.633  -3.718 -25.127  1.00  0.00           C
ATOM   4926  OG1 THR A 315      -0.727  -4.068 -25.238  1.00  0.00           O
ATOM   4927  CG2 THR A 315       1.248  -4.842 -24.300  1.00  0.00           C
ATOM   4928  H   THR A 315      -0.377  -1.735 -26.263  1.00  0.00           H
ATOM   4929  HA  THR A 315       0.285  -2.251 -23.679  1.00  0.00           H
ATOM   4930  HB  THR A 315       1.041  -3.735 -26.040  1.00  0.00           H
ATOM   4931  HG1 THR A 315      -0.804  -4.994 -25.608  1.00  0.00           H
ATOM   4932 HG21 THR A 315       1.104  -5.715 -24.765  1.00  0.00           H
ATOM   4933 HG22 THR A 315       2.229  -4.679 -24.194  1.00  0.00           H
ATOM   4934 HG23 THR A 315       0.815  -4.868 -23.399  1.00  0.00           H
ATOM   4935  N   TYR A 316       2.993  -1.561 -25.369  1.00  0.00           N
ATOM   4936  CA  TYR A 316       4.405  -1.182 -25.243  1.00  0.00           C
ATOM   4937  C   TYR A 316       4.595   0.179 -24.548  1.00  0.00           C
ATOM   4938  O   TYR A 316       5.575   0.392 -23.842  1.00  0.00           O
ATOM   4939  CB  TYR A 316       5.097  -1.206 -26.618  1.00  0.00           C
ATOM   4940  CG  TYR A 316       5.024   0.102 -27.390  1.00  0.00           C
ATOM   4941  CD1 TYR A 316       4.003   0.328 -28.333  1.00  0.00           C
ATOM   4942  CD2 TYR A 316       5.947   1.128 -27.104  1.00  0.00           C
ATOM   4943  CE1 TYR A 316       3.894   1.576 -28.976  1.00  0.00           C
ATOM   4944  CE2 TYR A 316       5.837   2.380 -27.733  1.00  0.00           C
ATOM   4945  CZ  TYR A 316       4.808   2.607 -28.671  1.00  0.00           C
ATOM   4946  OH  TYR A 316       4.686   3.827 -29.256  1.00  0.00           O
ATOM   4947  H   TYR A 316       2.574  -1.538 -26.277  1.00  0.00           H
ATOM   4948  HA  TYR A 316       4.850  -1.873 -24.673  1.00  0.00           H
ATOM   4949  HB2 TYR A 316       4.666  -1.919 -27.171  1.00  0.00           H
ATOM   4950  HB3 TYR A 316       6.061  -1.431 -26.477  1.00  0.00           H
ATOM   4951  HD1 TYR A 316       3.353  -0.401 -28.547  1.00  0.00           H
ATOM   4952  HD2 TYR A 316       6.685   0.964 -26.449  1.00  0.00           H
ATOM   4953  HE1 TYR A 316       3.170   1.731 -29.648  1.00  0.00           H
ATOM   4954  HE2 TYR A 316       6.487   3.108 -27.516  1.00  0.00           H
ATOM   4955  HH  TYR A 316       5.336   4.554 -29.036  1.00  0.00           H
ATOM   4956  N   LYS A 317       3.660   1.123 -24.727  1.00  0.00           N
ATOM   4957  CA  LYS A 317       3.729   2.426 -24.044  1.00  0.00           C
ATOM   4958  C   LYS A 317       3.516   2.252 -22.544  1.00  0.00           C
ATOM   4959  O   LYS A 317       4.184   2.909 -21.752  1.00  0.00           O
ATOM   4960  CB  LYS A 317       2.697   3.413 -24.604  1.00  0.00           C
ATOM   4961  CG  LYS A 317       2.962   3.811 -26.060  1.00  0.00           C
ATOM   4962  CD  LYS A 317       1.942   4.870 -26.493  1.00  0.00           C
ATOM   4963  CE  LYS A 317       2.169   5.327 -27.936  1.00  0.00           C
ATOM   4964  NZ  LYS A 317       1.183   6.371 -28.304  1.00  0.00           N
ATOM   4965  H   LYS A 317       2.894   0.937 -25.342  1.00  0.00           H
ATOM   4966  HA  LYS A 317       4.641   2.809 -24.189  1.00  0.00           H
ATOM   4967  HB2 LYS A 317       2.712   4.240 -24.042  1.00  0.00           H
ATOM   4968  HB3 LYS A 317       1.792   2.990 -24.551  1.00  0.00           H
ATOM   4969  HG2 LYS A 317       2.876   3.006 -26.647  1.00  0.00           H
ATOM   4970  HG3 LYS A 317       3.886   4.185 -26.141  1.00  0.00           H
ATOM   4971  HD2 LYS A 317       2.021   5.662 -25.887  1.00  0.00           H
ATOM   4972  HD3 LYS A 317       1.023   4.483 -26.417  1.00  0.00           H
ATOM   4973  HE2 LYS A 317       2.066   4.545 -28.550  1.00  0.00           H
ATOM   4974  HE3 LYS A 317       3.093   5.700 -28.023  1.00  0.00           H
ATOM   4975  HZ1 LYS A 317       1.341   6.661 -29.248  1.00  0.00           H
ATOM   4976  HZ2 LYS A 317       0.258   6.000 -28.220  1.00  0.00           H
ATOM   4977  HZ3 LYS A 317       1.285   7.156 -27.693  1.00  0.00           H
ATOM   4978  N   ALA A 318       2.614   1.343 -22.165  1.00  0.00           N
ATOM   4979  CA  ALA A 318       2.410   0.950 -20.776  1.00  0.00           C
ATOM   4980  C   ALA A 318       3.676   0.342 -20.164  1.00  0.00           C
ATOM   4981  O   ALA A 318       4.028   0.675 -19.036  1.00  0.00           O
ATOM   4982  CB  ALA A 318       1.265  -0.064 -20.715  1.00  0.00           C
ATOM   4983  H   ALA A 318       2.051   0.910 -22.869  1.00  0.00           H
ATOM   4984  HA  ALA A 318       2.153   1.759 -20.247  1.00  0.00           H
ATOM   4985  HB1 ALA A 318       1.116  -0.341 -19.766  1.00  0.00           H
ATOM   4986  HB2 ALA A 318       0.431   0.353 -21.076  1.00  0.00           H
ATOM   4987  HB3 ALA A 318       1.501  -0.866 -21.264  1.00  0.00           H
ATOM   4988  N   THR A 319       4.380  -0.527 -20.902  1.00  0.00           N
ATOM   4989  CA  THR A 319       5.625  -1.126 -20.404  1.00  0.00           C
ATOM   4990  C   THR A 319       6.731  -0.096 -20.227  1.00  0.00           C
ATOM   4991  O   THR A 319       7.406  -0.153 -19.208  1.00  0.00           O
ATOM   4992  CB  THR A 319       6.121  -2.313 -21.245  1.00  0.00           C
ATOM   4993  OG1 THR A 319       6.270  -2.024 -22.610  1.00  0.00           O
ATOM   4994  CG2 THR A 319       5.143  -3.486 -21.162  1.00  0.00           C
ATOM   4995  H   THR A 319       4.050  -0.773 -21.813  1.00  0.00           H
ATOM   4996  HA  THR A 319       5.423  -1.487 -19.493  1.00  0.00           H
ATOM   4997  HB  THR A 319       7.005  -2.610 -20.885  1.00  0.00           H
ATOM   4998  HG1 THR A 319       6.594  -2.839 -23.090  1.00  0.00           H
ATOM   4999 HG21 THR A 319       5.485  -4.245 -21.716  1.00  0.00           H
ATOM   5000 HG22 THR A 319       5.055  -3.780 -20.210  1.00  0.00           H
ATOM   5001 HG23 THR A 319       4.249  -3.199 -21.506  1.00  0.00           H
ATOM   5002  N   GLU A 320       6.867   0.877 -21.133  1.00  0.00           N
ATOM   5003  CA  GLU A 320       7.841   1.971 -20.992  1.00  0.00           C
ATOM   5004  C   GLU A 320       7.581   2.823 -19.732  1.00  0.00           C
ATOM   5005  O   GLU A 320       8.513   3.082 -18.976  1.00  0.00           O
ATOM   5006  CB  GLU A 320       7.832   2.852 -22.260  1.00  0.00           C
ATOM   5007  CG  GLU A 320       8.530   2.198 -23.473  1.00  0.00           C
ATOM   5008  CD  GLU A 320       8.399   2.995 -24.793  1.00  0.00           C
ATOM   5009  OE1 GLU A 320       8.920   2.511 -25.841  1.00  0.00           O
ATOM   5010  OE2 GLU A 320       7.719   4.053 -24.805  1.00  0.00           O
ATOM   5011  H   GLU A 320       6.281   0.861 -21.943  1.00  0.00           H
ATOM   5012  HA  GLU A 320       8.751   1.564 -20.906  1.00  0.00           H
ATOM   5013  HB2 GLU A 320       8.300   3.711 -22.051  1.00  0.00           H
ATOM   5014  HB3 GLU A 320       6.882   3.041 -22.507  1.00  0.00           H
ATOM   5015  HG2 GLU A 320       8.129   1.293 -23.613  1.00  0.00           H
ATOM   5016  HG3 GLU A 320       9.502   2.103 -23.260  1.00  0.00           H
ATOM   5017  N   VAL A 321       6.322   3.200 -19.455  1.00  0.00           N
ATOM   5018  CA  VAL A 321       5.968   3.951 -18.227  1.00  0.00           C
ATOM   5019  C   VAL A 321       6.297   3.141 -16.972  1.00  0.00           C
ATOM   5020  O   VAL A 321       6.898   3.659 -16.034  1.00  0.00           O
ATOM   5021  CB  VAL A 321       4.478   4.356 -18.216  1.00  0.00           C
ATOM   5022  CG1 VAL A 321       4.035   5.004 -16.897  1.00  0.00           C
ATOM   5023  CG2 VAL A 321       4.178   5.362 -19.336  1.00  0.00           C
ATOM   5024  H   VAL A 321       5.596   2.965 -20.102  1.00  0.00           H
ATOM   5025  HA  VAL A 321       6.516   4.787 -18.207  1.00  0.00           H
ATOM   5026  HB  VAL A 321       3.925   3.537 -18.369  1.00  0.00           H
ATOM   5027 HG11 VAL A 321       3.065   5.243 -16.952  1.00  0.00           H
ATOM   5028 HG12 VAL A 321       4.178   4.360 -16.145  1.00  0.00           H
ATOM   5029 HG13 VAL A 321       4.573   5.831 -16.735  1.00  0.00           H
ATOM   5030 HG21 VAL A 321       3.210   5.610 -19.311  1.00  0.00           H
ATOM   5031 HG22 VAL A 321       4.736   6.182 -19.206  1.00  0.00           H
ATOM   5032 HG23 VAL A 321       4.393   4.949 -20.221  1.00  0.00           H
ATOM   5033  N   LEU A 322       5.939   1.853 -16.964  1.00  0.00           N
ATOM   5034  CA  LEU A 322       6.229   0.967 -15.838  1.00  0.00           C
ATOM   5035  C   LEU A 322       7.738   0.799 -15.614  1.00  0.00           C
ATOM   5036  O   LEU A 322       8.173   0.717 -14.469  1.00  0.00           O
ATOM   5037  CB  LEU A 322       5.560  -0.398 -16.084  1.00  0.00           C
ATOM   5038  CG  LEU A 322       4.028  -0.401 -15.923  1.00  0.00           C
ATOM   5039  CD1 LEU A 322       3.478  -1.761 -16.374  1.00  0.00           C
ATOM   5040  CD2 LEU A 322       3.626  -0.180 -14.466  1.00  0.00           C
ATOM   5041  H   LEU A 322       5.455   1.482 -17.757  1.00  0.00           H
ATOM   5042  HA  LEU A 322       5.831   1.368 -15.012  1.00  0.00           H
ATOM   5043  HB2 LEU A 322       5.943  -1.054 -15.434  1.00  0.00           H
ATOM   5044  HB3 LEU A 322       5.776  -0.687 -17.017  1.00  0.00           H
[truncated: 42,218 more chars]
