# Supplementary material for: User-centric design of a 3D search interface for protein-ligand complexes
Source: J Comput Aided Mol Des. 2024 May 30;38(1):23. doi: 10.1007/s10822-024-00563-3 (PMC11139749; doi:10.1007/s10822-024-00563-3)
Supplement: Supplementary file 3 — Supplementary Material 3 [file 10822_2024_563_MOESM3_ESM.json]

{"pointsTable":[{"":"","Point ID":"1","Element":"<select id=\"geomine_ElementDropdown\" class=\"query\"><option value=\"Any\">Any</option><option value=\"B\">B</option><option value=\"BR\">BR</option><option value=\"C\">C</option><option value=\"CA\">CA</option><option value=\"CL\">CL</option><option value=\"CO\">CO</option><option value=\"CU\">CU</option><option value=\"F\">F</option><option value=\"FE\">FE</option><option value=\"I\">I</option><option value=\"MG\">MG</option><option value=\"MN\">MN</option><option value=\"N\" selected=\"\">N</option><option value=\"NI\">NI</option><option value=\"O\">O</option><option value=\"P\">P</option><option value=\"S\">S</option><option value=\"ZN\">ZN</option></select>","Type":"<select id=\"geomine_TypeDropdown\" class=\"query\" size=\"3\" multiple=\"\"><option value=\"Any\">Any</option><option value=\"Acceptor\">Acceptor</option><option value=\"Anion\">Anion</option><option value=\"Aromatic\">Aromatic Ring Center</option><option value=\"Cation\">Cation</option><option value=\"Donor\" selected=\"selected\">Donor</option><option value=\"Metal\">Metal</option><option value=\"Hydrophobic\">Hydrophobic</option></select>","Molecule":"<select id=\"geomine_MoleculeDropdown\" class=\"query\"><option value=\"Any\">Any</option><option value=\"Ligand\">Ligand</option><option value=\"Metal\">Metal</option><option value=\"Protein\" selected=\"\">Protein</option><option value=\"Nucleic Acid\">Nucleic Acid</option><option value=\"Water\">Water</option></select>","<span class=\"glyphicon glyphicon-info-sign\" data-container=\"body\" data-toggle=\"popover\" data-placement=\"left\" data-content=\"In the case of points that are located in a\n                    protein, nucleic acid, or ligand, further specifications can be made in the respective\n                    dropdown of the row.\" data-original-title=\"\" title=\"\">\n          </span>\n          ":"","ChildRowData":"Any__Any_Any_0.1","\n            <span class=\"glyphicon glyphicon-info-sign\" data-container=\"body\" data-toggle=\"popover\" data-placement=\"left\" data-content=\"Delete a point by clicking on the x button of the respective row.\" data-original-title=\"\" title=\"\">\n            </span>\n          ":"<button class=\"query close\" type=\"button\" aria-label=\"Close\"><span aria-hidden=\"true\">×</span></button>","NglID":"GeomineQuery_247","LigandType":"x-x-2475-Any","Color":"#ffbfbf"},{"":"","Point ID":"2","Element":"<select id=\"geomine_ElementDropdown\" class=\"query\"><option value=\"Any\" selected=\"\">Any</option><option value=\"B\">B</option><option value=\"BR\">BR</option><option value=\"C\">C</option><option value=\"CA\">CA</option><option value=\"CL\">CL</option><option value=\"CO\">CO</option><option value=\"CU\">CU</option><option value=\"F\">F</option><option value=\"FE\">FE</option><option value=\"I\">I</option><option value=\"MG\">MG</option><option value=\"MN\">MN</option><option value=\"N\">N</option><option value=\"NI\">NI</option><option value=\"O\">O</option><option value=\"P\">P</option><option value=\"S\">S</option><option value=\"ZN\">ZN</option></select>","Type":"<select id=\"geomine_TypeDropdown\" class=\"query\" size=\"3\" multiple=\"\"><option value=\"Any\">Any</option><option value=\"Acceptor\">Acceptor</option><option value=\"Anion\">Anion</option><option value=\"Aromatic\" selected=\"\">Aromatic Ring Center</option><option value=\"Cation\">Cation</option><option value=\"Donor\">Donor</option><option value=\"Metal\">Metal</option><option value=\"Hydrophobic\">Hydrophobic</option></select>","Molecule":"<select id=\"geomine_MoleculeDropdown\" class=\"query\"><option value=\"Any\">Any</option><option value=\"Ligand\">Ligand</option><option value=\"Metal\">Metal</option><option value=\"Protein\" selected=\"\">Protein</option><option value=\"Nucleic Acid\">Nucleic Acid</option><option value=\"Water\">Water</option></select>","<span class=\"glyphicon glyphicon-info-sign\" data-container=\"body\" data-toggle=\"popover\" data-placement=\"left\" data-content=\"In the case of points that are located in a\n                    protein, nucleic acid, or ligand, further specifications can be made in the respective\n                    dropdown of the row.\" data-original-title=\"\" title=\"\">\n          </span>\n          ":"","ChildRowData":"Any__Any_Any_0","\n            <span class=\"glyphicon glyphicon-info-sign\" data-container=\"body\" data-toggle=\"popover\" data-placement=\"left\" data-content=\"Delete a point by clicking on the x button of the respective row.\" data-original-title=\"\" title=\"\">\n            </span>\n          ":"<button class=\"query close\" type=\"button\" aria-label=\"Close\"><span aria-hidden=\"true\">×</span></button>","NglID":"GeomineQuery_24802481248224832484248510SAMA354","LigandType":"x-x-Template_AromaticRingCenter_Protein_24802481248224832484248510SAMA354-Aromatic","Color":"#c2f200"},{"":"","Point ID":"3","Element":"<select id=\"geomine_ElementDropdown\" class=\"query\"><option value=\"Any\">Any</option><option value=\"B\">B</option><option value=\"BR\">BR</option><option value=\"C\">C</option><option value=\"CA\">CA</option><option value=\"CL\">CL</option><option value=\"CO\">CO</option><option value=\"CU\">CU</option><option value=\"F\">F</option><option value=\"FE\">FE</option><option value=\"I\">I</option><option value=\"MG\">MG</option><option value=\"MN\">MN</option><option value=\"N\">N</option><option value=\"NI\">NI</option><option value=\"O\" selected=\"\">O</option><option value=\"P\">P</option><option value=\"S\">S</option><option value=\"ZN\">ZN</option></select>","Type":"<select id=\"geomine_TypeDropdown\" class=\"query\" size=\"3\" multiple=\"\"><option value=\"Any\">Any</option><option value=\"Acceptor\" selected=\"selected\">Acceptor</option><option value=\"Anion\">Anion</option><option value=\"Aromatic\">Aromatic Ring Center</option><option value=\"Cation\">Cation</option><option value=\"Donor\">Donor</option><option value=\"Metal\">Metal</option><option value=\"Hydrophobic\">Hydrophobic</option></select>","Molecule":"<select id=\"geomine_MoleculeDropdown\" class=\"query\"><option value=\"Any\">Any</option><option value=\"Ligand\">Ligand</option><option value=\"Metal\">Metal</option><option value=\"Protein\" selected=\"\">Protein</option><option value=\"Nucleic Acid\">Nucleic Acid</option><option value=\"Water\">Water</option></select>","<span class=\"glyphicon glyphicon-info-sign\" data-container=\"body\" data-toggle=\"popover\" data-placement=\"left\" data-content=\"In the case of points that are located in a\n                    protein, nucleic acid, or ligand, further specifications can be made in the respective\n                    dropdown of the row.\" data-original-title=\"\" title=\"\">\n          </span>\n          ":"","ChildRowData":"Any__Any_Any_0.1","\n            <span class=\"glyphicon glyphicon-info-sign\" data-container=\"body\" data-toggle=\"popover\" data-placement=\"left\" data-content=\"Delete a point by clicking on the x button of the respective row.\" data-original-title=\"\" title=\"\">\n            </span>\n          ":"<button class=\"query close\" type=\"button\" aria-label=\"Close\"><span aria-hidden=\"true\">×</span></button>","NglID":"GeomineQuery_213","LigandType":"x-x-2039-Any","Color":"#8091ff"},{"":"","Point ID":"4","Element":"<select id=\"geomine_ElementDropdown\" class=\"query\"><option value=\"Any\">Any</option><option value=\"B\">B</option><option value=\"BR\">BR</option><option value=\"C\">C</option><option value=\"CA\">CA</option><option value=\"CL\">CL</option><option value=\"CO\">CO</option><option value=\"CU\">CU</option><option value=\"F\">F</option><option value=\"FE\">FE</option><option value=\"I\">I</option><option value=\"MG\">MG</option><option value=\"MN\">MN</option><option value=\"N\">N</option><option value=\"NI\">NI</option><option value=\"O\" selected=\"\">O</option><option value=\"P\">P</option><option value=\"S\">S</option><option value=\"ZN\">ZN</option></select>","Type":"<select id=\"geomine_TypeDropdown\" class=\"query\" size=\"3\" multiple=\"\"><option value=\"Any\">Any</option><option value=\"Acceptor\" selected=\"selected\">Acceptor</option><option value=\"Anion\">Anion</option><option value=\"Aromatic\">Aromatic Ring Center</option><option value=\"Cation\">Cation</option><option value=\"Donor\">Donor</option><option value=\"Metal\">Metal</option><option value=\"Hydrophobic\">Hydrophobic</option></select>","Molecule":"<select id=\"geomine_MoleculeDropdown\" class=\"query\"><option value=\"Any\">Any</option><option value=\"Ligand\">Ligand</option><option value=\"Metal\">Metal</option><option value=\"Protein\" selected=\"\">Protein</option><option value=\"Nucleic Acid\">Nucleic Acid</option><option value=\"Water\">Water</option></select>","<span class=\"glyphicon glyphicon-info-sign\" data-container=\"body\" data-toggle=\"popover\" data-placement=\"left\" data-content=\"In the case of points that are located in a\n                    protein, nucleic acid, or ligand, further specifications can be made in the respective\n                    dropdown of the row.\" data-original-title=\"\" title=\"\">\n          </span>\n          ":"","ChildRowData":"Any__Any_Any_0.1","\n            <span class=\"glyphicon glyphicon-info-sign\" data-container=\"body\" data-toggle=\"popover\" data-placement=\"left\" data-content=\"Delete a point by clicking on the x button of the respective row.\" data-original-title=\"\" title=\"\">\n            </span>\n          ":"<button class=\"query close\" type=\"button\" aria-label=\"Close\"><span aria-hidden=\"true\">×</span></button>","NglID":"GeomineQuery_205","LigandType":"x-x-2025-Any","Color":"#735656"},{"":"","Point ID":"5","Element":"<select id=\"geomine_ElementDropdown\" class=\"query\"><option value=\"Any\">Any</option><option value=\"B\">B</option><option value=\"BR\">BR</option><option value=\"C\">C</option><option value=\"CA\">CA</option><option value=\"CL\">CL</option><option value=\"CO\">CO</option><option value=\"CU\">CU</option><option value=\"F\">F</option><option value=\"FE\">FE</option><option value=\"I\">I</option><option value=\"MG\">MG</option><option value=\"MN\">MN</option><option value=\"N\">N</option><option value=\"NI\">NI</option><option value=\"O\" selected=\"\">O</option><option value=\"P\">P</option><option value=\"S\">S</option><option value=\"ZN\">ZN</option></select>","Type":"<select id=\"geomine_TypeDropdown\" class=\"query\" size=\"3\" multiple=\"\"><option value=\"Any\">Any</option><option value=\"Acceptor\" selected=\"selected\">Acceptor</option><option value=\"Anion\">Anion</option><option value=\"Aromatic\">Aromatic Ring Center</option><option value=\"Cation\">Cation</option><option value=\"Donor\">Donor</option><option value=\"Metal\">Metal</option><option value=\"Hydrophobic\">Hydrophobic</option></select>","Molecule":"<select id=\"geomine_MoleculeDropdown\" class=\"query\"><option value=\"Any\">Any</option><option value=\"Ligand\">Ligand</option><option value=\"Metal\">Metal</option><option value=\"Protein\" selected=\"\">Protein</option><option value=\"Nucleic Acid\">Nucleic Acid</option><option value=\"Water\">Water</option></select>","<span class=\"glyphicon glyphicon-info-sign\" data-container=\"body\" data-toggle=\"popover\" data-placement=\"left\" data-content=\"In the case of points that are located in a\n                    protein, nucleic acid, or ligand, further specifications can be made in the respective\n                    dropdown of the row.\" data-original-title=\"\" title=\"\">\n          </span>\n          ":"","ChildRowData":"Any__Any_Any_0.1","\n            <span class=\"glyphicon glyphicon-info-sign\" data-container=\"body\" data-toggle=\"popover\" data-placement=\"left\" data-content=\"Delete a point by clicking on the x button of the respective row.\" data-original-title=\"\" title=\"\">\n            </span>\n          ":"<button class=\"query close\" type=\"button\" aria-label=\"Close\"><span aria-hidden=\"true\">×</span></button>","NglID":"GeomineQuery_154","LigandType":"x-x-1708-Any","Color":"#92a67c"},{"":"","Point ID":"6","Element":"<select id=\"geomine_ElementDropdown\" class=\"query\"><option value=\"Any\" selected=\"selected\">Any</option><option value=\"B\">B</option><option value=\"BR\">BR</option><option value=\"C\">C</option><option value=\"CA\">CA</option><option value=\"CL\">CL</option><option value=\"CO\">CO</option><option value=\"CU\">CU</option><option value=\"F\">F</option><option value=\"FE\">FE</option><option value=\"I\">I</option><option value=\"MG\">MG</option><option value=\"MN\">MN</option><option value=\"N\">N</option><option value=\"NI\">NI</option><option value=\"O\">O</option><option value=\"P\">P</option><option value=\"S\">S</option><option value=\"ZN\">ZN</option></select>","Type":"<select id=\"geomine_TypeDropdown\" class=\"query\" size=\"3\" multiple=\"\"><option value=\"Any\" selected=\"\">Any</option><option value=\"Acceptor\">Acceptor</option><option value=\"Anion\">Anion</option><option value=\"Aromatic\">Aromatic Ring Center</option><option value=\"Cation\">Cation</option><option value=\"Donor\">Donor</option><option value=\"Metal\">Metal</option><option value=\"Hydrophobic\">Hydrophobic</option></select>","Molecule":"<select id=\"geomine_MoleculeDropdown\" class=\"query\"><option value=\"Any\">Any</option><option value=\"Ligand\" selected=\"\">Ligand</option><option value=\"Metal\">Metal</option><option value=\"Protein\">Protein</option><option value=\"Nucleic Acid\">Nucleic Acid</option><option value=\"Water\">Water</option></select>","<span class=\"glyphicon glyphicon-info-sign\" data-container=\"body\" data-toggle=\"popover\" data-placement=\"left\" data-content=\"In the case of points that are located in a\n                    protein, nucleic acid, or ligand, further specifications can be made in the respective\n                    dropdown of the row.\" data-original-title=\"\" title=\"\">\n          </span>\n          ":"","ChildRowData":"Any_","\n            <span class=\"glyphicon glyphicon-info-sign\" data-container=\"body\" data-toggle=\"popover\" data-placement=\"left\" data-content=\"Delete a point by clicking on the x button of the respective row.\" data-original-title=\"\" title=\"\">\n            </span>\n          ":"<button class=\"query close\" type=\"button\" aria-label=\"Close\"><span aria-hidden=\"true\">×</span></button>","NglID":"GeomineQuery_388","LigandType":"refligand-354:A-5531-Any","Color":"#bf40ff"}],"distanceTable":[{"":"","Distance ID":"8","Point ID 1":"3","Point ID 2":"2","Length":"<input class=\"query\" id=\"geomine_distanceLength\" type=\"number\" value=\"6.4\" min=\"0\" max=\"15\" step=\"0.1\" style=\"width: 4.5em\" required=\"\"><span>Å</span>","Tolerance":"<input class=\"query\" id=\"geomine_distanceTolerance\" type=\"number\" value=\"1\" min=\"0\" max=\"15\" step=\"0.1\" style=\"width: 4.5em\" required=\"\"><span>Å</span>","\n            <span class=\"glyphicon glyphicon-info-sign\" data-container=\"body\" data-toggle=\"popover\" data-placement=\"left\" data-content=\"Delete a distance by clicking on the x button of the respective row.\" data-original-title=\"\" title=\"\">\n            </span>\n          ":"<button class=\"query close\" type=\"button\" aria-label=\"Close\"><span aria-hidden=\"true\">×</span></button>","NglID":"GeomineQuery_213_24802481248224832484248510SAMA354_D","Color":"#d93a00"},{"":"","Distance ID":"9","Point ID 1":"1","Point ID 2":"2","Length":"<input class=\"query\" id=\"geomine_distanceLength\" type=\"number\" value=\"4.1\" min=\"0\" max=\"15\" step=\"0.1\" style=\"width: 4.5em\" required=\"\"><span>Å</span>","Tolerance":"<input class=\"query\" id=\"geomine_distanceTolerance\" type=\"number\" value=\"1\" min=\"0\" max=\"15\" step=\"0.1\" style=\"width: 4.5em\" required=\"\"><span>Å</span>","\n            <span class=\"glyphicon glyphicon-info-sign\" data-container=\"body\" data-toggle=\"popover\" data-placement=\"left\" data-content=\"Delete a distance by clicking on the x button of the respective row.\" data-original-title=\"\" title=\"\">\n            </span>\n          ":"<button class=\"query close\" type=\"button\" aria-label=\"Close\"><span aria-hidden=\"true\">×</span></button>","NglID":"GeomineQuery_247_24802481248224832484248510SAMA354_D","Color":"#81cc66"},{"":"","Distance ID":"10","Point ID 1":"1","Point ID 2":"3","Length":"<input class=\"query\" id=\"geomine_distanceLength\" type=\"number\" value=\"7.4\" min=\"0\" max=\"15\" step=\"0.1\" style=\"width: 4.5em\" required=\"\"><span>Å</span>","Tolerance":"<input class=\"query\" id=\"geomine_distanceTolerance\" type=\"number\" value=\"1\" min=\"0\" max=\"15\" step=\"0.1\" style=\"width: 4.5em\" required=\"\"><span>Å</span>","\n            <span class=\"glyphicon glyphicon-info-sign\" data-container=\"body\" data-toggle=\"popover\" data-placement=\"left\" data-content=\"Delete a distance by clicking on the x button of the respective row.\" data-original-title=\"\" title=\"\">\n            </span>\n          ":"<button class=\"query close\" type=\"button\" aria-label=\"Close\"><span aria-hidden=\"true\">×</span></button>","NglID":"GeomineQuery_247_213_D","Color":"#792080"},{"":"","Distance ID":"11","Point ID 1":"1","Point ID 2":"6","Length":"<input class=\"query\" id=\"geomine_distanceLength\" type=\"number\" value=\"9.8\" min=\"0\" max=\"15\" step=\"0.1\" style=\"width: 4.5em\" required=\"\"><span>Å</span>","Tolerance":"<input class=\"query\" id=\"geomine_distanceTolerance\" type=\"number\" value=\"1\" min=\"0\" max=\"15\" step=\"0.1\" style=\"width: 4.5em\" required=\"\"><span>Å</span>","\n            <span class=\"glyphicon glyphicon-info-sign\" data-container=\"body\" data-toggle=\"popover\" data-placement=\"left\" data-content=\"Delete a distance by clicking on the x button of the respective row.\" data-original-title=\"\" title=\"\">\n            </span>\n          ":"<button class=\"query close\" type=\"button\" aria-label=\"Close\"><span aria-hidden=\"true\">×</span></button>","NglID":"GeomineQuery_247_388_D","Color":"#b27159"},{"":"","Distance ID":"14","Point ID 1":"4","Point ID 2":"1","Length":"<input class=\"query\" id=\"geomine_distanceLength\" type=\"number\" value=\"8.4\" min=\"0\" max=\"15\" step=\"0.1\" style=\"width: 4.5em\" required=\"\"><span>Å</span>","Tolerance":"<input class=\"query\" id=\"geomine_distanceTolerance\" type=\"number\" value=\"1\" min=\"0\" max=\"15\" step=\"0.1\" style=\"width: 4.5em\" required=\"\"><span>Å</span>","\n            <span class=\"glyphicon glyphicon-info-sign\" data-container=\"body\" data-toggle=\"popover\" data-placement=\"left\" data-content=\"Delete a distance by clicking on the x button of the respective row.\" data-original-title=\"\" title=\"\">\n            </span>\n          ":"<button class=\"query close\" type=\"button\" aria-label=\"Close\"><span aria-hidden=\"true\">×</span></button>","NglID":"GeomineQuery_205_247_D","Color":"#00ff00"},{"":"","Distance ID":"15","Point ID 1":"5","Point ID 2":"1","Length":"<input class=\"query\" id=\"geomine_distanceLength\" type=\"number\" value=\"10.4\" min=\"0\" max=\"15\" step=\"0.1\" style=\"width: 4.5em\" required=\"\"><span>Å</span>","Tolerance":"<input class=\"query\" id=\"geomine_distanceTolerance\" type=\"number\" value=\"1\" min=\"0\" max=\"15\" step=\"0.1\" style=\"width: 4.5em\" required=\"\"><span>Å</span>","\n            <span class=\"glyphicon glyphicon-info-sign\" data-container=\"body\" data-toggle=\"popover\" data-placement=\"left\" data-content=\"Delete a distance by clicking on the x button of the respective row.\" data-original-title=\"\" title=\"\">\n            </span>\n          ":"<button class=\"query close\" type=\"button\" aria-label=\"Close\"><span aria-hidden=\"true\">×</span></button>","NglID":"GeomineQuery_154_247_D","Color":"#b386aa"},{"":"","Distance ID":"16","Point ID 1":"2","Point ID 2":"4","Length":"<input class=\"query\" id=\"geomine_distanceLength\" type=\"number\" value=\"6.4\" min=\"0\" max=\"15\" step=\"0.1\" style=\"width: 4.5em\" required=\"\"><span>Å</span>","Tolerance":"<input class=\"query\" id=\"geomine_distanceTolerance\" type=\"number\" value=\"1\" min=\"0\" max=\"15\" step=\"0.1\" style=\"width: 4.5em\" required=\"\"><span>Å</span>","\n            <span class=\"glyphicon glyphicon-info-sign\" data-container=\"body\" data-toggle=\"popover\" data-placement=\"left\" data-content=\"Delete a distance by clicking on the x button of the respective row.\" data-original-title=\"\" title=\"\">\n            </span>\n          ":"<button class=\"query close\" type=\"button\" aria-label=\"Close\"><span aria-hidden=\"true\">×</span></button>","NglID":"GeomineQuery_24802481248224832484248510SAMA354_205_D","Color":"#ffd9bf"},{"":"","Distance ID":"17","Point ID 1":"2","Point ID 2":"5","Length":"<input class=\"query\" id=\"geomine_distanceLength\" type=\"number\" value=\"6.8\" min=\"0\" max=\"15\" step=\"0.1\" style=\"width: 4.5em\" required=\"\"><span>Å</span>","Tolerance":"<input class=\"query\" id=\"geomine_distanceTolerance\" type=\"number\" value=\"1\" min=\"0\" max=\"15\" step=\"0.1\" style=\"width: 4.5em\" required=\"\"><span>Å</span>","\n            <span class=\"glyphicon glyphicon-info-sign\" data-container=\"body\" data-toggle=\"popover\" data-placement=\"left\" data-content=\"Delete a distance by clicking on the x button of the respective row.\" data-original-title=\"\" title=\"\">\n            </span>\n          ":"<button class=\"query close\" type=\"button\" aria-label=\"Close\"><span aria-hidden=\"true\">×</span></button>","NglID":"GeomineQuery_24802481248224832484248510SAMA354_154_D","Color":"#005930"},{"":"","Distance ID":"18","Point ID 1":"2","Point ID 2":"6","Length":"<input class=\"query\" id=\"geomine_distanceLength\" type=\"number\" value=\"6.2\" min=\"0\" max=\"15\" step=\"0.1\" style=\"width: 4.5em\" required=\"\"><span>Å</span>","Tolerance":"<input class=\"query\" id=\"geomine_distanceTolerance\" type=\"number\" value=\"1\" min=\"0\" max=\"15\" step=\"0.1\" style=\"width: 4.5em\" required=\"\"><span>Å</span>","\n            <span class=\"glyphicon glyphicon-info-sign\" data-container=\"body\" data-toggle=\"popover\" data-placement=\"left\" data-content=\"Delete a distance by clicking on the x button of the respective row.\" data-original-title=\"\" title=\"\">\n            </span>\n          ":"<button class=\"query close\" type=\"button\" aria-label=\"Close\"><span aria-hidden=\"true\">×</span></button>","NglID":"GeomineQuery_24802481248224832484248510SAMA354_388_D","Color":"#ff40a6"},{"":"","Distance ID":"19","Point ID 1":"4","Point ID 2":"3","Length":"<input class=\"query\" id=\"geomine_distanceLength\" type=\"number\" value=\"3.3\" min=\"0\" max=\"15\" step=\"0.1\" style=\"width: 4.5em\" required=\"\"><span>Å</span>","Tolerance":"<input class=\"query\" id=\"geomine_distanceTolerance\" type=\"number\" value=\"1\" min=\"0\" max=\"15\" step=\"0.1\" style=\"width: 4.5em\" required=\"\"><span>Å</span>","\n            <span class=\"glyphicon glyphicon-info-sign\" data-container=\"body\" data-toggle=\"popover\" data-placement=\"left\" data-content=\"Delete a distance by clicking on the x button of the respective row.\" data-original-title=\"\" title=\"\">\n            </span>\n          ":"<button class=\"query close\" type=\"button\" aria-label=\"Close\"><span aria-hidden=\"true\">×</span></button>","NglID":"GeomineQuery_205_213_D","Color":"#cc6d00"},{"":"","Distance ID":"20","Point ID 1":"3","Point ID 2":"6","Length":"<input class=\"query\" id=\"geomine_distanceLength\" type=\"number\" value=\"6.3\" min=\"0\" max=\"15\" step=\"0.1\" style=\"width: 4.5em\" required=\"\"><span>Å</span>","Tolerance":"<input class=\"query\" id=\"geomine_distanceTolerance\" type=\"number\" value=\"1\" min=\"0\" max=\"15\" step=\"0.1\" style=\"width: 4.5em\" required=\"\"><span>Å</span>","\n            <span class=\"glyphicon glyphicon-info-sign\" data-container=\"body\" data-toggle=\"popover\" data-placement=\"left\" data-content=\"Delete a distance by clicking on the x button of the respective row.\" data-original-title=\"\" title=\"\">\n            </span>\n          ":"<button class=\"query close\" type=\"button\" aria-label=\"Close\"><span aria-hidden=\"true\">×</span></button>","NglID":"GeomineQuery_213_388_D","Color":"#39e6da"},{"":"","Distance ID":"21","Point ID 1":"6","Point ID 2":"5","Length":"<input class=\"query\" id=\"geomine_distanceLength\" type=\"number\" value=\"4.5\" min=\"0\" max=\"15\" step=\"0.1\" style=\"width: 4.5em\" required=\"\"><span>Å</span>","Tolerance":"<input class=\"query\" id=\"geomine_distanceTolerance\" type=\"number\" value=\"1\" min=\"0\" max=\"15\" step=\"0.1\" style=\"width: 4.5em\" required=\"\"><span>Å</span>","\n            <span class=\"glyphicon glyphicon-info-sign\" data-container=\"body\" data-toggle=\"popover\" data-placement=\"left\" data-content=\"Delete a distance by clicking on the x button of the respective row.\" data-original-title=\"\" title=\"\">\n            </span>\n          ":"<button class=\"query close\" type=\"button\" aria-label=\"Close\"><span aria-hidden=\"true\">×</span></button>","NglID":"GeomineQuery_388_154_D","Color":"#331a27"},{"":"","Distance ID":"22","Point ID 1":"5","Point ID 2":"3","Length":"<input class=\"query\" id=\"geomine_distanceLength\" type=\"number\" value=\"8.6\" min=\"0\" max=\"15\" step=\"0.1\" style=\"width: 4.5em\" required=\"\"><span>Å</span>","Tolerance":"<input class=\"query\" id=\"geomine_distanceTolerance\" type=\"number\" value=\"1\" min=\"0\" max=\"15\" step=\"0.1\" style=\"width: 4.5em\" required=\"\"><span>Å</span>","\n            <span class=\"glyphicon glyphicon-info-sign\" data-container=\"body\" data-toggle=\"popover\" data-placement=\"left\" data-content=\"Delete a distance by clicking on the x button of the respective row.\" data-original-title=\"\" title=\"\">\n            </span>\n          ":"<button class=\"query close\" type=\"button\" aria-label=\"Close\"><span aria-hidden=\"true\">×</span></button>","NglID":"GeomineQuery_154_213_D","Color":"#663600"},{"":"","Distance ID":"23","Point ID 1":"4","Point ID 2":"6","Length":"<input class=\"query\" id=\"geomine_distanceLength\" type=\"number\" value=\"5.3\" min=\"0\" max=\"15\" step=\"0.1\" style=\"width: 4.5em\" required=\"\"><span>Å</span>","Tolerance":"<input class=\"query\" id=\"geomine_distanceTolerance\" type=\"number\" value=\"1\" min=\"0\" max=\"15\" step=\"0.1\" style=\"width: 4.5em\" required=\"\"><span>Å</span>","\n            <span class=\"glyphicon glyphicon-info-sign\" data-container=\"body\" data-toggle=\"popover\" data-placement=\"left\" data-content=\"Delete a distance by clicking on the x button of the respective row.\" data-original-title=\"\" title=\"\">\n            </span>\n          ":"<button class=\"query close\" type=\"button\" aria-label=\"Close\"><span aria-hidden=\"true\">×</span></button>","NglID":"GeomineQuery_205_388_D","Color":"#4d6466"},{"":"","Distance ID":"24","Point ID 1":"5","Point ID 2":"4","Length":"<input class=\"query\" id=\"geomine_distanceLength\" type=\"number\" value=\"6.1\" min=\"0\" max=\"15\" step=\"0.1\" style=\"width: 4.5em\" required=\"\"><span>Å</span>","Tolerance":"<input class=\"query\" id=\"geomine_distanceTolerance\" type=\"number\" value=\"1\" min=\"0\" max=\"15\" step=\"0.1\" style=\"width: 4.5em\" required=\"\"><span>Å</span>","\n            <span class=\"glyphicon glyphicon-info-sign\" data-container=\"body\" data-toggle=\"popover\" data-placement=\"left\" data-content=\"Delete a distance by clicking on the x button of the respective row.\" data-original-title=\"\" title=\"\">\n            </span>\n          ":"<button class=\"query close\" type=\"button\" aria-label=\"Close\"><span aria-hidden=\"true\">×</span></button>","NglID":"GeomineQuery_154_205_D","Color":"#590024"}],"interactionTable":[],"angleTable":[],"filterTable":[["PDB - Organism","<textarea class=\"query\" placeholder=\"\" spellcheck=\"false\" style=\"border: solid 2px lightgrey; height:5em; width:13em;\">Homo sapiens</textarea>","","","<select id=\"\" class=\"query\"><option value=\"including\" selected=\"\">including</option><option value=\"excluding\">excluding</option></select>","<button class=\"query close\" type=\"button\" aria-label=\"Close\"><span aria-hidden=\"true\">×</span></button>"],["Pocket - Ligand Name","<textarea class=\"query\" placeholder=\"\" spellcheck=\"false\" style=\"border: solid 2px lightgrey; height:5em; width:13em;\">SAM\nSAH\nSFG</textarea>","","","<select id=\"\" class=\"query\"><option value=\"including\" selected=\"\">including</option><option value=\"excluding\">excluding</option></select>","<button class=\"query close\" type=\"button\" aria-label=\"Close\"><span aria-hidden=\"true\">×</span></button>"],["Pocket - Property","<select id=\"\" class=\"query\"><option value=\"Acceptors\">Acceptors</option><option value=\"Depth\">Depth</option><option value=\"Donors\">Donors</option><option value=\"Hydrophobicity\">Hydrophobicity</option><option value=\"Metal\">Metal</option><option value=\"Protein Heavy Atoms\">Protein Heavy Atoms</option><option value=\"Surface\">Surface</option><option value=\"Surface-Volume-Ratio\">Surface-Volume-Ratio</option><option value=\"Volume\" selected=\"\">Volume</option></select>","<input class=\"readOnlyInput\" type=\"text\" value=\"Min\" style=\"width:4em;\" readonly=\"\"><br><input class=\"query\" id=\"geomine_filterTableMin\" type=\"number\" value=\"0\" min=\"0\" max=\"5000\" step=\"0.1\" style=\"width: 5em\" required=\"\">","<input class=\"readOnlyInput\" type=\"text\" value=\"Max\" style=\"width:4em;\" readonly=\"\"><br><input class=\"query\" id=\"geomine_filterTableMax\" type=\"number\" value=\"3000\" min=\"0\" max=\"5000\" step=\"0.1\" style=\"width: 5em\" required=\"\">","<select id=\"\" class=\"query\"><option value=\"including\" selected=\"\">including</option><option value=\"excluding\">excluding</option></select>","<button class=\"query close\" type=\"button\" aria-label=\"Close\"><span aria-hidden=\"true\">×</span></button>"]],"selectedPDBs":"","currentID":25,"selectedPoints":[["GeomineQuery_247",[-11.74899959564209,7.4730000495910645,-1.4450000524520874],[255,191,191]],["GeomineQuery_24802481248224832484248510SAMA354",[-8.459499999999998,5.0655,-1.539],[194,242,0]],["GeomineQuery_213",[-9.940999984741211,3.9170000553131104,-7.677999973297119],[128,145,255]],["GeomineQuery_205",[-9.817000389099121,0.9229999780654907,-6.2789998054504395],[115,86,86]],["GeomineQuery_154",[-6.210999965667725,-1.371999979019165,-1.9620000123977661],[146,166,124]],["GeomineQuery_388",[-4.711999893188477,1.625,-5.017000198364258],[191,64,255]]],"selectedDistances":[["GeomineQuery_213_24802481248224832484248510SAMA354_D",[-9.940999984741211,3.9170000553131104,-7.677999973297119],[-8.459499999999998,5.0655,-1.539],[217,58,0]],["GeomineQuery_247_24802481248224832484248510SAMA354_D",[-11.74899959564209,7.4730000495910645,-1.4450000524520874],[-8.459499999999998,5.0655,-1.539],[129,204,102]],["GeomineQuery_247_213_D",[-11.74899959564209,7.4730000495910645,-1.4450000524520874],[-9.940999984741211,3.9170000553131104,-7.677999973297119],[121,32,128]],["GeomineQuery_247_388_D",[-11.74899959564209,7.4730000495910645,-1.4450000524520874],[-4.711999893188477,1.625,-5.017000198364258],[178,113,89]],["GeomineQuery_205_247_D",[-9.817000389099121,0.9229999780654907,-6.2789998054504395],[-11.74899959564209,7.4730000495910645,-1.4450000524520874],[0,255,0]],["GeomineQuery_154_247_D",[-6.210999965667725,-1.371999979019165,-1.9620000123977661],[-11.74899959564209,7.4730000495910645,-1.4450000524520874],[179,134,170]],["GeomineQuery_24802481248224832484248510SAMA354_205_D",[-8.459499999999998,5.0655,-1.539],[-9.817000389099121,0.9229999780654907,-6.2789998054504395],[255,217,191]],["GeomineQuery_24802481248224832484248510SAMA354_154_D",[-8.459499999999998,5.0655,-1.539],[-6.210999965667725,-1.371999979019165,-1.9620000123977661],[0,89,48]],["GeomineQuery_24802481248224832484248510SAMA354_388_D",[-8.459499999999998,5.0655,-1.539],[-4.711999893188477,1.625,-5.017000198364258],[255,64,166]],["GeomineQuery_205_213_D",[-9.817000389099121,0.9229999780654907,-6.2789998054504395],[-9.940999984741211,3.9170000553131104,-7.677999973297119],[204,109,0]],["GeomineQuery_213_388_D",[-9.940999984741211,3.9170000553131104,-7.677999973297119],[-4.711999893188477,1.625,-5.017000198364258],[57,230,218]],["GeomineQuery_388_154_D",[-4.711999893188477,1.625,-5.017000198364258],[-6.210999965667725,-1.371999979019165,-1.9620000123977661],[51,26,39]],["GeomineQuery_154_213_D",[-6.210999965667725,-1.371999979019165,-1.9620000123977661],[-9.940999984741211,3.9170000553131104,-7.677999973297119],[102,54,0]],["GeomineQuery_205_388_D",[-9.817000389099121,0.9229999780654907,-6.2789998054504395],[-4.711999893188477,1.625,-5.017000198364258],[77,100,102]],["GeomineQuery_154_205_D",[-6.210999965667725,-1.371999979019165,-1.9620000123977661],[-9.817000389099121,0.9229999780654907,-6.2789998054504395],[89,0,36]]],"selectedInteractions":[],"selectedAngles":[]}
