# Supplementary material for: User-centric design of a 3D search interface for protein-ligand complexes
Source: J Comput Aided Mol Des. 2024 May 30;38(1):23. doi: 10.1007/s10822-024-00563-3 (PMC11139749; doi:10.1007/s10822-024-00563-3)
Supplement: Supplementary file 4 — Supplementary Material 4 [file 10822_2024_563_MOESM4_ESM.json]

{"pointsTable":[{"":"","Point ID":"1","Element":"<select id=\"geomine_ElementDropdown\" class=\"query\"><option value=\"Any\">Any</option><option value=\"B\">B</option><option value=\"BR\">BR</option><option value=\"C\">C</option><option value=\"CA\">CA</option><option value=\"CL\">CL</option><option value=\"CO\">CO</option><option value=\"CU\">CU</option><option value=\"F\">F</option><option value=\"FE\">FE</option><option value=\"I\">I</option><option value=\"MG\">MG</option><option value=\"MN\">MN</option><option value=\"N\" selected=\"\">N</option><option value=\"NI\">NI</option><option value=\"O\">O</option><option value=\"P\">P</option><option value=\"S\">S</option><option value=\"ZN\">ZN</option></select>","Type":"<select id=\"geomine_TypeDropdown\" class=\"query\" size=\"3\" multiple=\"\"><option value=\"Any\">Any</option><option value=\"Acceptor\">Acceptor</option><option value=\"Anion\">Anion</option><option value=\"Aromatic\">Aromatic Ring Center</option><option value=\"Cation\">Cation</option><option value=\"Donor\" selected=\"selected\">Donor</option><option value=\"Metal\">Metal</option><option value=\"Hydrophobic\">Hydrophobic</option></select>","Molecule":"<select id=\"geomine_MoleculeDropdown\" class=\"query\"><option value=\"Any\">Any</option><option value=\"Ligand\">Ligand</option><option value=\"Metal\">Metal</option><option value=\"Protein\" selected=\"selected\">Protein</option><option value=\"Nucleic Acid\">Nucleic Acid</option><option value=\"Water\">Water</option></select>","<span class=\"glyphicon glyphicon-info-sign\" data-container=\"body\" data-toggle=\"popover\" data-placement=\"left\" data-content=\"In the case of points that are located in a\n                    protein, nucleic acid, or ligand, further specifications can be made in the respective\n                    dropdown of the row.\" data-original-title=\"\" title=\"\">\n          </span>\n          ":"","ChildRowData":"Any__Any_Any_0.1","\n            <span class=\"glyphicon glyphicon-info-sign\" data-container=\"body\" data-toggle=\"popover\" data-placement=\"left\" data-content=\"Delete a point by clicking on the x button of the respective row.\" data-original-title=\"\" title=\"\">\n            </span>\n          ":"<button class=\"query close\" type=\"button\" aria-label=\"Close\"><span aria-hidden=\"true\">×</span></button>","NglID":"GeomineQuery_211","LigandType":"refligand-149:A-1072-Any","Color":"#ffbfbf"},{"":"","Point ID":"2","Element":"<select id=\"geomine_ElementDropdown\" class=\"query\"><option value=\"Any\">Any</option><option value=\"B\">B</option><option value=\"BR\">BR</option><option value=\"C\">C</option><option value=\"CA\">CA</option><option value=\"CL\">CL</option><option value=\"CO\">CO</option><option value=\"CU\">CU</option><option value=\"F\">F</option><option value=\"FE\">FE</option><option value=\"I\">I</option><option value=\"MG\">MG</option><option value=\"MN\">MN</option><option value=\"N\">N</option><option value=\"NI\">NI</option><option value=\"O\" selected=\"\">O</option><option value=\"P\">P</option><option value=\"S\">S</option><option value=\"ZN\">ZN</option></select>","Type":"<select id=\"geomine_TypeDropdown\" class=\"query\" size=\"3\" multiple=\"\"><option value=\"Any\">Any</option><option value=\"Acceptor\" selected=\"selected\">Acceptor</option><option value=\"Anion\">Anion</option><option value=\"Aromatic\">Aromatic Ring Center</option><option value=\"Cation\">Cation</option><option value=\"Donor\">Donor</option><option value=\"Metal\">Metal</option><option value=\"Hydrophobic\">Hydrophobic</option></select>","Molecule":"<select id=\"geomine_MoleculeDropdown\" class=\"query\"><option value=\"Any\">Any</option><option value=\"Ligand\">Ligand</option><option value=\"Metal\">Metal</option><option value=\"Protein\" selected=\"\">Protein</option><option value=\"Nucleic Acid\">Nucleic Acid</option><option value=\"Water\">Water</option></select>","<span class=\"glyphicon glyphicon-info-sign\" data-container=\"body\" data-toggle=\"popover\" data-placement=\"left\" data-content=\"In the case of points that are located in a\n                    protein, nucleic acid, or ligand, further specifications can be made in the respective\n                    dropdown of the row.\" data-original-title=\"\" title=\"\">\n          </span>\n          ":"","ChildRowData":"Any__Any_Any_0.1","\n            <span class=\"glyphicon glyphicon-info-sign\" data-container=\"body\" data-toggle=\"popover\" data-placement=\"left\" data-content=\"Delete a point by clicking on the x button of the respective row.\" data-original-title=\"\" title=\"\">\n            </span>\n          ":"<button class=\"query close\" type=\"button\" aria-label=\"Close\"><span aria-hidden=\"true\">×</span></button>","NglID":"GeomineQuery_226","LigandType":"x-x-1087-Any","Color":"#c2f200"},{"":"","Point ID":"3","Element":"<select id=\"geomine_ElementDropdown\" class=\"query\"><option value=\"Any\" selected=\"\">Any</option><option value=\"B\">B</option><option value=\"BR\">BR</option><option value=\"C\">C</option><option value=\"CA\">CA</option><option value=\"CL\">CL</option><option value=\"CO\">CO</option><option value=\"CU\">CU</option><option value=\"F\">F</option><option value=\"FE\">FE</option><option value=\"I\">I</option><option value=\"MG\">MG</option><option value=\"MN\">MN</option><option value=\"N\">N</option><option value=\"NI\">NI</option><option value=\"O\">O</option><option value=\"P\">P</option><option value=\"S\">S</option><option value=\"ZN\">ZN</option></select>","Type":"<select id=\"geomine_TypeDropdown\" class=\"query\" size=\"3\" multiple=\"\"><option value=\"Any\">Any</option><option value=\"Acceptor\">Acceptor</option><option value=\"Anion\">Anion</option><option value=\"Aromatic\" selected=\"\">Aromatic Ring Center</option><option value=\"Cation\">Cation</option><option value=\"Donor\">Donor</option><option value=\"Metal\">Metal</option><option value=\"Hydrophobic\">Hydrophobic</option></select>","Molecule":"<select id=\"geomine_MoleculeDropdown\" class=\"query\"><option value=\"Any\">Any</option><option value=\"Ligand\">Ligand</option><option value=\"Metal\">Metal</option><option value=\"Protein\" selected=\"\">Protein</option><option value=\"Nucleic Acid\">Nucleic Acid</option><option value=\"Water\">Water</option></select>","<span class=\"glyphicon glyphicon-info-sign\" data-container=\"body\" data-toggle=\"popover\" data-placement=\"left\" data-content=\"In the case of points that are located in a\n                    protein, nucleic acid, or ligand, further specifications can be made in the respective\n                    dropdown of the row.\" data-original-title=\"\" title=\"\">\n          </span>\n          ":"","ChildRowData":"Any__Any_Any_0","\n            <span class=\"glyphicon glyphicon-info-sign\" data-container=\"body\" data-toggle=\"popover\" data-placement=\"left\" data-content=\"Delete a point by clicking on the x button of the respective row.\" data-original-title=\"\" title=\"\">\n            </span>\n          ":"<button class=\"query close\" type=\"button\" aria-label=\"Close\"><span aria-hidden=\"true\">×</span></button>","NglID":"GeomineQuery_12441245124612471248124910SAIA401","LigandType":"x-x-Template_AromaticRingCenter_Protein_12441245124612471248124910SAIA401-Aromatic","Color":"#8091ff"},{"":"","Point ID":"4","Element":"<select id=\"geomine_ElementDropdown\" class=\"query\"><option value=\"Any\">Any</option><option value=\"B\">B</option><option value=\"BR\">BR</option><option value=\"C\">C</option><option value=\"CA\">CA</option><option value=\"CL\">CL</option><option value=\"CO\">CO</option><option value=\"CU\">CU</option><option value=\"F\">F</option><option value=\"FE\">FE</option><option value=\"I\">I</option><option value=\"MG\">MG</option><option value=\"MN\">MN</option><option value=\"N\">N</option><option value=\"NI\">NI</option><option value=\"O\" selected=\"\">O</option><option value=\"P\">P</option><option value=\"S\">S</option><option value=\"ZN\">ZN</option></select>","Type":"<select id=\"geomine_TypeDropdown\" class=\"query\" size=\"3\" multiple=\"\"><option value=\"Any\">Any</option><option value=\"Acceptor\" selected=\"selected\">Acceptor</option><option value=\"Anion\">Anion</option><option value=\"Aromatic\">Aromatic Ring Center</option><option value=\"Cation\">Cation</option><option value=\"Donor\">Donor</option><option value=\"Metal\">Metal</option><option value=\"Hydrophobic\">Hydrophobic</option></select>","Molecule":"<select id=\"geomine_MoleculeDropdown\" class=\"query\"><option value=\"Any\">Any</option><option value=\"Ligand\">Ligand</option><option value=\"Metal\">Metal</option><option value=\"Protein\" selected=\"\">Protein</option><option value=\"Nucleic Acid\">Nucleic Acid</option><option value=\"Water\">Water</option></select>","<span class=\"glyphicon glyphicon-info-sign\" data-container=\"body\" data-toggle=\"popover\" data-placement=\"left\" data-content=\"In the case of points that are located in a\n                    protein, nucleic acid, or ligand, further specifications can be made in the respective\n                    dropdown of the row.\" data-original-title=\"\" title=\"\">\n          </span>\n          ":"","ChildRowData":"Any__Any_Any_0.1","\n            <span class=\"glyphicon glyphicon-info-sign\" data-container=\"body\" data-toggle=\"popover\" data-placement=\"left\" data-content=\"Delete a point by clicking on the x button of the respective row.\" data-original-title=\"\" title=\"\">\n            </span>\n          ":"<button class=\"query close\" type=\"button\" aria-label=\"Close\"><span aria-hidden=\"true\">×</span></button>","NglID":"GeomineQuery_177","LigandType":"x-x-885-Any","Color":"#735656"},{"":"","Point ID":"5","Element":"<select id=\"geomine_ElementDropdown\" class=\"query\"><option value=\"Any\">Any</option><option value=\"B\">B</option><option value=\"BR\">BR</option><option value=\"C\">C</option><option value=\"CA\">CA</option><option value=\"CL\">CL</option><option value=\"CO\">CO</option><option value=\"CU\">CU</option><option value=\"F\">F</option><option value=\"FE\">FE</option><option value=\"I\">I</option><option value=\"MG\">MG</option><option value=\"MN\">MN</option><option value=\"N\">N</option><option value=\"NI\">NI</option><option value=\"O\" selected=\"\">O</option><option value=\"P\">P</option><option value=\"S\">S</option><option value=\"ZN\">ZN</option></select>","Type":"<select id=\"geomine_TypeDropdown\" class=\"query\" size=\"3\" multiple=\"\"><option value=\"Any\">Any</option><option value=\"Acceptor\" selected=\"selected\">Acceptor</option><option value=\"Anion\">Anion</option><option value=\"Aromatic\">Aromatic Ring Center</option><option value=\"Cation\">Cation</option><option value=\"Donor\">Donor</option><option value=\"Metal\">Metal</option><option value=\"Hydrophobic\">Hydrophobic</option></select>","Molecule":"<select id=\"geomine_MoleculeDropdown\" class=\"query\"><option value=\"Any\">Any</option><option value=\"Ligand\">Ligand</option><option value=\"Metal\">Metal</option><option value=\"Protein\" selected=\"\">Protein</option><option value=\"Nucleic Acid\">Nucleic Acid</option><option value=\"Water\">Water</option></select>","<span class=\"glyphicon glyphicon-info-sign\" data-container=\"body\" data-toggle=\"popover\" data-placement=\"left\" data-content=\"In the case of points that are located in a\n                    protein, nucleic acid, or ligand, further specifications can be made in the respective\n                    dropdown of the row.\" data-original-title=\"\" title=\"\">\n          </span>\n          ":"","ChildRowData":"Any__Any_Any_0.1","\n            <span class=\"glyphicon glyphicon-info-sign\" data-container=\"body\" data-toggle=\"popover\" data-placement=\"left\" data-content=\"Delete a point by clicking on the x button of the respective row.\" data-original-title=\"\" title=\"\">\n            </span>\n          ":"<button class=\"query close\" type=\"button\" aria-label=\"Close\"><span aria-hidden=\"true\">×</span></button>","NglID":"GeomineQuery_176","LigandType":"x-x-884-Any","Color":"#92a67c"},{"":"","Point ID":"6","Element":"<select id=\"geomine_ElementDropdown\" class=\"query\"><option value=\"Any\">Any</option><option value=\"B\">B</option><option value=\"BR\">BR</option><option value=\"C\">C</option><option value=\"CA\">CA</option><option value=\"CL\">CL</option><option value=\"CO\">CO</option><option value=\"CU\">CU</option><option value=\"F\">F</option><option value=\"FE\">FE</option><option value=\"I\">I</option><option value=\"MG\">MG</option><option value=\"MN\">MN</option><option value=\"N\">N</option><option value=\"NI\">NI</option><option value=\"O\" selected=\"\">O</option><option value=\"P\">P</option><option value=\"S\">S</option><option value=\"ZN\">ZN</option></select>","Type":"<select id=\"geomine_TypeDropdown\" class=\"query\" size=\"3\" multiple=\"\"><option value=\"Any\">Any</option><option value=\"Acceptor\" selected=\"selected\">Acceptor</option><option value=\"Anion\">Anion</option><option value=\"Aromatic\">Aromatic Ring Center</option><option value=\"Cation\">Cation</option><option value=\"Donor\">Donor</option><option value=\"Metal\">Metal</option><option value=\"Hydrophobic\">Hydrophobic</option></select>","Molecule":"<select id=\"geomine_MoleculeDropdown\" class=\"query\"><option value=\"Any\">Any</option><option value=\"Ligand\">Ligand</option><option value=\"Metal\">Metal</option><option value=\"Protein\" selected=\"\">Protein</option><option value=\"Nucleic Acid\">Nucleic Acid</option><option value=\"Water\">Water</option></select>","<span class=\"glyphicon glyphicon-info-sign\" data-container=\"body\" data-toggle=\"popover\" data-placement=\"left\" data-content=\"In the case of points that are located in a\n                    protein, nucleic acid, or ligand, further specifications can be made in the respective\n                    dropdown of the row.\" data-original-title=\"\" title=\"\">\n          </span>\n          ":"","ChildRowData":"Any__Any_Any_0.1","\n            <span class=\"glyphicon glyphicon-info-sign\" data-container=\"body\" data-toggle=\"popover\" data-placement=\"left\" data-content=\"Delete a point by clicking on the x button of the respective row.\" data-original-title=\"\" title=\"\">\n            </span>\n          ":"<button class=\"query close\" type=\"button\" aria-label=\"Close\"><span aria-hidden=\"true\">×</span></button>","NglID":"GeomineQuery_120","LigandType":"x-x-719-Any","Color":"#bf40ff"}],"distanceTable":[{"":"","Distance ID":"7","Point ID 1":"2","Point ID 2":"1","Length":"<input class=\"query\" id=\"geomine_distanceLength\" type=\"number\" value=\"3.7\" min=\"0\" max=\"15\" step=\"0.1\" style=\"width: 4.5em\" required=\"\"><span>Å</span>","Tolerance":"<input class=\"query\" id=\"geomine_distanceTolerance\" type=\"number\" value=\"1\" min=\"0\" max=\"15\" step=\"0.1\" style=\"width: 4.5em\" required=\"\"><span>Å</span>","\n            <span class=\"glyphicon glyphicon-info-sign\" data-container=\"body\" data-toggle=\"popover\" data-placement=\"left\" data-content=\"Delete a distance by clicking on the x button of the respective row.\" data-original-title=\"\" title=\"\">\n            </span>\n          ":"<button class=\"query close\" type=\"button\" aria-label=\"Close\"><span aria-hidden=\"true\">×</span></button>","NglID":"GeomineQuery_226_211_D","Color":"#d93a00"},{"":"","Distance ID":"8","Point ID 1":"2","Point ID 2":"4","Length":"<input class=\"query\" id=\"geomine_distanceLength\" type=\"number\" value=\"10.3\" min=\"0\" max=\"15\" step=\"0.1\" style=\"width: 4.5em\" required=\"\"><span>Å</span>","Tolerance":"<input class=\"query\" id=\"geomine_distanceTolerance\" type=\"number\" value=\"1\" min=\"0\" max=\"15\" step=\"0.1\" style=\"width: 4.5em\" required=\"\"><span>Å</span>","\n            <span class=\"glyphicon glyphicon-info-sign\" data-container=\"body\" data-toggle=\"popover\" data-placement=\"left\" data-content=\"Delete a distance by clicking on the x button of the respective row.\" data-original-title=\"\" title=\"\">\n            </span>\n          ":"<button class=\"query close\" type=\"button\" aria-label=\"Close\"><span aria-hidden=\"true\">×</span></button>","NglID":"GeomineQuery_226_177_D","Color":"#81cc66"},{"":"","Distance ID":"9","Point ID 1":"2","Point ID 2":"5","Length":"<input class=\"query\" id=\"geomine_distanceLength\" type=\"number\" value=\"10.6\" min=\"0\" max=\"15\" step=\"0.1\" style=\"width: 4.5em\" required=\"\"><span>Å</span>","Tolerance":"<input class=\"query\" id=\"geomine_distanceTolerance\" type=\"number\" value=\"1\" min=\"0\" max=\"15\" step=\"0.1\" style=\"width: 4.5em\" required=\"\"><span>Å</span>","\n            <span class=\"glyphicon glyphicon-info-sign\" data-container=\"body\" data-toggle=\"popover\" data-placement=\"left\" data-content=\"Delete a distance by clicking on the x button of the respective row.\" data-original-title=\"\" title=\"\">\n            </span>\n          ":"<button class=\"query close\" type=\"button\" aria-label=\"Close\"><span aria-hidden=\"true\">×</span></button>","NglID":"GeomineQuery_226_176_D","Color":"#792080"},{"":"","Distance ID":"10","Point ID 1":"2","Point ID 2":"6","Length":"<input class=\"query\" id=\"geomine_distanceLength\" type=\"number\" value=\"11.3\" min=\"0\" max=\"15\" step=\"0.1\" style=\"width: 4.5em\" required=\"\"><span>Å</span>","Tolerance":"<input class=\"query\" id=\"geomine_distanceTolerance\" type=\"number\" value=\"1\" min=\"0\" max=\"15\" step=\"0.1\" style=\"width: 4.5em\" required=\"\"><span>Å</span>","\n            <span class=\"glyphicon glyphicon-info-sign\" data-container=\"body\" data-toggle=\"popover\" data-placement=\"left\" data-content=\"Delete a distance by clicking on the x button of the respective row.\" data-original-title=\"\" title=\"\">\n            </span>\n          ":"<button class=\"query close\" type=\"button\" aria-label=\"Close\"><span aria-hidden=\"true\">×</span></button>","NglID":"GeomineQuery_226_120_D","Color":"#b27159"},{"":"","Distance ID":"17","Point ID 1":"6","Point ID 2":"5","Length":"<input class=\"query\" id=\"geomine_distanceLength\" type=\"number\" value=\"3.9\" min=\"0\" max=\"15\" step=\"0.1\" style=\"width: 4.5em\" required=\"\"><span>Å</span>","Tolerance":"<input class=\"query\" id=\"geomine_distanceTolerance\" type=\"number\" value=\"1\" min=\"0\" max=\"15\" step=\"0.1\" style=\"width: 4.5em\" required=\"\"><span>Å</span>","\n            <span class=\"glyphicon glyphicon-info-sign\" data-container=\"body\" data-toggle=\"popover\" data-placement=\"left\" data-content=\"Delete a distance by clicking on the x button of the respective row.\" data-original-title=\"\" title=\"\">\n            </span>\n          ":"<button class=\"query close\" type=\"button\" aria-label=\"Close\"><span aria-hidden=\"true\">×</span></button>","NglID":"GeomineQuery_120_176_D","Color":"#39e6da"},{"":"","Distance ID":"18","Point ID 1":"6","Point ID 2":"4","Length":"<input class=\"query\" id=\"geomine_distanceLength\" type=\"number\" value=\"6.0\" min=\"0\" max=\"15\" step=\"0.1\" style=\"width: 4.5em\" required=\"\"><span>Å</span>","Tolerance":"<input class=\"query\" id=\"geomine_distanceTolerance\" type=\"number\" value=\"1\" min=\"0\" max=\"15\" step=\"0.1\" style=\"width: 4.5em\" required=\"\"><span>Å</span>","\n            <span class=\"glyphicon glyphicon-info-sign\" data-container=\"body\" data-toggle=\"popover\" data-placement=\"left\" data-content=\"Delete a distance by clicking on the x button of the respective row.\" data-original-title=\"\" title=\"\">\n            </span>\n          ":"<button class=\"query close\" type=\"button\" aria-label=\"Close\"><span aria-hidden=\"true\">×</span></button>","NglID":"GeomineQuery_120_177_D","Color":"#331a27"},{"":"","Distance ID":"19","Point ID 1":"6","Point ID 2":"1","Length":"<input class=\"query\" id=\"geomine_distanceLength\" type=\"number\" value=\"9.2\" min=\"0\" max=\"15\" step=\"0.1\" style=\"width: 4.5em\" required=\"\"><span>Å</span>","Tolerance":"<input class=\"query\" id=\"geomine_distanceTolerance\" type=\"number\" value=\"1\" min=\"0\" max=\"15\" step=\"0.1\" style=\"width: 4.5em\" required=\"\"><span>Å</span>","\n            <span class=\"glyphicon glyphicon-info-sign\" data-container=\"body\" data-toggle=\"popover\" data-placement=\"left\" data-content=\"Delete a distance by clicking on the x button of the respective row.\" data-original-title=\"\" title=\"\">\n            </span>\n          ":"<button class=\"query close\" type=\"button\" aria-label=\"Close\"><span aria-hidden=\"true\">×</span></button>","NglID":"GeomineQuery_120_211_D","Color":"#663600"},{"":"","Distance ID":"20","Point ID 1":"1","Point ID 2":"4","Length":"<input class=\"query\" id=\"geomine_distanceLength\" type=\"number\" value=\"8.7\" min=\"0\" max=\"15\" step=\"0.1\" style=\"width: 4.5em\" required=\"\"><span>Å</span>","Tolerance":"<input class=\"query\" id=\"geomine_distanceTolerance\" type=\"number\" value=\"1\" min=\"0\" max=\"15\" step=\"0.1\" style=\"width: 4.5em\" required=\"\"><span>Å</span>","\n            <span class=\"glyphicon glyphicon-info-sign\" data-container=\"body\" data-toggle=\"popover\" data-placement=\"left\" data-content=\"Delete a distance by clicking on the x button of the respective row.\" data-original-title=\"\" title=\"\">\n            </span>\n          ":"<button class=\"query close\" type=\"button\" aria-label=\"Close\"><span aria-hidden=\"true\">×</span></button>","NglID":"GeomineQuery_211_177_D","Color":"#4d6466"},{"":"","Distance ID":"21","Point ID 1":"1","Point ID 2":"5","Length":"<input class=\"query\" id=\"geomine_distanceLength\" type=\"number\" value=\"8.6\" min=\"0\" max=\"15\" step=\"0.1\" style=\"width: 4.5em\" required=\"\"><span>Å</span>","Tolerance":"<input class=\"query\" id=\"geomine_distanceTolerance\" type=\"number\" value=\"1\" min=\"0\" max=\"15\" step=\"0.1\" style=\"width: 4.5em\" required=\"\"><span>Å</span>","\n            <span class=\"glyphicon glyphicon-info-sign\" data-container=\"body\" data-toggle=\"popover\" data-placement=\"left\" data-content=\"Delete a distance by clicking on the x button of the respective row.\" data-original-title=\"\" title=\"\">\n            </span>\n          ":"<button class=\"query close\" type=\"button\" aria-label=\"Close\"><span aria-hidden=\"true\">×</span></button>","NglID":"GeomineQuery_211_176_D","Color":"#590024"},{"":"","Distance ID":"22","Point ID 1":"5","Point ID 2":"4","Length":"<input class=\"query\" id=\"geomine_distanceLength\" type=\"number\" value=\"2.2\" min=\"0\" max=\"15\" step=\"0.1\" style=\"width: 4.5em\" required=\"\"><span>Å</span>","Tolerance":"<input class=\"query\" id=\"geomine_distanceTolerance\" type=\"number\" value=\"1\" min=\"0\" max=\"15\" step=\"0.1\" style=\"width: 4.5em\" required=\"\"><span>Å</span>","\n            <span class=\"glyphicon glyphicon-info-sign\" data-container=\"body\" data-toggle=\"popover\" data-placement=\"left\" data-content=\"Delete a distance by clicking on the x button of the respective row.\" data-original-title=\"\" title=\"\">\n            </span>\n          ":"<button class=\"query close\" type=\"button\" aria-label=\"Close\"><span aria-hidden=\"true\">×</span></button>","NglID":"GeomineQuery_176_177_D","Color":"#e5b800"},{"":"","Distance ID":"23","Point ID 1":"3","Point ID 2":"2","Length":"<input class=\"query\" id=\"geomine_distanceLength\" type=\"number\" value=\"9.0\" min=\"0\" max=\"15\" step=\"0.1\" style=\"width: 4.5em\" required=\"\"><span>Å</span>","Tolerance":"<input class=\"query\" id=\"geomine_distanceTolerance\" type=\"number\" value=\"1\" min=\"0\" max=\"15\" step=\"0.1\" style=\"width: 4.5em\" required=\"\"><span>Å</span>","\n            <span class=\"glyphicon glyphicon-info-sign\" data-container=\"body\" data-toggle=\"popover\" data-placement=\"left\" data-content=\"Delete a distance by clicking on the x button of the respective row.\" data-original-title=\"\" title=\"\">\n            </span>\n          ":"<button class=\"query close\" type=\"button\" aria-label=\"Close\"><span aria-hidden=\"true\">×</span></button>","NglID":"GeomineQuery_12441245124612471248124910SAIA401_226_D","Color":"#00ff00"},{"":"","Distance ID":"24","Point ID 1":"3","Point ID 2":"4","Length":"<input class=\"query\" id=\"geomine_distanceLength\" type=\"number\" value=\"9.0\" min=\"0\" max=\"15\" step=\"0.1\" style=\"width: 4.5em\" required=\"\"><span>Å</span>","Tolerance":"<input class=\"query\" id=\"geomine_distanceTolerance\" type=\"number\" value=\"1\" min=\"0\" max=\"15\" step=\"0.1\" style=\"width: 4.5em\" required=\"\"><span>Å</span>","\n            <span class=\"glyphicon glyphicon-info-sign\" data-container=\"body\" data-toggle=\"popover\" data-placement=\"left\" data-content=\"Delete a distance by clicking on the x button of the respective row.\" data-original-title=\"\" title=\"\">\n            </span>\n          ":"<button class=\"query close\" type=\"button\" aria-label=\"Close\"><span aria-hidden=\"true\">×</span></button>","NglID":"GeomineQuery_12441245124612471248124910SAIA401_177_D","Color":"#b386aa"},{"":"","Distance ID":"25","Point ID 1":"3","Point ID 2":"6","Length":"<input class=\"query\" id=\"geomine_distanceLength\" type=\"number\" value=\"8.7\" min=\"0\" max=\"15\" step=\"0.1\" style=\"width: 4.5em\" required=\"\"><span>Å</span>","Tolerance":"<input class=\"query\" id=\"geomine_distanceTolerance\" type=\"number\" value=\"1\" min=\"0\" max=\"15\" step=\"0.1\" style=\"width: 4.5em\" required=\"\"><span>Å</span>","\n            <span class=\"glyphicon glyphicon-info-sign\" data-container=\"body\" data-toggle=\"popover\" data-placement=\"left\" data-content=\"Delete a distance by clicking on the x button of the respective row.\" data-original-title=\"\" title=\"\">\n            </span>\n          ":"<button class=\"query close\" type=\"button\" aria-label=\"Close\"><span aria-hidden=\"true\">×</span></button>","NglID":"GeomineQuery_12441245124612471248124910SAIA401_120_D","Color":"#ffd9bf"},{"":"","Distance ID":"26","Point ID 1":"3","Point ID 2":"5","Length":"<input class=\"query\" id=\"geomine_distanceLength\" type=\"number\" value=\"9.0\" min=\"0\" max=\"15\" step=\"0.1\" style=\"width: 4.5em\" required=\"\"><span>Å</span>","Tolerance":"<input class=\"query\" id=\"geomine_distanceTolerance\" type=\"number\" value=\"1\" min=\"0\" max=\"15\" step=\"0.1\" style=\"width: 4.5em\" required=\"\"><span>Å</span>","\n            <span class=\"glyphicon glyphicon-info-sign\" data-container=\"body\" data-toggle=\"popover\" data-placement=\"left\" data-content=\"Delete a distance by clicking on the x button of the respective row.\" data-original-title=\"\" title=\"\">\n            </span>\n          ":"<button class=\"query close\" type=\"button\" aria-label=\"Close\"><span aria-hidden=\"true\">×</span></button>","NglID":"GeomineQuery_12441245124612471248124910SAIA401_176_D","Color":"#005930"},{"":"","Distance ID":"27","Point ID 1":"3","Point ID 2":"1","Length":"<input class=\"query\" id=\"geomine_distanceLength\" type=\"number\" value=\"10.1\" min=\"0\" max=\"15\" step=\"0.1\" style=\"width: 4.5em\" required=\"\"><span>Å</span>","Tolerance":"<input class=\"query\" id=\"geomine_distanceTolerance\" type=\"number\" value=\"1\" min=\"0\" max=\"15\" step=\"0.1\" style=\"width: 4.5em\" required=\"\"><span>Å</span>","\n            <span class=\"glyphicon glyphicon-info-sign\" data-container=\"body\" data-toggle=\"popover\" data-placement=\"left\" data-content=\"Delete a distance by clicking on the x button of the respective row.\" data-original-title=\"\" title=\"\">\n            </span>\n          ":"<button class=\"query close\" type=\"button\" aria-label=\"Close\"><span aria-hidden=\"true\">×</span></button>","NglID":"GeomineQuery_12441245124612471248124910SAIA401_211_D","Color":"#ff40a6"}],"interactionTable":[],"angleTable":[],"filterTable":[["PDB - Organism","<textarea class=\"query\" placeholder=\"\" spellcheck=\"false\" style=\"border: solid 2px lightgrey; height:5em; width:13em;\">Homo sapiens</textarea>","","","<select id=\"\" class=\"query\"><option value=\"including\" selected=\"\">including</option><option value=\"excluding\">excluding</option></select>","<button class=\"query close\" type=\"button\" aria-label=\"Close\"><span aria-hidden=\"true\">×</span></button>"],["Pocket - Ligand Name","<textarea class=\"query\" placeholder=\"\" spellcheck=\"false\" style=\"border: solid 2px lightgrey; height:5em; width:13em;\">SAM\nSAH\nSFG</textarea>","","","<select id=\"\" class=\"query\"><option value=\"including\" selected=\"\">including</option><option value=\"excluding\">excluding</option></select>","<button class=\"query close\" type=\"button\" aria-label=\"Close\"><span aria-hidden=\"true\">×</span></button>"],["Pocket - Property","<select id=\"\" class=\"query\"><option value=\"Acceptors\">Acceptors</option><option value=\"Depth\">Depth</option><option value=\"Donors\">Donors</option><option value=\"Hydrophobicity\">Hydrophobicity</option><option value=\"Metal\">Metal</option><option value=\"Protein Heavy Atoms\">Protein Heavy Atoms</option><option value=\"Surface\">Surface</option><option value=\"Surface-Volume-Ratio\">Surface-Volume-Ratio</option><option value=\"Volume\" selected=\"\">Volume</option></select>","<input class=\"readOnlyInput\" type=\"text\" value=\"Min\" style=\"width:4em;\" readonly=\"\"><br><input class=\"query\" id=\"geomine_filterTableMin\" type=\"number\" value=\"0\" min=\"0\" max=\"5000\" step=\"0.1\" style=\"width: 5em\" required=\"\">","<input class=\"readOnlyInput\" type=\"text\" value=\"Max\" style=\"width:4em;\" readonly=\"\"><br><input class=\"query\" id=\"geomine_filterTableMax\" type=\"number\" value=\"3000\" min=\"0\" max=\"5000\" step=\"0.1\" style=\"width: 5em\" required=\"\">","<select id=\"\" class=\"query\"><option value=\"including\" selected=\"\">including</option><option value=\"excluding\">excluding</option></select>","<button class=\"query close\" type=\"button\" aria-label=\"Close\"><span aria-hidden=\"true\">×</span></button>"]],"selectedPDBs":"","currentID":28,"selectedPoints":[["GeomineQuery_211",[-1.5269999504089355,3.9210000038146973,18.81999969482422],[255,191,191]],["GeomineQuery_226",[-2.5959999561309814,3.7639999389648438,15.302000045776367],[194,242,0]],["GeomineQuery_12441245124612471248124910SAIA401",[1.193,-4.202166666666666,13.560833333333331],[128,145,255]],["GeomineQuery_177",[-2.2880001068115234,-4.216000080108643,21.87299919128418],[115,86,86]],["GeomineQuery_176",[-0.22599999606609344,-3.743000030517578,22.474000930786133],[146,166,124]],["GeomineQuery_120",[3.611999988555908,-3.132999897003174,21.823999404907227],[191,64,255]]],"selectedDistances":[["GeomineQuery_226_211_D",[-2.5959999561309814,3.7639999389648438,15.302000045776367],[-1.5269999504089355,3.9210000038146973,18.81999969482422],[217,58,0]],["GeomineQuery_226_177_D",[-2.5959999561309814,3.7639999389648438,15.302000045776367],[-2.2880001068115234,-4.216000080108643,21.87299919128418],[129,204,102]],["GeomineQuery_226_176_D",[-2.5959999561309814,3.7639999389648438,15.302000045776367],[-0.22599999606609344,-3.743000030517578,22.474000930786133],[121,32,128]],["GeomineQuery_226_120_D",[-2.5959999561309814,3.7639999389648438,15.302000045776367],[3.611999988555908,-3.132999897003174,21.823999404907227],[178,113,89]],["GeomineQuery_120_176_D",[3.611999988555908,-3.132999897003174,21.823999404907227],[-0.22599999606609344,-3.743000030517578,22.474000930786133],[57,230,218]],["GeomineQuery_120_177_D",[3.611999988555908,-3.132999897003174,21.823999404907227],[-2.2880001068115234,-4.216000080108643,21.87299919128418],[51,26,39]],["GeomineQuery_120_211_D",[3.611999988555908,-3.132999897003174,21.823999404907227],[-1.5269999504089355,3.9210000038146973,18.81999969482422],[102,54,0]],["GeomineQuery_211_177_D",[-1.5269999504089355,3.9210000038146973,18.81999969482422],[-2.2880001068115234,-4.216000080108643,21.87299919128418],[77,100,102]],["GeomineQuery_211_176_D",[-1.5269999504089355,3.9210000038146973,18.81999969482422],[-0.22599999606609344,-3.743000030517578,22.474000930786133],[89,0,36]],["GeomineQuery_176_177_D",[-0.22599999606609344,-3.743000030517578,22.474000930786133],[-2.2880001068115234,-4.216000080108643,21.87299919128418],[229,184,0]],["GeomineQuery_12441245124612471248124910SAIA401_226_D",[1.193,-4.202166666666666,13.560833333333331],[-2.5959999561309814,3.7639999389648438,15.302000045776367],[0,255,0]],["GeomineQuery_12441245124612471248124910SAIA401_177_D",[1.193,-4.202166666666666,13.560833333333331],[-2.2880001068115234,-4.216000080108643,21.87299919128418],[179,134,170]],["GeomineQuery_12441245124612471248124910SAIA401_120_D",[1.193,-4.202166666666666,13.560833333333331],[3.611999988555908,-3.132999897003174,21.823999404907227],[255,217,191]],["GeomineQuery_12441245124612471248124910SAIA401_176_D",[1.193,-4.202166666666666,13.560833333333331],[-0.22599999606609344,-3.743000030517578,22.474000930786133],[0,89,48]],["GeomineQuery_12441245124612471248124910SAIA401_211_D",[1.193,-4.202166666666666,13.560833333333331],[-1.5269999504089355,3.9210000038146973,18.81999969482422],[255,64,166]]],"selectedInteractions":[],"selectedAngles":[]}
